# Supplementary material for: Transcriptomic Context of RUNX3 Expression in Monocytes: A Cross-Sectional Analysis
Source: Biomedicines. 2023 Jun 13;11(6):1698. doi: 10.3390/biomedicines11061698 (PMC10296263; doi:10.3390/biomedicines11061698)
Supplement: Supplementary file 1 [file biomedicines-11-01698-s001.zip]

Archive with 4 entries (4 files):
- Figure S1 Clustering from DRAIMI analysis.png
- Supplementary Table S1 RUNX3-correlates-monocytes-intersect-corrected.xlsx
- Supplementary Table S2 Random forest MESA and CEDAR monocytes RUNX3.xlsx
- Supplementary Table S3 RUNX3 monocyte DRAIMI top MesaCedarIntersect immune-ratios-mediators.xlsx
