# Supplementary material for: Transcriptomic Context of RUNX3 Expression in Monocytes: A Cross-Sectional Analysis
Source: Biomedicines. 2023 Jun 13;11(6):1698. doi: 10.3390/biomedicines11061698 (PMC10296263; doi:10.3390/biomedicines11061698)
Supplement: Supplementary file 1 [file biomedicines-11-01698-s001.zip › Supplementary Table S1 RUNX3-correlates-monocytes-intersect-corrected.xlsx]

## Sheet: RUNX3-correlates-monocytes-inte
	probe	X.mesa	r.mesa	p.mesa	gene.x	X.cedar	r.cedar	p.cedar	gene.y	r.mean	r.mesa.top10	r.mesa.bottom10	r.cedar.top10	r.cedar.bottom10	p.cedar.adj	p.mesa.adj	p.mean
7057	ILMN_1787461	11573	1	0	RUNX3	2447	1	0	RUNX3	1	TRUE	FALSE	TRUE	FALSE	0	0	0
4266	ILMN_1730622	3747	0.645356	1.52488e-142	EVL	6960	0.860902	7.29085e-84	EVL	0.753129	TRUE	FALSE	TRUE	FALSE	5.51771e-80	5.37374e-140	2.75886e-80
4292	ILMN_1731107	2083	0.483981	1.35743e-71	CCDC92	6973	0.811997	3.36829e-67	CCDC92	0.647989	TRUE	FALSE	TRUE	FALSE	1.69942e-63	2.71137e-70	8.49708e-64
3668	ILMN_1718610	592	0.693738	3.05118e-173	ARHGAP17	14285	0.793954	3.03821e-62	ARHGAP17	0.743846	TRUE	FALSE	TRUE	FALSE	9.19728e-59	1.12901e-169	4.59864e-59
6352	ILMN_1772713	1092	0.592358	9.56826e-115	BMS1	9069	0.792679	6.51879e-62	BMS1	0.692518	TRUE	FALSE	TRUE	FALSE	1.64447e-58	1.01157e-112	8.22237e-59
5724	ILMN_1760201	3321	0.693933	2.23063e-173	DNMT1	12410	0.792395	7.71897e-62	DNMT1	0.743164	TRUE	FALSE	TRUE	FALSE	1.66906e-58	1.10052e-169	8.3453e-59
11482	ILMN_2415179	2554	0.474152	2.12192e-68	CLSTN1	3590	0.792125	9.06695e-62	CLSTN1	0.633138	TRUE	FALSE	TRUE	FALSE	1.71547e-58	3.77482e-67	8.57734e-59
707	ILMN_1662658	10734	0.556482	1.11969e-98	PUS1	4969	0.791209	1.56051e-61	PUS1	0.673846	TRUE	FALSE	TRUE	FALSE	2.62443e-58	6.25381e-97	1.31222e-58
1817	ILMN_1682930	12000	0.639486	3.4162e-139	SIPA1	8586	0.788624	7.1206e-61	SIPA1	0.714055	TRUE	FALSE	TRUE	FALSE	1.07777e-57	9.91435e-137	5.38887e-58
439	ILMN_1658411	2391	0.539847	7.19323e-92	CHD4	11171	0.784296	8.63524e-60	CHD4	0.662071	TRUE	FALSE	TRUE	FALSE	1.18821e-56	3.05063e-90	5.94105e-57
6591	ILMN_1777663	13413	0.54988	6.26749e-96	TOP2B	1726	0.781747	3.65283e-59	TOP2B	0.665813	TRUE	FALSE	TRUE	FALSE	4.60744e-56	3.14458e-94	2.30372e-56
6799	ILMN_1781752	2503	0.669562	3.56211e-157	CLEC16A	8133	0.778741	1.95314e-58	CLEC16A	0.724151	TRUE	FALSE	TRUE	FALSE	2.27405e-55	3.51485e-154	1.13703e-55
6893	ILMN_1783695	3675	0.490935	6.44635e-74	EPRS	6269	0.775987	8.86595e-58	EPRS	0.633461	TRUE	FALSE	TRUE	FALSE	9.58536e-55	1.42194e-72	4.79268e-55
4055	ILMN_1726565	10086	0.618032	1.51015e-127	PIK3R2	3892	0.773627	3.18739e-57	PIK3R2	0.69583	TRUE	FALSE	TRUE	FALSE	3.21629e-54	2.62961e-125	1.60815e-54
778	ILMN_1664016	619	0.665818	8.03289e-155	ARHGEF18	13718	0.771149	1.2013e-56	ARHGEF18	0.718484	TRUE	FALSE	TRUE	FALSE	1.13643e-53	6.60526e-152	5.68217e-54
9251	ILMN_2108938	4257	0.508022	7.36562e-80	FNBP4	576	0.770488	1.70739e-56	FNBP4	0.639255	TRUE	FALSE	TRUE	FALSE	1.52018e-53	2.00034e-78	7.6009e-54
9159	ILMN_2096116	5485	0.569732	2.21194e-104	HSP90B1	1030	0.77036	1.82678e-56	HSP90B1	0.670046	TRUE	FALSE	TRUE	FALSE	1.53612e-53	1.61275e-102	7.68061e-54
10907	ILMN_2369580	1375	0.452504	1.00942e-61	C16ORF35	2323	0.769397	3.03924e-56	C16orf35	0.610951	TRUE	FALSE	TRUE	FALSE	2.42115e-53	1.42426e-60	1.21058e-53
6321	ILMN_1772261	4525	0.650793	1.03233e-145	GLG1	7198	0.769275	3.24172e-56	GLG1	0.710034	TRUE	FALSE	TRUE	FALSE	2.45333e-53	4.24433e-143	1.22667e-53
4307	ILMN_1731418	12471	0.460974	2.80921e-64	SP110	11910	0.768857	4.03865e-56	SP110	0.614916	TRUE	FALSE	TRUE	FALSE	2.9109e-53	4.29093e-63	1.45545e-53
11455	ILMN_2412807	3041	0.588239	8.48572e-113	DCTN1	188	0.767722	7.32611e-56	DCTN1	0.67798	TRUE	FALSE	TRUE	FALSE	5.04037e-53	8.37314e-111	2.52018e-53
2922	ILMN_1703565	4544	0.574184	2.33943e-106	GLTSCR2	2599	0.766646	1.28406e-55	GLTSCR2	0.670415	TRUE	FALSE	TRUE	FALSE	8.45025e-53	1.87167e-104	4.22512e-53
2191	ILMN_1690268	5082	0.638629	1.03925e-138	HNRPUL1	7761	0.766056	1.74448e-55	HNRPUL1	0.702343	TRUE	FALSE	TRUE	FALSE	1.10019e-52	2.8485e-136	5.50093e-53
8731	ILMN_1906187	5427	0.545264	4.80722e-94	HS,576106	12082	0.765788	2.00477e-55		0.655526	TRUE	FALSE	TRUE	FALSE	1.21377e-52	2.21656e-92	6.06884e-53
11078	ILMN_2383693	13900	0.619656	2.13318e-128	UPF2	4972	0.764519	3.85829e-55	UPF2	0.692088	TRUE	FALSE	TRUE	FALSE	2.24612e-52	4.04785e-126	1.12306e-52
228	ILMN_1655177	10089	0.646708	2.51959e-143	PIK4CA	3925	0.76378	5.64088e-55	PIK4CA	0.705244	TRUE	FALSE	TRUE	FALSE	3.0493e-52	9.09571e-141	1.52465e-52
12505	ILMN_3260715	2783	0.538913	1.69033e-91	CRTC3	12879	0.763841	5.46807e-55	CRTC3	0.651377	TRUE	FALSE	TRUE	FALSE	3.0493e-52	7.10754e-90	1.52465e-52
6678	ILMN_1779185	2984	0.638375	1.44389e-138	CYTSA	10080	0.76367	5.96823e-55	CYTSA	0.701023	TRUE	FALSE	TRUE	FALSE	3.115e-52	3.81626e-136	1.5575e-52
2361	ILMN_1693227	14358	0.450696	3.47226e-61	ZC3H7A	3001	0.761017	2.30354e-54	ZC3H7A	0.605856	TRUE	FALSE	TRUE	FALSE	1.16221e-51	4.78965e-60	5.81107e-52
7526	ILMN_1797342	4256	0.657068	1.87687e-149	FNBP1	1305	0.760334	3.25196e-54	FNBP1	0.708701	TRUE	FALSE	TRUE	FALSE	1.556e-51	1.2078e-146	7.77999e-52
7686	ILMN_1800787	11099	0.558024	2.5025e-99	RFTN1	3159	0.760312	3.28964e-54	RFTN1	0.659168	TRUE	FALSE	TRUE	FALSE	1.556e-51	1.45253e-97	7.77999e-52
5343	ILMN_1752303	14307	0.618253	1.15788e-127	YY1AP1	14600	0.759949	3.94915e-54	YY1AP1	0.689101	TRUE	FALSE	TRUE	FALSE	1.81134e-51	2.04021e-125	9.05672e-52
6187	ILMN_1769412	10922	0.691919	5.60536e-172	RAPGEF1	11498	0.759608	4.68734e-54	RAPGEF1	0.725763	TRUE	FALSE	TRUE	FALSE	2.08669e-51	1.6593e-168	1.04335e-51
10271	ILMN_2289924	13478	0.608373	1.35799e-122	TRAK1	10350	0.758941	6.54948e-54	TRAK1	0.683657	TRUE	FALSE	TRUE	FALSE	2.83237e-51	2.05098e-120	1.41618e-51
676	ILMN_1662130	8090	0.561162	1.15761e-100	LOC730316	12689	0.758677	7.47485e-54	LOC730316	0.65992	TRUE	FALSE	TRUE	FALSE	3.14276e-51	7.10944e-99	1.57138e-51
11959	ILMN_3235808	10281	0.549335	1.05012e-95	POM121C	1488	0.757229	1.53765e-53	POM121C	0.653282	TRUE	FALSE	TRUE	FALSE	6.12471e-51	5.19827e-94	3.06236e-51
4554	ILMN_1737025	10152	0.483844	1.50621e-71	PLCL2	4113	0.756596	2.10417e-53	PLCL2	0.62022	TRUE	FALSE	TRUE	FALSE	7.96217e-51	2.9924e-70	3.98109e-51
4627	ILMN_1738239	11013	0.425143	6.06976e-54	RBM6	10868	0.756619	2.08108e-53	RBM6	0.590881	TRUE	FALSE	TRUE	FALSE	7.96217e-51	6.50062e-53	4.01359e-51
2516	ILMN_1695983	3094	0.584394	5.27154e-111	DDX42	13434	0.756326	2.4059e-53	DDX42	0.67036	TRUE	FALSE	TRUE	FALSE	8.88186e-51	4.8765e-109	4.44093e-51
225	ILMN_1655154	10647	0.606136	1.80318e-121	PTBP1	3486	0.755456	3.69392e-53	PTBP1	0.680796	TRUE	FALSE	TRUE	FALSE	1.33122e-50	2.61655e-119	6.65609e-51
5683	ILMN_1759252	185	0.431402	1.16423e-55	ADD1	246	0.752464	1.59494e-52	ADD1	0.591933	TRUE	FALSE	TRUE	FALSE	5.61418e-50	1.3124e-54	2.80716e-50
1572	ILMN_1678707	12840	0.620739	5.74943e-129	TAF15	1178	0.752352	1.68409e-52	TAF15	0.686545	TRUE	FALSE	TRUE	FALSE	5.79326e-50	1.1197e-126	2.89663e-50
8225	ILMN_1811373	3925	0.600479	1.14033e-118	FAM20B	4568	0.75162	2.40005e-52	FAM20B	0.676049	TRUE	FALSE	TRUE	FALSE	8.07271e-50	1.54844e-116	4.03636e-50
4316	ILMN_1731648	4274	0.570562	9.51626e-105	FOXJ2	5888	0.751552	2.47958e-52	FOXJ2	0.661057	TRUE	FALSE	TRUE	FALSE	8.15891e-50	7.11365e-103	4.07946e-50
5548	ILMN_1756541	9009	0.537696	5.12745e-91	MXD4	3296	0.751458	2.595e-52	MXD4	0.644577	TRUE	FALSE	TRUE	FALSE	8.35701e-50	2.06227e-89	4.17851e-50
1058	ILMN_1669033	9148	0.618368	1.00858e-127	NCOA1	10644	0.751217	2.91577e-52	NCOA1	0.684792	TRUE	FALSE	TRUE	FALSE	9.19439e-50	1.81301e-125	4.59719e-50
9185	ILMN_2099301	13894	0.613155	5.03564e-125	UNC84B	2944	0.750558	4.00517e-52	UNC84B	0.681856	TRUE	FALSE	TRUE	FALSE	1.23719e-49	8.28139e-123	6.18594e-50
1651	ILMN_1679919	735	0.600797	7.9635e-119	ASCC2	3518	0.74996	5.33537e-52	ASCC2	0.675379	TRUE	FALSE	TRUE	FALSE	1.61512e-49	1.09137e-116	8.07561e-50
11354	ILMN_2404385	11067	0.587459	1.96895e-112	REPIN1	621	0.749884	5.53345e-52	REPIN1	0.668672	TRUE	FALSE	TRUE	FALSE	1.64224e-49	1.92996e-110	8.21121e-50
4933	ILMN_1743829	915	0.638385	1.42638e-138	ATXN2	14913	0.749835	5.66662e-52	ATXN2	0.69411	TRUE	FALSE	TRUE	FALSE	1.64942e-49	3.81626e-136	8.24712e-50
574	ILMN_1660368	13577	0.632979	1.45538e-135	TRRAP	10983	0.748775	9.40459e-52	TRRAP	0.690877	TRUE	FALSE	TRUE	FALSE	2.68581e-49	3.53132e-133	1.3429e-49
4428	ILMN_1734190	12947	0.448878	1.19237e-60	TCEAL3	9567	0.748491	1.07658e-51	TCEAL3	0.598685	TRUE	FALSE	TRUE	FALSE	3.01762e-49	1.60585e-59	1.50881e-49
2854	ILMN_1702389	14354	0.562966	1.94932e-101	ZC3H3	11710	0.74828	1.19058e-51	ZC3H3	0.655623	TRUE	FALSE	TRUE	FALSE	3.27647e-49	1.22774e-99	1.63824e-49
7371	ILMN_1794260	4024	0.656432	4.53424e-149	FBXL10	6366	0.747543	1.68966e-51	FBXL10	0.701987	TRUE	FALSE	TRUE	FALSE	4.48678e-49	2.58121e-146	2.24339e-49
6676	ILMN_1779171	11932	0.556801	8.22084e-99	SGSM2	8051	0.747412	1.79785e-51	SGSM2	0.652106	TRUE	FALSE	TRUE	FALSE	4.69177e-49	4.62649e-97	2.34588e-49
7457	ILMN_1796063	13530	0.519519	4.73197e-84	TRIM44	2	0.747325	1.87284e-51	TRIM44	0.633422	TRUE	FALSE	TRUE	FALSE	4.80463e-49	1.487e-82	2.40232e-49
12612	ILMN_3275575	7569	0.465126	1.47679e-65	LOC648980	5184	0.746176	3.22249e-51	LOC648980	0.605651	TRUE	FALSE	TRUE	FALSE	7.996e-49	2.38364e-64	3.998e-49
4992	ILMN_1745329	10547	0.641175	3.77906e-140	PRR14	4253	0.745587	4.2529e-51	PRR14	0.693381	TRUE	FALSE	TRUE	FALSE	1.03826e-48	1.14151e-137	5.19128e-49
1316	ILMN_1673682	4426	0.658738	1.83124e-150	GATAD2A	13201	0.745511	4.40733e-51	GATAD2A	0.702124	TRUE	FALSE	TRUE	FALSE	1.05566e-48	1.23201e-147	5.2783e-49
2363	ILMN_1693242	14551	0.538093	3.57035e-91	ZNF296	5839	0.745484	4.46368e-51	ZNF296	0.641788	TRUE	FALSE	TRUE	FALSE	1.05566e-48	1.46385e-89	5.2783e-49
2913	ILMN_1703433	10189	0.600159	1.63612e-118	PLSCR3	4300	0.745246	4.98909e-51	PLSCR3	0.672703	TRUE	FALSE	TRUE	FALSE	1.16177e-48	2.20147e-116	5.80884e-49
10758	ILMN_2358202	707	0.561535	8.02244e-101	ARS2	11797	0.744417	7.35553e-51	ARS2	0.652976	TRUE	FALSE	TRUE	FALSE	1.66169e-48	4.96821e-99	8.30846e-49
2661	ILMN_1698463	5675	0.456121	8.35032e-63	ILF3	5544	0.744118	8.4565e-51	ILF3	0.60012	TRUE	FALSE	TRUE	FALSE	1.88232e-48	1.20814e-61	9.41159e-49
7639	ILMN_1799815	14262	0.512199	2.30497e-81	XYLT2	1610	0.743131	1.339e-50	XYLT2	0.627665	TRUE	FALSE	TRUE	FALSE	2.93726e-48	6.51065e-80	1.46863e-48
1710	ILMN_1680782	9786	0.651516	3.86679e-146	PATL1	2880	0.742922	1.47525e-50	PATL1	0.697219	TRUE	FALSE	TRUE	FALSE	3.18991e-48	1.6833e-143	1.59496e-48
11195	ILMN_2393450	1339	0.503353	3.34744e-78	C14ORF173	13931	0.742521	1.77655e-50	C14orf173	0.622937	TRUE	FALSE	TRUE	FALSE	3.78731e-48	8.55707e-77	1.89366e-48
11559	ILMN_3187852	5996	0.502108	9.16843e-78	KIAA1310	10038	0.742435	1.84862e-50	KIAA1310	0.622271	TRUE	FALSE	TRUE	FALSE	3.8862e-48	2.30003e-76	1.9431e-48
4346	ILMN_1732343	11991	0.618361	1.01669e-127	SIK3	14109	0.741636	2.67491e-50	SIK3	0.679998	TRUE	FALSE	TRUE	FALSE	5.53657e-48	1.81301e-125	2.76828e-48
6171	ILMN_1769118	11814	0.626059	8.48534e-132	SEPT9	9300	0.74161	2.70683e-50	SEPT9	0.683834	TRUE	FALSE	TRUE	FALSE	5.53657e-48	1.79417e-129	2.76828e-48
7322	ILMN_1793371	5962	0.538496	2.47434e-91	KIAA0430	8571	0.741356	3.04256e-50	KIAA0430	0.639926	TRUE	FALSE	TRUE	FALSE	6.1403e-48	1.02013e-89	3.07015e-48
964	ILMN_1667068	14362	0.603332	4.47993e-120	ZC3HAV1	12739	0.740642	4.22543e-50	ZC3HAV1	0.671987	TRUE	FALSE	TRUE	FALSE	8.41528e-48	6.315e-118	4.20764e-48
192	ILMN_1654545	2725	0.472545	6.90265e-68	CPSF1	14850	0.74061	4.28845e-50	CPSF1	0.606577	TRUE	FALSE	TRUE	FALSE	8.42986e-48	1.20621e-66	4.21493e-48
4164	ILMN_1728605	13640	0.405225	1.02781e-48	TTC3	2310	0.797346	3.88804e-63	TTC3	0.601285	TRUE	FALSE	TRUE	FALSE	1.47124e-59	9.04976e-48	4.52488e-48
2584	ILMN_1697166	1862	0.649572	5.38837e-145	C9ORF78	14350	0.739999	5.67477e-50	C9orf78	0.694785	TRUE	FALSE	TRUE	FALSE	1.1012e-47	2.14352e-142	5.50598e-48
8997	ILMN_2072091	5066	0.680232	4.48682e-164	HNRNPUL2	10068	0.739567	6.91318e-50	HNRNPUL2	0.709899	TRUE	FALSE	TRUE	FALSE	1.30797e-47	7.37883e-161	6.53987e-48
4213	ILMN_1729430	4041	0.421718	5.09841e-53	FBXO18	7121	0.737673	1.63581e-49	FBXO18	0.579696	TRUE	FALSE	TRUE	FALSE	3.01946e-47	5.26231e-52	1.50976e-47
10894	ILMN_2368068	12962	0.554802	5.68051e-98	TCF20	5934	0.736975	2.24236e-49	TCF20	0.645889	TRUE	FALSE	TRUE	FALSE	4.0892e-47	3.12555e-96	2.0446e-47
2697	ILMN_1699362	5620	0.46335	5.22999e-65	IK	11698	0.736194	3.18924e-49	IK	0.599772	TRUE	FALSE	TRUE	FALSE	5.67909e-47	8.27905e-64	2.83955e-47
8387	ILMN_1815012	3761	0.58316	1.96052e-110	EXOC7	6669	0.736119	3.2978e-49	EXOC7	0.65964	TRUE	FALSE	TRUE	FALSE	5.80413e-47	1.78023e-108	2.90207e-47
3435	ILMN_1713732	56	0.555911	1.94662e-98	ABL1	4844	0.736086	3.34728e-49	ABL1	0.645999	TRUE	FALSE	TRUE	FALSE	5.8235e-47	1.08316e-96	2.91175e-47
11802	ILMN_3224934	11896	0.51803	1.68698e-83	SFRS18	12927	0.735949	3.55972e-49	SFRS18	0.62699	TRUE	FALSE	TRUE	FALSE	6.12271e-47	5.1803e-82	3.06136e-47
5412	ILMN_1753608	13190	0.6397	2.58751e-139	TMEM131	7216	0.735138	5.12125e-49	TMEM131	0.687419	TRUE	FALSE	TRUE	FALSE	8.70958e-47	7.65956e-137	4.35479e-47
9817	ILMN_2192683	3207	0.490266	1.08398e-73	DHX37	8357	0.73438	7.18732e-49	DHX37	0.612323	TRUE	FALSE	TRUE	FALSE	1.19546e-46	2.36986e-72	5.97732e-47
6480	ILMN_1775522	8303	0.410777	3.88885e-50	MAGED1	12212	0.734157	7.93741e-49	MAGED1	0.572467	TRUE	FALSE	TRUE	FALSE	1.30588e-46	3.61097e-49	6.54743e-47
9583	ILMN_2156267	3542	0.399843	2.31763e-47	EIF2AK1	8114	0.744625	6.67288e-51	EIF2AK1	0.572234	TRUE	FALSE	TRUE	FALSE	1.53031e-48	1.95238e-46	9.83841e-47
8250	ILMN_1811972	9018	0.524732	5.25719e-86	MYCBP2	10679	0.732122	1.95753e-48	MYCBP2	0.628427	TRUE	FALSE	TRUE	FALSE	3.18593e-46	1.78059e-84	1.59296e-46
8746	ILMN_1911042	5401	0.594457	9.49587e-116	HS,57079	8587	0.731622	2.44095e-48		0.663039	TRUE	FALSE	TRUE	FALSE	3.88907e-46	1.06476e-113	1.94454e-46
7153	ILMN_1789492	14395	0.601351	4.25202e-119	ZDHHC8	1326	0.731186	2.95662e-48	ZDHHC8	0.666269	TRUE	FALSE	TRUE	FALSE	4.66161e-46	5.93718e-117	2.33081e-46
3911	ILMN_1723625	8371	0.675673	4.31776e-161	MAP4K2	4330	0.730814	3.48171e-48	MAP4K2	0.703244	TRUE	FALSE	TRUE	FALSE	5.43291e-46	5.3256e-158	2.71645e-46
4997	ILMN_1745385	5079	0.661717	2.777e-152	HNRPM	9015	0.730339	4.28816e-48	HNRPM	0.696028	TRUE	FALSE	TRUE	FALSE	6.62301e-46	1.95726e-149	3.31151e-46
11282	ILMN_2399503	13821	0.580658	2.76364e-109	UBN1	48	0.729823	5.37512e-48	UBN1	0.65524	TRUE	FALSE	TRUE	FALSE	8.13577e-46	2.4348e-107	4.06789e-46
9309	ILMN_2117716	11895	0.609481	3.74599e-123	SFRS17A	9663	0.729657	5.77849e-48	SFRS17A	0.669569	TRUE	FALSE	TRUE	FALSE	8.65972e-46	5.77546e-121	4.32986e-46
2704	ILMN_1699496	10011	0.611529	3.41298e-124	PHF21A	13204	0.728979	7.76774e-48	PHF21A	0.670254	TRUE	FALSE	TRUE	FALSE	1.15267e-45	5.55115e-122	5.76336e-46
4948	ILMN_1744212	5716	0.567263	2.67414e-103	INPP5D	4184	0.728797	8.4067e-48	INPP5D	0.64803	TRUE	FALSE	TRUE	FALSE	1.23538e-45	1.8324e-101	6.17688e-46
2013	ILMN_1686871	9762	0.594737	6.96172e-116	PARP1	1779	0.728688	8.81693e-48	PARP1	0.661712	TRUE	FALSE	TRUE	FALSE	1.2832e-45	7.86568e-114	6.41601e-46
8336	ILMN_1813775	4388	0.636275	2.16525e-137	GAK	349	0.728505	9.544e-48	GAK	0.68239	TRUE	FALSE	TRUE	FALSE	1.37579e-45	5.52549e-135	6.87895e-46
8982	ILMN_2069446	11617	0.587401	2.09779e-112	SAFB2	1997	0.728284	1.05086e-47	SAFB2	0.657842	TRUE	FALSE	TRUE	FALSE	1.50055e-45	2.02937e-110	7.50273e-46
5873	ILMN_1763228	8545	0.516907	4.38176e-83	MEF2D	10010	0.727076	1.77217e-47	MEF2D	0.621992	TRUE	FALSE	TRUE	FALSE	2.50687e-45	1.3155e-81	1.25343e-45
1510	ILMN_1677452	11083	0.531365	1.52771e-88	REXO4	9875	0.726681	2.10166e-47	REXO4	0.629023	TRUE	FALSE	TRUE	FALSE	2.91842e-45	5.66709e-87	1.45921e-45
7145	ILMN_1789349	13829	0.43752	2.25056e-57	UBQLN4	10158	0.726687	2.09644e-47	UBQLN4	0.582103	TRUE	FALSE	TRUE	FALSE	2.91842e-45	2.67555e-56	1.45921e-45
11484	ILMN_2415235	2817	0.507169	1.48646e-79	CSNK1E	6937	0.726329	2.44575e-47	CSNK1E	0.616749	TRUE	FALSE	TRUE	FALSE	3.36536e-45	3.97849e-78	1.68268e-45
11992	ILMN_3236637	10103	0.572699	1.07521e-105	PIP4K2A	2816	0.726172	2.61693e-47	PIP4K2A	0.649435	TRUE	FALSE	TRUE	FALSE	3.56845e-45	8.28863e-104	1.78422e-45
10330	ILMN_2308582	2951	0.597565	3.00304e-117	CYB5R3	1441	0.72578	3.09645e-47	CYB5R3	0.661673	TRUE	FALSE	TRUE	FALSE	4.18463e-45	3.67339e-115	2.09232e-45
4394	ILMN_1733511	4608	0.588435	6.86109e-113	GOLGA3	6263	0.724985	4.35315e-47	GOLGA3	0.65671	TRUE	FALSE	TRUE	FALSE	5.77977e-45	6.90823e-111	2.88988e-45
10855	ILMN_2365549	1146	0.666653	2.41369e-155	BRPF1	11591	0.72473	4.85366e-47	BRPF1	0.695692	TRUE	FALSE	TRUE	FALSE	6.38826e-45	2.10147e-152	3.19413e-45
10522	ILMN_2333319	10648	0.643964	9.65035e-142	PTBP1	1035	0.724398	5.59376e-47	PTBP1	0.684181	TRUE	FALSE	TRUE	FALSE	7.29889e-45	3.17411e-139	3.64944e-45
7426	ILMN_1795495	3690	0.392941	1.1589e-45	ERCC5	6884	0.731731	2.32616e-48	ERCC5	0.562336	TRUE	FALSE	TRUE	FALSE	3.74561e-46	9.14819e-45	4.76138e-45
2407	ILMN_1694084	10558	0.593632	2.35876e-115	PSCD1	8784	0.722839	1.08522e-46	PSCD1	0.658236	TRUE	FALSE	TRUE	FALSE	1.39203e-44	2.58607e-113	6.96015e-45
11471	ILMN_2414014	10976	0.655397	1.89609e-148	RBM10	10543	0.721372	2.01664e-46	RBM10	0.688385	TRUE	FALSE	TRUE	FALSE	2.54366e-44	9.67725e-146	1.27183e-44
2250	ILMN_1691188	13882	0.389609	7.41347e-45	UIMC1	3083	0.757352	1.44666e-53	UIMC1	0.573481	TRUE	FALSE	TRUE	FALSE	5.91799e-51	5.70306e-44	2.85153e-44
10643	ILMN_2347068	8703	0.497983	2.50616e-76	MKNK2	195	0.719378	4.65271e-46	MKNK2	0.608681	TRUE	FALSE	TRUE	FALSE	5.77242e-44	6.02171e-75	2.88621e-44
6817	ILMN_1782069	13477	0.542946	4.1473e-93	TRAK1	7239	0.71813	7.82047e-46	TRAK1	0.630538	TRUE	FALSE	TRUE	FALSE	9.46965e-44	1.84892e-91	4.73482e-44
6947	ILMN_1784785	2673	0.447384	3.26936e-60	COPS7B	2544	0.718085	7.96742e-46	COPS7B	0.582735	TRUE	FALSE	TRUE	FALSE	9.57102e-44	4.34769e-59	4.78551e-44
6068	ILMN_1766916	11329	0.517109	3.6916e-83	RPAP3	8822	0.717902	8.59582e-46	RPAP3	0.617506	TRUE	FALSE	TRUE	FALSE	1.02446e-43	1.11509e-81	5.1223e-44
12263	ILMN_3244929	6639	0.496211	1.02428e-75	LOC100133163	12651	0.717742	9.1873e-46	LOC100133163	0.606976	TRUE	FALSE	TRUE	FALSE	1.0864e-43	2.4064e-74	5.43199e-44
2895	ILMN_1703246	11653	0.493248	1.05798e-74	SBF1	7314	0.717392	1.06163e-45	SBF1	0.60532	TRUE	FALSE	TRUE	FALSE	1.24565e-43	2.40539e-73	6.22825e-44
8009	ILMN_1806908	10484	0.462995	6.7319e-65	PRKCB1	14677	0.716818	1.34612e-45	PRKCB1	0.589906	TRUE	FALSE	TRUE	FALSE	1.5673e-43	1.05999e-63	7.83651e-44
9566	ILMN_2154115	10564	0.473312	3.93212e-68	PSD4	2725	0.716556	1.49975e-45	PSD4	0.594934	TRUE	FALSE	TRUE	FALSE	1.71971e-43	6.91203e-67	8.59857e-44
1106	ILMN_1669703	13378	0.655825	1.04993e-148	TNK2	2719	0.71636	1.62574e-45	TNK2	0.686093	TRUE	FALSE	TRUE	FALSE	1.85016e-43	5.75555e-146	9.25081e-44
30	ILMN_1651735	13038	0.591915	1.55422e-114	TGOLN2	4254	0.71628	1.6806e-45	TGOLN2	0.654097	TRUE	FALSE	TRUE	FALSE	1.89833e-43	1.60867e-112	9.49164e-44
8966	ILMN_2066124	229	0.428406	7.80552e-55	AFG3L2	1175	0.716166	1.7614e-45	AFG3L2	0.572286	TRUE	FALSE	TRUE	FALSE	1.97486e-43	8.57044e-54	9.87429e-44
5336	ILMN_1752249	3938	0.621527	2.20707e-129	FAM38A	8319	0.715034	2.80309e-45	FAM38A	0.66828	TRUE	FALSE	TRUE	FALSE	3.07446e-43	4.35557e-127	1.53723e-43
12580	ILMN_3272378	3782	0.490079	1.25331e-73	EZR	10215	0.714683	3.23636e-45	EZR	0.602381	TRUE	FALSE	TRUE	FALSE	3.52414e-43	2.73603e-72	1.76207e-43
4523	ILMN_1736548	9977	0.596108	1.52409e-116	PHACTR4	9041	0.71446	3.54462e-45	PHACTR4	0.655284	TRUE	FALSE	TRUE	FALSE	3.83224e-43	1.77623e-114	1.91612e-43
6834	ILMN_1782385	10254	0.544035	1.51023e-93	POLR2A	7721	0.713265	5.76988e-45	POLR2A	0.62865	TRUE	FALSE	TRUE	FALSE	6.19383e-43	6.83577e-92	3.09691e-43
3299	ILMN_1711270	11890	0.489793	1.56517e-73	SFRS14	3103	0.713084	6.20886e-45	SFRS14	0.601439	TRUE	FALSE	TRUE	FALSE	6.61812e-43	3.39678e-72	3.30906e-43
7597	ILMN_1798728	1460	0.41881	3.04714e-52	C19ORF2	1258	0.712929	6.61378e-45	C19orf2	0.565869	TRUE	FALSE	TRUE	FALSE	7.00043e-43	3.06599e-51	3.50021e-43
8895	ILMN_2055634	13076	0.672395	5.59366e-159	TIAF1	4384	0.712586	7.60091e-45	TIAF1	0.69249	TRUE	FALSE	TRUE	FALSE	7.9894e-43	5.9137e-156	3.9947e-43
4616	ILMN_1738075	2569	0.634333	2.60032e-136	CMIP	12080	0.712545	7.72596e-45	CMIP	0.673439	TRUE	FALSE	TRUE	FALSE	8.06483e-43	6.52328e-134	4.03242e-43
12899	ILMN_3304111	8058	0.468088	1.76066e-66	LOC729978	4957	0.712284	8.58698e-45	LOC729978	0.590186	TRUE	FALSE	TRUE	FALSE	8.84167e-43	2.94458e-65	4.42083e-43
10022	ILMN_2224143	8481	0.423107	2.15738e-53	MCM3	14469	0.712221	8.81023e-45	MCM3	0.567664	TRUE	FALSE	TRUE	FALSE	9.01025e-43	2.25664e-52	4.50512e-43
6498	ILMN_1775939	11876	0.432968	4.27336e-56	SF3B2	9963	0.712139	9.10679e-45	SF3B2	0.572553	TRUE	FALSE	TRUE	FALSE	9.25103e-43	4.88794e-55	4.62552e-43
1944	ILMN_1685170	467	0.383324	2.3185e-43	ANXA11	13446	0.730196	4.56494e-48	ANXA11	0.55676	FALSE	FALSE	TRUE	FALSE	6.97929e-46	1.70472e-42	8.5271e-43
6161	ILMN_1768867	503	0.382721	3.21351e-43	AP3B1	1593	0.719807	3.88934e-46	AP3B1	0.551264	FALSE	FALSE	TRUE	FALSE	4.86522e-44	2.35228e-42	1.20047e-42
7635	ILMN_1799725	3326	0.649556	5.50326e-145	DOCK2	2907	0.709645	2.4841e-44	DOCK2	0.679601	TRUE	FALSE	TRUE	FALSE	2.47364e-42	2.14352e-142	1.23682e-42
12075	ILMN_3238889	11435	0.538753	1.95721e-91	RPRD2	10329	0.709612	2.51766e-44	RPRD2	0.624182	TRUE	FALSE	TRUE	FALSE	2.49067e-42	8.16017e-90	1.24534e-42
8190	ILMN_1810782	11954	0.61318	4.88567e-125	SH3KBP1	7743	0.708765	3.5311e-44	SH3KBP1	0.660973	TRUE	FALSE	TRUE	FALSE	3.47057e-42	8.12504e-123	1.73528e-42
5915	ILMN_1763989	11767	0.432668	5.17847e-56	SEC63	2394	0.708584	3.79496e-44	SEC63	0.570626	TRUE	FALSE	TRUE	FALSE	3.70584e-42	5.89952e-55	1.85292e-42
2129	ILMN_1689119	14356	0.485808	3.36798e-72	ZC3H5	9159	0.706786	7.74814e-44	ZC3H5	0.596297	TRUE	FALSE	TRUE	FALSE	7.4698e-42	6.93317e-71	3.7349e-42
6595	ILMN_1777740	1821	0.41927	2.29959e-52	C8ORF55	6511	0.706744	7.87702e-44	C8orf55	0.563007	TRUE	FALSE	TRUE	FALSE	7.49852e-42	2.32488e-51	3.74926e-42
10921	ILMN_2370825	802	0.55412	1.09518e-97	ATM	6998	0.706632	8.23254e-44	ATM	0.630376	TRUE	FALSE	TRUE	FALSE	7.78798e-42	5.95947e-96	3.89399e-42
6191	ILMN_1769473	11854	0.596632	8.50655e-117	SETD2	10968	0.706046	1.03786e-43	SETD2	0.651339	TRUE	FALSE	TRUE	FALSE	9.75721e-42	1.01537e-114	4.87861e-42
7666	ILMN_1800451	8514	0.57644	2.27011e-107	MED16	7383	0.705401	1.33765e-43	MED16	0.640921	TRUE	FALSE	TRUE	FALSE	1.24979e-41	1.8983e-105	6.24897e-42
8785	ILMN_2042595	9819	0.569584	2.5679e-104	PCM1	13501	0.705197	1.44934e-43	PCM1	0.637391	TRUE	FALSE	TRUE	FALSE	1.33764e-41	1.86311e-102	6.68819e-42
53	ILMN_1652085	8771	0.379615	1.70759e-42	MPHOSPH10	8871	0.709681	2.44848e-44	MPHOSPH10	0.544648	FALSE	FALSE	TRUE	FALSE	2.45432e-42	1.21277e-41	7.29099e-42
11862	ILMN_3228585	7906	0.382145	4.38569e-43	LOC728661	13607	0.705329	1.37612e-43	LOC728661	0.543737	FALSE	FALSE	TRUE	FALSE	1.27785e-41	3.18667e-42	7.98261e-42
11453	ILMN_2412549	4417	0.378724	2.74694e-42	GAR1	9789	0.734551	6.65943e-49	GAR1	0.556638	FALSE	FALSE	TRUE	FALSE	1.11997e-46	1.93147e-41	9.6574e-42
4051	ILMN_1726516	11696	0.559433	6.32345e-100	SCRIB	14058	0.703867	2.44005e-43	SCRIB	0.63165	TRUE	FALSE	TRUE	FALSE	2.21153e-41	3.74374e-98	1.10577e-41
11443	ILMN_2411794	10704	0.453508	5.07074e-62	PTPRA	6986	0.703515	2.7996e-43	PTPRA	0.578511	TRUE	FALSE	TRUE	FALSE	2.51128e-41	7.23742e-61	1.25564e-41
1965	ILMN_1685631	5978	0.402206	5.94432e-48	KIAA0892	9119	0.703511	2.80396e-43	KIAA0892	0.552858	TRUE	FALSE	TRUE	FALSE	2.51128e-41	5.13913e-47	1.25564e-41
10718	ILMN_2354478	2964	0.446889	4.56208e-60	CYFIP2	3485	0.70328	3.06841e-43	CYFIP2	0.575084	TRUE	FALSE	TRUE	FALSE	2.73197e-41	6.02349e-59	1.36599e-41
529	ILMN_1659761	12433	0.38421	1.43342e-43	SNX29	9990	0.702318	4.45949e-43	SNX29	0.543264	FALSE	FALSE	TRUE	FALSE	3.9473e-41	1.06027e-42	2.02666e-41
5289	ILMN_1751368	5050	0.629492	1.18227e-133	HNRNPD	5574	0.701354	6.47872e-43	HNRNPD	0.665423	TRUE	FALSE	TRUE	FALSE	5.70128e-41	2.69212e-131	2.85064e-41
2069	ILMN_1687921	5861	0.543961	1.61739e-93	JMJD8	12256	0.701051	7.28319e-43	JMJD8	0.622506	TRUE	FALSE	TRUE	FALSE	6.37216e-41	7.29847e-92	3.18608e-41
4151	ILMN_1728360	8532	0.408974	1.13389e-49	MED29	8572	0.700261	9.87257e-43	MED29	0.554618	TRUE	FALSE	TRUE	FALSE	8.588e-41	1.03533e-48	4.294e-41
10413	ILMN_2320336	2537	0.50362	2.69453e-78	CLK3	2035	0.6982	2.17487e-42	CLK3	0.60091	TRUE	FALSE	TRUE	FALSE	1.87039e-40	6.91192e-77	9.35193e-41
3324	ILMN_1711823	1425	0.54473	7.90975e-94	C17ORF70	13680	0.697826	2.50842e-42	C17orf70	0.621278	TRUE	FALSE	TRUE	FALSE	2.1364e-40	3.60222e-92	1.0682e-40
11024	ILMN_2379469	3561	0.507324	1.30865e-79	EIF3B	13933	0.697822	2.51242e-42	EIF3B	0.602573	TRUE	FALSE	TRUE	FALSE	2.1364e-40	3.52812e-78	1.0682e-40
7828	ILMN_1803398	12563	0.598562	9.84176e-118	SRF	13531	0.697559	2.77639e-42	SRF	0.648061	TRUE	FALSE	TRUE	FALSE	2.34768e-40	1.24502e-115	1.17384e-40
3845	ILMN_1722059	11615	0.57364	4.09413e-106	SAFB	966	0.69752	2.81749e-42	SAFB	0.63558	TRUE	FALSE	TRUE	FALSE	2.3692e-40	3.24049e-104	1.1846e-40
9243	ILMN_2106902	2400	0.373619	4.07885e-41	CHES1	6934	0.748101	1.29611e-51	CHES1	0.56086	FALSE	FALSE	TRUE	FALSE	3.50319e-49	2.76551e-40	1.38276e-40
4073	ILMN_1726786	13387	0.472328	8.09213e-68	TNRC6B	4194	0.696142	4.75282e-42	TNRC6B	0.584235	TRUE	FALSE	TRUE	FALSE	3.90971e-40	1.40742e-66	1.95485e-40
286	ILMN_1655990	2286	0.469431	6.67076e-67	CDK5RAP2	6676	0.695286	6.56589e-42	CDK5RAP2	0.582358	TRUE	FALSE	TRUE	FALSE	5.37197e-40	1.12581e-65	2.68598e-40
4237	ILMN_1729980	11251	0.449041	1.06825e-60	RNF216	9085	0.694639	8.37644e-42	RNF216	0.57184	TRUE	FALSE	TRUE	FALSE	6.81644e-40	1.44263e-59	3.40822e-40
9152	ILMN_2095133	12544	0.48997	1.36428e-73	SPTAN1	8060	0.694572	8.59008e-42	SPTAN1	0.592271	TRUE	FALSE	TRUE	FALSE	6.95291e-40	2.97388e-72	3.47646e-40
2707	ILMN_1699545	9830	0.515776	1.1422e-82	PCSK7	8516	0.693793	1.15078e-41	PCSK7	0.604784	TRUE	FALSE	TRUE	FALSE	9.26498e-40	3.37438e-81	4.63249e-40
7525	ILMN_1797341	625	0.652974	5.29219e-147	ARID1A	14780	0.693683	1.19933e-41	ARID1A	0.673328	TRUE	FALSE	TRUE	FALSE	9.60477e-40	2.52676e-144	4.80238e-40
3734	ILMN_1719694	8001	0.534332	1.07429e-89	LOC729446	8819	0.69325	1.40984e-41	LOC729446	0.613791	TRUE	FALSE	TRUE	FALSE	1.12312e-39	4.14077e-88	5.6156e-40
5153	ILMN_1748625	12949	0.379316	2.00351e-42	TCEAL4	6374	0.693051	1.51905e-41	TCEAL4	0.536183	FALSE	FALSE	TRUE	FALSE	1.20379e-39	1.4175e-41	6.08983e-40
6395	ILMN_1773620	12271	0.369951	2.75026e-40	SMARCC2	13013	0.71827	7.37888e-46	SMARCC2	0.544111	FALSE	FALSE	TRUE	FALSE	9.007e-44	1.82214e-39	9.11113e-40
855	ILMN_1665291	9491	0.369934	2.7759e-40	NUB1	6259	0.711225	1.31694e-44	NUB1	0.54058	FALSE	FALSE	TRUE	FALSE	1.32888e-42	1.83748e-39	9.19405e-40
3679	ILMN_1718807	12280	0.568695	6.31741e-104	SMC3	1461	0.690917	3.35853e-41	SMC3	0.629806	TRUE	FALSE	TRUE	FALSE	2.62035e-39	4.53903e-102	1.31017e-39
8007	ILMN_1806867	10348	0.480887	1.41048e-70	PPM1G	2574	0.690141	4.47437e-41	PPM1G	0.585514	TRUE	FALSE	TRUE	FALSE	3.47303e-39	2.68682e-69	1.73651e-39
12380	ILMN_3249366	5862	0.538787	1.896e-91	JMJD8	12255	0.689867	4.9501e-41	JMJD8	0.614327	TRUE	FALSE	TRUE	FALSE	3.82269e-39	7.92733e-90	1.91135e-39
226	ILMN_1655163	12699	0.596879	6.45614e-117	STK24	509	0.688917	7.02133e-41	STK24	0.642898	TRUE	FALSE	TRUE	FALSE	5.36742e-39	7.76889e-115	2.68371e-39
10533	ILMN_2334296	5650	0.418361	4.01065e-52	IL18BP	3258	0.688805	7.31762e-41	IL18BP	0.553583	TRUE	FALSE	TRUE	FALSE	5.5658e-39	4.01092e-51	2.7829e-39
7775	ILMN_1802380	11075	0.482972	2.91988e-71	RERE	13791	0.688528	8.09873e-41	RERE	0.58575	TRUE	FALSE	TRUE	FALSE	6.12912e-39	5.73932e-70	3.06456e-39
5912	ILMN_1763875	34	0.677152	4.71222e-162	ABCF1	1209	0.688471	8.27135e-41	ABCF1	0.682812	TRUE	FALSE	TRUE	FALSE	6.22861e-39	6.3405e-159	3.11431e-39
2017	ILMN_1686968	14582	0.55274	4.11167e-97	ZNF362	5743	0.688019	9.76083e-41	ZNF362	0.62038	TRUE	FALSE	TRUE	FALSE	7.31386e-39	2.16572e-95	3.65693e-39
1883	ILMN_1683980	10177	0.599202	4.80216e-118	PLEKHM2	13727	0.687869	1.0312e-40	PLEKHM2	0.643535	TRUE	FALSE	TRUE	FALSE	7.68879e-39	6.2348e-116	3.8444e-39
3028	ILMN_1705679	11616	0.523334	1.76988e-85	SAFB2	1336	0.687644	1.11936e-40	SAFB2	0.605489	TRUE	FALSE	TRUE	FALSE	8.22461e-39	5.84731e-84	4.1123e-39
7154	ILMN_1789505	5832	0.370988	1.60743e-40	ITPR1	4739	0.687724	1.08701e-40	ITPR1	0.529356	FALSE	FALSE	TRUE	FALSE	8.06521e-39	1.07363e-39	4.56942e-39
7070	ILMN_1787808	2348	0.569817	2.02843e-104	CEP63	12731	0.686963	1.43524e-40	CEP63	0.62839	TRUE	FALSE	TRUE	FALSE	1.04946e-38	1.48628e-102	5.24728e-39
6041	ILMN_1766222	6162	0.481872	6.71055e-71	LARP4B	5875	0.685958	2.06809e-40	LARP4B	0.583915	TRUE	FALSE	TRUE	FALSE	1.50494e-38	1.29327e-69	7.52468e-39
7402	ILMN_1795026	3916	0.517889	1.90272e-83	FAM189B	14643	0.68585	2.15081e-40	FAM189B	0.60187	TRUE	FALSE	TRUE	FALSE	1.55764e-38	5.83069e-82	7.78821e-39
7261	ILMN_1791840	10889	0.467549	2.59791e-66	RALBP1	4857	0.685506	2.43666e-40	RALBP1	0.576527	TRUE	FALSE	TRUE	FALSE	1.75625e-38	4.32041e-65	8.78127e-39
6807	ILMN_1781983	483	0.588429	6.90902e-113	AP1B1	9411	0.685323	2.60368e-40	AP1B1	0.636876	TRUE	FALSE	TRUE	FALSE	1.86774e-38	6.90948e-111	9.33871e-39
8158	ILMN_1810214	5871	0.530227	4.20135e-88	JUND	3074	0.684874	3.06265e-40	JUND	0.60755	TRUE	FALSE	TRUE	FALSE	2.18661e-38	1.53541e-86	1.09331e-38
5199	ILMN_1749478	12946	0.476354	4.16982e-69	TCEAL3	4057	0.684757	3.19497e-40	TCEAL3	0.580555	TRUE	FALSE	TRUE	FALSE	2.27038e-38	7.57271e-68	1.13519e-38
11297	ILMN_2400874	11701	0.563173	1.58741e-101	SCYL1	9052	0.684269	3.81047e-40	SCYL1	0.623721	TRUE	FALSE	TRUE	FALSE	2.6951e-38	1.00407e-99	1.34755e-38
9171	ILMN_2097546	9499	0.563566	1.07498e-101	NUDC	10303	0.684222	3.87473e-40	NUDC	0.623894	TRUE	FALSE	TRUE	FALSE	2.72781e-38	6.96709e-100	1.36391e-38
11185	ILMN_2392717	6163	0.564031	6.77384e-102	LARP7	6925	0.684139	3.99349e-40	LARP7	0.624085	TRUE	FALSE	TRUE	FALSE	2.77273e-38	4.43627e-100	1.38637e-38
12560	ILMN_3269405	5061	0.531004	2.10629e-88	HNRNPM	4627	0.683991	4.21129e-40	HNRNPM	0.607498	TRUE	FALSE	TRUE	FALSE	2.9106e-38	7.77437e-87	1.4553e-38
12394	ILMN_3249949	1248	0.550699	2.88039e-96	C11ORF58	13754	0.683787	4.53247e-40	C11orf58	0.617243	TRUE	FALSE	TRUE	FALSE	3.10423e-38	1.45504e-94	1.55212e-38
7452	ILMN_1795937	14038	0.469318	7.23868e-67	VIL2	13749	0.683726	4.63251e-40	VIL2	0.576522	TRUE	FALSE	TRUE	FALSE	3.15845e-38	1.22027e-65	1.57923e-38
6344	ILMN_1772686	4132	0.595417	3.27866e-116	FGD3	1386	0.683436	5.14245e-40	FGD3	0.639427	TRUE	FALSE	TRUE	FALSE	3.49041e-38	3.79121e-114	1.7452e-38
4928	ILMN_1743763	13113	0.530455	3.43192e-88	TJAP1	11718	0.683185	5.6275e-40	TJAP1	0.60682	TRUE	FALSE	TRUE	FALSE	3.80259e-38	1.25732e-86	1.90129e-38
6163	ILMN_1768930	13740	0.427351	1.51863e-54	U2AF2	4322	0.682732	6.61831e-40	U2AF2	0.555042	TRUE	FALSE	TRUE	FALSE	4.43251e-38	1.65639e-53	2.21626e-38
4448	ILMN_1734602	12594	0.572206	1.78085e-105	SRRM2	14882	0.68236	7.563e-40	SRRM2	0.627283	TRUE	FALSE	TRUE	FALSE	5.04289e-38	1.36572e-103	2.52145e-38
4081	ILMN_1726981	14030	0.36334	8.06404e-39	VEGFB	11450	0.723622	7.7845e-47	VEGFB	0.543481	FALSE	FALSE	TRUE	FALSE	1.00706e-44	5.0898e-38	2.5449e-38
3549	ILMN_1715994	4910	0.55994	3.84731e-100	HGS	8836	0.682205	7.99419e-40	HGS	0.621072	TRUE	FALSE	TRUE	FALSE	5.30702e-38	2.30542e-98	2.65351e-38
1281	ILMN_1672878	58	0.684042	1.30701e-166	ABR	4886	0.681918	8.85605e-40	ABR	0.68298	TRUE	FALSE	TRUE	FALSE	5.8535e-38	2.76357e-163	2.92675e-38
2171	ILMN_1689953	2217	0.485769	3.46935e-72	CD81	8526	0.68159	9.95652e-40	CD81	0.58368	TRUE	FALSE	TRUE	FALSE	6.55225e-38	7.12202e-71	3.27613e-38
2557	ILMN_1696643	13122	0.647604	7.59441e-144	TLN1	15100	0.681408	1.0622e-39	TLN1	0.664506	TRUE	FALSE	TRUE	FALSE	6.95996e-38	2.81012e-141	3.47998e-38
7306	ILMN_1792910	8742	0.51386	5.73695e-82	MNT	3203	0.680965	1.24388e-39	MNT	0.597412	TRUE	FALSE	TRUE	FALSE	8.08039e-38	1.652e-80	4.0402e-38
4869	ILMN_1742618	14229	0.485001	6.24009e-72	XAF1	7164	0.680611	1.41049e-39	XAF1	0.582806	TRUE	FALSE	TRUE	FALSE	9.12356e-38	1.26868e-70	4.56178e-38
5244	ILMN_1750400	1495	0.443334	4.91042e-59	C19ORF66	4621	0.680342	1.55168e-39	C19orf66	0.561838	TRUE	FALSE	TRUE	FALSE	9.99414e-38	6.20658e-58	4.99707e-38
12281	ILMN_3245476	10028	0.655619	1.39608e-148	PHRF1	3420	0.680124	1.67675e-39	PHRF1	0.667871	TRUE	FALSE	TRUE	FALSE	1.0754e-37	7.37977e-146	5.37698e-38
8083	ILMN_1808501	11955	0.54655	1.44506e-94	SH3KBP1	7742	0.679688	1.95641e-39	SH3KBP1	0.613119	TRUE	FALSE	TRUE	FALSE	1.24946e-37	6.74712e-93	6.24732e-38
6145	ILMN_1768510	8329	0.567148	3.00184e-103	MAN2B2	6265	0.679526	2.07214e-39	MAN2B2	0.623337	TRUE	FALSE	TRUE	FALSE	1.31781e-37	2.04747e-101	6.58907e-38
556	ILMN_1660079	11266	0.520444	2.14098e-84	RNF44	7784	0.679263	2.27422e-39	RNF44	0.599854	TRUE	FALSE	TRUE	FALSE	1.44028e-37	6.77108e-83	7.20139e-38
4639	ILMN_1738383	3507	0.362572	1.18836e-38	EEF2	9704	0.680974	1.23996e-39	EEF2	0.521773	FALSE	FALSE	TRUE	FALSE	8.08039e-38	7.45926e-38	7.76982e-38
1025	ILMN_1668369	2252	0.554724	6.12055e-98	CDC37	11731	0.678963	2.52775e-39	CDC37	0.616844	TRUE	FALSE	TRUE	FALSE	1.59417e-37	3.3552e-96	7.97083e-38
3742	ILMN_1719985	4115	0.417646	6.20469e-52	FEM1A	4841	0.67788	3.70154e-39	FEM1A	0.547763	TRUE	FALSE	TRUE	FALSE	2.31514e-37	6.14696e-51	1.15757e-37
10471	ILMN_2327276	12681	0.626396	5.58881e-132	STAU1	1770	0.677626	4.04787e-39	STAU1	0.652011	TRUE	FALSE	TRUE	FALSE	2.51101e-37	1.19884e-129	1.2555e-37
1664	ILMN_1680134	1945	0.459505	7.88744e-64	CARM1	2726	0.677298	4.54087e-39	CARM1	0.568402	TRUE	FALSE	TRUE	FALSE	2.79393e-37	1.1864e-62	1.39696e-37
11242	ILMN_2396956	301	0.63943	3.67688e-139	AKAP13	1662	0.676682	5.63363e-39	AKAP13	0.658056	TRUE	FALSE	TRUE	FALSE	3.45225e-37	1.04657e-136	1.72612e-37
2445	ILMN_1694731	2487	0.593855	1.84509e-115	CLCN7	7609	0.675966	7.23354e-39	CLCN7	0.63491	TRUE	FALSE	TRUE	FALSE	4.4148e-37	2.05332e-113	2.2074e-37
4084	ILMN_1727001	3095	0.577539	7.24632e-108	DDX46	134	0.675182	9.50354e-39	DDX46	0.626361	TRUE	FALSE	TRUE	FALSE	5.77693e-37	6.16396e-106	2.88847e-37
2327	ILMN_1692620	14531	0.500269	4.02991e-77	ZNF263	1719	0.674756	1.10225e-38	ZNF263	0.587512	TRUE	FALSE	TRUE	FALSE	6.67345e-37	9.87528e-76	3.33672e-37
11021	ILMN_2379080	9248	0.357822	1.27399e-37	NFATC2IP	13901	0.715149	2.67413e-45	NFATC2IP	0.536485	FALSE	FALSE	TRUE	FALSE	2.95443e-43	7.72166e-37	3.86083e-37
11480	ILMN_2415144	12473	0.366344	1.75519e-39	SP110	11911	0.674312	1.28539e-38	SP110	0.520328	FALSE	FALSE	TRUE	FALSE	7.75123e-37	1.13246e-38	3.93224e-37
6920	ILMN_1784320	3616	0.357738	1.32787e-37	ELMO1	5538	0.697397	2.95312e-42	ELMO1	0.527567	FALSE	FALSE	TRUE	FALSE	2.46953e-40	8.04163e-37	4.02205e-37
4331	ILMN_1732053	12385	0.517494	2.66275e-83	SNRNP70	1238	0.67403	1.41737e-38	SNRNP70	0.595762	TRUE	FALSE	TRUE	FALSE	8.4796e-37	8.14285e-82	4.2398e-37
5592	ILMN_1757343	9704	0.438836	9.53007e-58	PABPC4	2043	0.67348	1.7142e-38	PABPC4	0.556158	TRUE	FALSE	TRUE	FALSE	1.0215e-36	1.14865e-56	5.10752e-37
6037	ILMN_1766185	930	0.400556	1.53901e-47	AXIN1	1959	0.673356	1.78932e-38	AXIN1	0.536956	TRUE	FALSE	TRUE	FALSE	1.06209e-36	1.30388e-46	5.31043e-37
1516	ILMN_1677534	11669	0.500379	3.68761e-77	SCAP	5414	0.673186	1.89698e-38	SCAP	0.586783	TRUE	FALSE	TRUE	FALSE	1.12159e-36	9.0665e-76	5.60794e-37
7279	ILMN_1792305	14556	0.5755	6.01369e-107	ZNF318	477	0.672658	2.27571e-38	ZNF318	0.624079	TRUE	FALSE	TRUE	FALSE	1.34028e-36	4.9176e-105	6.70139e-37
7952	ILMN_1805737	9939	0.355887	3.31025e-37	PFKP	3718	0.692331	1.98714e-41	PFKP	0.524109	FALSE	FALSE	TRUE	FALSE	1.56653e-39	1.97322e-36	9.87391e-37
8152	ILMN_1810100	9794	0.460714	3.37306e-64	PBX3	8698	0.671255	3.68424e-38	PBX3	0.565984	TRUE	FALSE	TRUE	FALSE	2.13658e-36	5.13628e-63	1.06829e-36
6017	ILMN_1765860	3325	0.563224	1.50996e-101	DOCK11	12194	0.671006	4.01151e-38	DOCK11	0.617115	TRUE	FALSE	TRUE	FALSE	2.31749e-36	9.59178e-100	1.15875e-36
4209	ILMN_1729319	13978	0.440491	3.21715e-58	USP7	12422	0.670828	4.26373e-38	USP7	0.555659	TRUE	FALSE	TRUE	FALSE	2.45383e-36	3.94508e-57	1.22692e-36
11151	ILMN_2390114	505	0.466339	6.1951e-66	AP3D1	9250	0.670655	4.5221e-38	AP3D1	0.568497	TRUE	FALSE	TRUE	FALSE	2.59267e-36	1.01207e-64	1.29634e-36
1500	ILMN_1677200	2965	0.484678	7.98343e-72	CYFIP2	12176	0.67018	5.31909e-38	CYFIP2	0.577429	TRUE	FALSE	TRUE	FALSE	3.01535e-36	1.61645e-70	1.50767e-36
7564	ILMN_1798164	10014	0.643126	2.91803e-141	PHF3	5995	0.670137	5.39772e-38	PHF3	0.656631	TRUE	FALSE	TRUE	FALSE	3.0485e-36	9.38906e-139	1.52425e-36
7971	ILMN_1805996	11995	0.435077	1.09854e-56	SIN3A	471	0.669542	6.60984e-38	SIN3A	0.552309	TRUE	FALSE	TRUE	FALSE	3.69176e-36	1.28129e-55	1.84588e-36
10345	ILMN_2310968	11564	0.429539	3.80826e-55	RUFY1	8057	0.669448	6.823e-38	RUFY1	0.549494	TRUE	FALSE	TRUE	FALSE	3.7968e-36	4.21586e-54	1.8984e-36
7819	ILMN_1803254	6031	0.515974	9.65902e-83	KIAA2010	14592	0.669302	7.16969e-38	KIAA2010	0.592638	TRUE	FALSE	TRUE	FALSE	3.97511e-36	2.86499e-81	1.98755e-36
1512	ILMN_1677484	12316	0.566135	8.29782e-103	SNAPC4	9532	0.669086	7.71739e-38	SNAPC4	0.61761	TRUE	FALSE	TRUE	FALSE	4.26315e-36	5.60804e-101	2.13158e-36
1279	ILMN_1672834	12610	0.393623	7.9072e-46	SSH2	3623	0.66869	8.82653e-38	SSH2	0.531156	TRUE	FALSE	TRUE	FALSE	4.85812e-36	6.28542e-45	2.42906e-36
6549	ILMN_1776777	173	0.564048	6.66096e-102	ADAR	2199	0.667642	1.25815e-37	ADAR	0.615845	TRUE	FALSE	TRUE	FALSE	6.85011e-36	4.38173e-100	3.42505e-36
1553	ILMN_1678362	5706	0.417225	8.0176e-52	INO80	2785	0.66728	1.4214e-37	INO80	0.542253	TRUE	FALSE	TRUE	FALSE	7.68368e-36	7.9007e-51	3.84184e-36
1473	ILMN_1676745	14476	0.642617	5.69966e-141	ZNF142	9099	0.666956	1.58552e-37	ZNF142	0.654786	TRUE	FALSE	TRUE	FALSE	8.51006e-36	1.79491e-138	4.25503e-36
11939	ILMN_3235185	12375	0.355759	3.52451e-37	SNRNP200	9362	0.667552	1.29691e-37	SNRNP200	0.511656	FALSE	FALSE	TRUE	FALSE	7.03585e-36	2.10009e-36	4.56797e-36
8384	ILMN_1814971	12963	0.539859	7.11567e-92	TCF25	7010	0.66643	1.89198e-37	TCF25	0.603145	TRUE	FALSE	TRUE	FALSE	1.01191e-35	3.02641e-90	5.05955e-36
5262	ILMN_1750805	606	0.585744	1.24411e-111	ARHGAP30	4426	0.666199	2.04466e-37	ARHGAP30	0.625972	TRUE	FALSE	TRUE	FALSE	1.08589e-35	1.18039e-109	5.42946e-36
6309	ILMN_1771987	12205	0.412633	1.28302e-50	SLC44A2	10953	0.666186	2.05376e-37	SLC44A2	0.53941	TRUE	FALSE	TRUE	FALSE	1.08691e-35	1.2142e-49	5.43457e-36
2612	ILMN_1697597	5964	0.443887	3.3977e-59	KIAA0494	6078	0.665709	2.41027e-37	KIAA0494	0.554798	TRUE	FALSE	TRUE	FALSE	1.26088e-35	4.33903e-58	6.30442e-36
4360	ILMN_1732705	4846	0.668084	3.05189e-156	HCFC1	11571	0.665702	2.41581e-37	HCFC1	0.666893	TRUE	FALSE	TRUE	FALSE	1.26088e-35	2.82318e-153	6.30442e-36
6608	ILMN_1778032	12793	0.461841	1.52321e-64	SURF6	11314	0.665716	2.40423e-37	SURF6	0.563779	TRUE	FALSE	TRUE	FALSE	1.26088e-35	2.35581e-63	6.30442e-36
1329	ILMN_1673936	5932	0.515488	1.45667e-82	KHSRP	5801	0.665674	2.43868e-37	KHSRP	0.590581	TRUE	FALSE	TRUE	FALSE	1.26845e-35	4.28633e-81	6.34223e-36
3123	ILMN_1707506	14290	0.543191	3.30488e-93	YTHDC1	4736	0.665516	2.57122e-37	YTHDC1	0.604353	TRUE	FALSE	TRUE	FALSE	1.33281e-35	1.48229e-91	6.66404e-36
1152	ILMN_1670796	3765	0.592508	8.11806e-115	EXOSC10	310	0.665094	2.96084e-37	EXOSC10	0.628801	TRUE	FALSE	TRUE	FALSE	1.52953e-35	8.70692e-113	7.64765e-36
10928	ILMN_2371379	89	0.393838	7.00702e-46	ACLY	5947	0.664743	3.32941e-37	ACLY	0.52929	TRUE	FALSE	TRUE	FALSE	1.71408e-35	5.58186e-45	8.57039e-36
342	ILMN_1656868	6781	0.460755	3.27802e-64	LOC23117	2634	0.66463	3.45667e-37	LOC23117	0.562693	TRUE	FALSE	TRUE	FALSE	1.77356e-35	4.9967e-63	8.86782e-36
5948	ILMN_1764549	13805	0.470892	2.30785e-67	UBE3A	4773	0.664476	3.63947e-37	UBE3A	0.567684	TRUE	FALSE	TRUE	FALSE	1.86105e-35	3.97654e-66	9.30524e-36
11153	ILMN_2390227	12919	0.525314	3.16447e-86	TBC1D9B	11244	0.664312	3.84326e-37	TBC1D9B	0.594813	TRUE	FALSE	TRUE	FALSE	1.95864e-35	1.07672e-84	9.79319e-36
8134	ILMN_1809583	2755	0.644449	5.08046e-142	CREBBP	7837	0.663968	4.31031e-37	CREBBP	0.654208	TRUE	FALSE	TRUE	FALSE	2.18929e-35	1.74874e-139	1.09464e-35
4728	ILMN_1739876	10819	0.452487	1.02159e-61	RAB3GAP1	13956	0.663167	5.62524e-37	RAB3GAP1	0.557827	TRUE	FALSE	TRUE	FALSE	2.83812e-35	1.44005e-60	1.41906e-35
6413	ILMN_1773868	13738	0.592211	1.12365e-114	U2AF1L2	5305	0.662828	6.294e-37	U2AF1L2	0.62752	TRUE	FALSE	TRUE	FALSE	3.1545e-35	1.17951e-112	1.57725e-35
11546	ILMN_3187254	6309	0.490534	8.80513e-74	LOC100128016	5753	0.662511	6.98971e-37	LOC100128016	0.576523	TRUE	FALSE	TRUE	FALSE	3.49162e-35	1.9336e-72	1.74581e-35
1653	ILMN_1679929	6061	0.449122	1.01114e-60	KLF13	4853	0.661959	8.38819e-37	KLF13	0.55554	TRUE	FALSE	TRUE	FALSE	4.16274e-35	1.36675e-59	2.08137e-35
12033	ILMN_3237966	4025	0.546754	1.1938e-94	FBXL11	4545	0.661916	8.50962e-37	FBXL11	0.604335	TRUE	FALSE	TRUE	FALSE	4.2092e-35	5.60933e-93	2.1046e-35
4583	ILMN_1737535	12851	0.651327	4.99713e-146	TAF4	12835	0.661692	9.1628e-37	TAF4	0.656509	TRUE	FALSE	TRUE	FALSE	4.51753e-35	2.11322e-143	2.25876e-35
2559	ILMN_1696675	2358	0.406165	5.92846e-49	CES2	5165	0.661357	1.02321e-36	CES2	0.533761	TRUE	FALSE	TRUE	FALSE	5.01208e-35	5.25747e-48	2.50604e-35
6438	ILMN_1774547	8782	0.49904	1.0785e-76	MPRIP	320	0.660788	1.23389e-36	MPRIP	0.579914	TRUE	FALSE	TRUE	FALSE	6.00518e-35	2.60406e-75	3.00259e-35
5161	ILMN_1748770	2473	0.536279	1.85343e-90	CKAP5	4622	0.659709	1.75793e-36	CKAP5	0.597994	TRUE	FALSE	TRUE	FALSE	8.50095e-35	7.29591e-89	4.25048e-35
5377	ILMN_1753002	10807	0.370148	2.48457e-40	RAB2B	5681	0.659443	1.9178e-36	RAB2B	0.514795	FALSE	FALSE	TRUE	FALSE	9.24454e-35	1.64906e-39	4.62235e-35
12357	ILMN_3248343	5705	0.428114	9.38798e-55	INO80	2784	0.659274	2.02652e-36	INO80	0.543694	TRUE	FALSE	TRUE	FALSE	9.73757e-35	1.02927e-53	4.86878e-35
11022	ILMN_2379130	5763	0.347584	1.84901e-35	IRAK1	8067	0.696843	3.64469e-42	IRAK1	0.522213	FALSE	FALSE	TRUE	FALSE	3.0311e-40	1.039e-34	5.19501e-35
6929	ILMN_1784467	9535	0.441757	1.39569e-58	NUP210	10978	0.658749	2.40553e-36	NUP210	0.550253	TRUE	FALSE	TRUE	FALSE	1.15222e-34	1.72867e-57	5.76109e-35
11504	ILMN_3177285	5062	0.393549	8.24197e-46	HNRNPR	1122	0.658702	2.44261e-36	HNRNPR	0.526126	TRUE	FALSE	TRUE	FALSE	1.16629e-34	6.54801e-45	5.83145e-35
9096	ILMN_2087575	14355	0.628364	4.84282e-133	ZC3H4	1036	0.658606	2.52041e-36	ZC3H4	0.643485	TRUE	FALSE	TRUE	FALSE	1.19965e-34	1.08604e-130	5.99827e-35
11342	ILMN_2403852	2981	0.497316	4.26356e-76	CYTH1	10801	0.658424	2.67472e-36	CYTH1	0.57787	TRUE	FALSE	TRUE	FALSE	1.26911e-34	1.01455e-74	6.34555e-35
6339	ILMN_1772644	3633	0.455812	1.03406e-62	EML3	11263	0.658414	2.68333e-36	EML3	0.557113	TRUE	FALSE	TRUE	FALSE	1.26922e-34	1.49028e-61	6.34608e-35
10178	ILMN_2262044	9764	0.541847	1.14415e-92	PARP10	6107	0.658328	2.75986e-36	PARP10	0.600088	TRUE	FALSE	TRUE	FALSE	1.30135e-34	5.05509e-91	6.50673e-35
12239	ILMN_3244096	14407	0.465854	8.77109e-66	ZFC3H1	1430	0.658275	2.80763e-36	ZFC3H1	0.562065	TRUE	FALSE	TRUE	FALSE	1.31976e-34	1.42347e-64	6.59881e-35
12	ILMN_1651347	11844	0.53889	1.72666e-91	SERTAD2	3038	0.658219	2.8597e-36	SERTAD2	0.598554	TRUE	FALSE	TRUE	FALSE	1.34007e-34	7.23972e-90	6.70037e-35
11578	ILMN_3192791	5060	0.565736	1.23641e-102	HNRNPM	2718	0.658159	2.9152e-36	HNRNPM	0.611948	TRUE	FALSE	TRUE	FALSE	1.35768e-34	8.31824e-101	6.78839e-35
10222	ILMN_2278433	6804	0.384368	1.31547e-43	LOC285074	3979	0.657902	3.16989e-36	LOC285074	0.521135	FALSE	FALSE	TRUE	FALSE	1.47176e-34	9.7351e-43	7.35881e-35
10973	ILMN_2374770	12890	0.394033	6.28051e-46	TAX1BP1	9122	0.657835	3.23937e-36	TAX1BP1	0.525934	TRUE	FALSE	TRUE	FALSE	1.49942e-34	5.01391e-45	7.49711e-35
12269	ILMN_3245057	721	0.610711	8.9107e-124	ASAP1	10965	0.657666	3.42247e-36	ASAP1	0.634188	TRUE	FALSE	TRUE	FALSE	1.57935e-34	1.41814e-121	7.89673e-35
7314	ILMN_1793118	12891	0.508829	3.78782e-80	TAX1BP1	9123	0.657575	3.52507e-36	TAX1BP1	0.583202	TRUE	FALSE	TRUE	FALSE	1.62174e-34	1.03629e-78	8.10872e-35
5886	ILMN_1763436	11864	0.461566	1.85089e-64	SETX	9982	0.657503	3.6092e-36	SETX	0.559534	TRUE	FALSE	TRUE	FALSE	1.65542e-34	2.85068e-63	8.27709e-35
10944	ILMN_2373062	11133	0.583247	1.78784e-110	RHBDF2	7280	0.657369	3.7695e-36	RHBDF2	0.620308	TRUE	FALSE	TRUE	FALSE	1.72372e-34	1.63344e-108	8.6186e-35
2431	ILMN_1694504	11254	0.506224	3.22497e-79	RNF220	4304	0.6572	3.98179e-36	RNF220	0.581712	TRUE	FALSE	TRUE	FALSE	1.81531e-34	8.53895e-78	9.07655e-35
1741	ILMN_1681590	6158	0.547535	5.73243e-95	LARP1	13739	0.657162	4.03074e-36	LARP1	0.602348	TRUE	FALSE	TRUE	FALSE	1.83211e-34	2.74582e-93	9.16055e-35
1166	ILMN_1670948	13623	0.497779	2.94901e-76	TSR2	350	0.656651	4.75592e-36	TSR2	0.577215	TRUE	FALSE	TRUE	FALSE	2.15526e-34	7.04005e-75	1.07763e-34
12049	ILMN_3238274	1166	0.420219	1.28426e-52	BTBD2	8588	0.656494	5.00364e-36	BTBD2	0.538357	TRUE	FALSE	TRUE	FALSE	2.26075e-34	1.30642e-51	1.13037e-34
58	ILMN_1652185	5663	0.434773	1.33657e-56	IL4R	14025	0.656405	5.15062e-36	IL4R	0.545589	TRUE	FALSE	TRUE	FALSE	2.31335e-34	1.55646e-55	1.15667e-34
4794	ILMN_1741300	14593	0.392124	1.8307e-45	ZNF407	1271	0.65641	5.14226e-36	ZNF407	0.524267	TRUE	FALSE	TRUE	FALSE	2.31335e-34	1.43442e-44	1.15667e-34
3831	ILMN_1721741	898	0.535769	2.94087e-90	ATPBD1B	6198	0.656088	5.70495e-36	ATPBD1B	0.595929	TRUE	FALSE	TRUE	FALSE	2.55474e-34	1.14547e-88	1.27737e-34
7504	ILMN_1796912	624	0.438091	1.55124e-57	ARHGEF7	5932	0.656056	5.76557e-36	ARHGEF7	0.547073	TRUE	FALSE	TRUE	FALSE	2.57427e-34	1.85011e-56	1.28713e-34
7386	ILMN_1794643	14434	0.619232	3.56189e-128	ZGPAT	6768	0.655639	6.5956e-36	ZGPAT	0.637435	TRUE	FALSE	TRUE	FALSE	2.92759e-34	6.58995e-126	1.4638e-34
1035	ILMN_1668526	4788	0.429021	5.29085e-55	GVIN1	3526	0.655561	6.76186e-36	GVIN1	0.542291	TRUE	FALSE	TRUE	FALSE	2.98904e-34	5.83096e-54	1.49452e-34
2130	ILMN_1689123	2116	0.445156	1.4578e-59	CCNK	5412	0.655556	6.77352e-36	CCNK	0.550356	TRUE	FALSE	TRUE	FALSE	2.98904e-34	1.8861e-58	1.49452e-34
1742	ILMN_1681591	10688	0.463432	4.93743e-65	PTPN1	174	0.655516	6.86201e-36	PTPN1	0.559474	TRUE	FALSE	TRUE	FALSE	3.01929e-34	7.82429e-64	1.50964e-34
3791	ILMN_1720965	13697	0.354093	7.97467e-37	TULP4	9692	0.655336	7.27122e-36	TULP4	0.504715	FALSE	FALSE	TRUE	FALSE	3.19006e-34	4.70064e-36	1.61854e-34
6468	ILMN_1775192	1043	0.573473	4.85612e-106	BCLAF1	795	0.654778	8.69921e-36	BCLAF1	0.614126	TRUE	FALSE	TRUE	FALSE	3.78366e-34	3.82316e-104	1.89183e-34
5075	ILMN_1746704	13542	0.662702	6.8777e-153	TRIM8	653	0.654644	9.0826e-36	TRIM8	0.658673	TRUE	FALSE	TRUE	FALSE	3.93909e-34	5.08984e-150	1.96955e-34
917	ILMN_1666399	11163	0.483839	1.51224e-71	RING1	3719	0.6542	1.04728e-35	RING1	0.56902	TRUE	FALSE	TRUE	FALSE	4.52904e-34	3.00036e-70	2.26452e-34
2587	ILMN_1697218	8521	0.518176	1.49043e-83	MED22	8959	0.653973	1.12628e-35	MED22	0.586074	TRUE	FALSE	TRUE	FALSE	4.8568e-34	4.5958e-82	2.4284e-34
2170	ILMN_1689908	426	0.561988	5.1271e-101	ANKRD13A	10707	0.653868	1.16488e-35	ANKRD13A	0.607928	TRUE	FALSE	TRUE	FALSE	5.00897e-34	3.20195e-99	2.50448e-34
11299	ILMN_2400947	2898	0.525636	2.38938e-86	CUGBP2	44	0.653584	1.27585e-35	CUGBP2	0.58961	TRUE	FALSE	TRUE	FALSE	5.47063e-34	8.20538e-85	2.73531e-34
1640	ILMN_1679797	175	0.541746	1.2558e-92	ADARB1	249	0.653554	1.28797e-35	ADARB1	0.59765	TRUE	FALSE	TRUE	FALSE	5.49145e-34	5.53187e-91	2.74573e-34
1780	ILMN_1682316	13521	0.486995	1.35605e-72	TRIM33	14165	0.653083	1.49723e-35	TRIM33	0.570039	TRUE	FALSE	TRUE	FALSE	6.31258e-34	2.83488e-71	3.15629e-34
8228	ILMN_1811489	9680	0.526583	1.04326e-86	OXSR1	13290	0.652645	1.72203e-35	OXSR1	0.589614	TRUE	FALSE	TRUE	FALSE	7.20017e-34	3.65042e-85	3.60009e-34
1803	ILMN_1682738	12252	0.418038	4.88481e-52	SMAD3	3785	0.652542	1.77902e-35	SMAD3	0.53529	TRUE	FALSE	TRUE	FALSE	7.41796e-34	4.86542e-51	3.70898e-34
12079	ILMN_3239060	6113	0.543068	3.70437e-93	KRBA1	9322	0.651977	2.1294e-35	KRBA1	0.597522	TRUE	FALSE	TRUE	FALSE	8.83032e-34	1.65644e-91	4.41516e-34
5767	ILMN_1761113	4593	0.431643	9.9815e-56	GNL2	11436	0.651637	2.37259e-35	GNL2	0.54164	TRUE	FALSE	TRUE	FALSE	9.81188e-34	1.1269e-54	4.90594e-34
10337	ILMN_2309848	4348	0.431838	8.80996e-56	FXYD5	4287	0.651598	2.40224e-35	FXYD5	0.541718	TRUE	FALSE	TRUE	FALSE	9.90744e-34	9.96151e-55	4.95372e-34
9709	ILMN_2177090	6770	0.529509	7.93387e-88	LOC200030	5486	0.651075	2.83565e-35	LOC200030	0.590292	TRUE	FALSE	TRUE	FALSE	1.16632e-33	2.85716e-86	5.83158e-34
5940	ILMN_1764410	1631	0.347383	2.03499e-35	C22ORF13	8027	0.6507	3.19294e-35	C22orf13	0.499041	FALSE	FALSE	TRUE	FALSE	1.30617e-33	1.14134e-34	7.10153e-34
524	ILMN_1659703	14227	0.464087	3.09712e-65	WWP2	12593	0.650263	3.66623e-35	WWP2	0.557175	TRUE	FALSE	TRUE	FALSE	1.49574e-33	4.94503e-64	7.47871e-34
9024	ILMN_2075927	12708	0.426756	2.20784e-54	STK40	4575	0.650145	3.8051e-35	STK40	0.538451	TRUE	FALSE	TRUE	FALSE	1.54822e-33	2.39401e-53	7.74112e-34
7404	ILMN_1795089	10936	0.633321	9.42914e-136	RASAL3	4583	0.649767	4.28663e-35	RASAL3	0.641544	TRUE	FALSE	TRUE	FALSE	1.73482e-33	2.32601e-133	8.67412e-34
9425	ILMN_2134224	814	0.414683	3.74001e-51	ATP13A1	2307	0.649735	4.33011e-35	ATP13A1	0.532209	TRUE	FALSE	TRUE	FALSE	1.74775e-33	3.61096e-50	8.73874e-34
1806	ILMN_1682783	13695	0.512474	1.83231e-81	TUG1	819	0.649151	5.20551e-35	TUG1	0.580812	TRUE	FALSE	TRUE	FALSE	2.09549e-33	5.20539e-80	1.04775e-33
1437	ILMN_1676002	10769	0.597187	4.58163e-117	QRICH1	13115	0.648753	5.89912e-35	QRICH1	0.62297	TRUE	FALSE	TRUE	FALSE	2.36841e-33	5.55842e-115	1.18421e-33
12855	ILMN_3299520	10481	0.345802	4.31534e-35	PRKCB	13010	0.64868	6.03599e-35	PRKCB	0.497241	FALSE	FALSE	TRUE	FALSE	2.41695e-33	2.39398e-34	1.32818e-33
11130	ILMN_2388507	317	0.433605	2.83787e-56	AKT1	13601	0.648158	7.10987e-35	AKT1	0.540881	TRUE	FALSE	TRUE	FALSE	2.83197e-33	3.26366e-55	1.41599e-33
6366	ILMN_1772981	3673	0.567439	2.24157e-103	EPN1	4380	0.647398	9.0163e-35	EPN1	0.607419	TRUE	FALSE	TRUE	FALSE	3.57253e-33	1.55035e-101	1.78627e-33
9685	ILMN_2173919	9035	0.450336	4.43618e-61	MYO9A	4824	0.647294	9.316e-35	MYO9A	0.548815	TRUE	FALSE	TRUE	FALSE	3.68165e-33	6.07963e-60	1.84082e-33
1662	ILMN_1680129	9472	0.615198	4.47469e-126	NSUN2	4645	0.646695	1.12306e-34	NSUN2	0.630946	TRUE	FALSE	TRUE	FALSE	4.42671e-33	7.52612e-124	2.21336e-33
680	ILMN_1662198	10909	0.423082	2.19064e-53	RANGAP1	11739	0.646612	1.15233e-34	RANGAP1	0.534847	TRUE	FALSE	TRUE	FALSE	4.53029e-33	2.2898e-52	2.26515e-33
2206	ILMN_1690487	9818	0.458361	1.75677e-63	PCM1	2542	0.646576	1.16539e-34	PCM1	0.552468	TRUE	FALSE	TRUE	FALSE	4.56979e-33	2.61589e-62	2.2849e-33
1037	ILMN_1668540	14768	0.399716	2.49187e-47	ZNHIT6	6639	0.646416	1.22496e-34	ZNHIT6	0.523066	TRUE	FALSE	TRUE	FALSE	4.79094e-33	2.09201e-46	2.39547e-33
5468	ILMN_1754865	6976	0.467126	3.52081e-66	LOC400455	8607	0.646215	1.30376e-34	LOC400455	0.556671	TRUE	FALSE	TRUE	FALSE	5.08602e-33	5.82903e-65	2.54301e-33
5043	ILMN_1746206	933	0.484321	1.04824e-71	AZI1	9599	0.645749	1.50723e-34	AZI1	0.565035	TRUE	FALSE	TRUE	FALSE	5.86462e-33	2.10802e-70	2.93231e-33
5868	ILMN_1763091	1348	0.588274	8.16646e-113	C14ORF43	8326	0.645531	1.61289e-34	C14orf43	0.616903	TRUE	FALSE	TRUE	FALSE	6.25966e-33	8.1122e-111	3.12983e-33
1948	ILMN_1685289	1384	0.388143	1.66582e-44	C16ORF58	3565	0.644773	2.0397e-34	C16orf58	0.516458	FALSE	FALSE	TRUE	FALSE	7.8959e-33	1.27092e-43	3.94795e-33
7042	ILMN_1786920	5847	0.338066	1.60621e-33	JARID1A	1245	0.67751	4.21513e-39	JARID1A	0.507788	FALSE	FALSE	TRUE	FALSE	2.60409e-37	8.43034e-33	4.2153e-33
6193	ILMN_1769517	10496	0.410207	5.45635e-50	PRKDC	4998	0.644523	2.20372e-34	PRKDC	0.527365	TRUE	FALSE	TRUE	FALSE	8.50906e-33	5.03802e-49	4.25453e-33
7841	ILMN_1803652	1871	0.33816	1.53844e-33	C9ORF91	12158	0.653545	1.29159e-35	C9orf91	0.495853	FALSE	FALSE	TRUE	FALSE	5.49145e-34	8.08607e-33	4.31761e-33
7824	ILMN_1803317	1828	0.425055	6.41056e-54	C9ORF114	9150	0.643778	2.77329e-34	C9orf114	0.534417	TRUE	FALSE	TRUE	FALSE	1.06001e-32	6.85568e-53	5.30007e-33
9370	ILMN_2126344	11743	0.494848	3.00596e-75	SEC16A	10131	0.643738	2.80819e-34	SEC16A	0.569293	TRUE	FALSE	TRUE	FALSE	1.07065e-32	6.97353e-74	5.35324e-33
10665	ILMN_2348975	9102	0.396147	1.90517e-46	NASP	8929	0.643722	2.82174e-34	NASP	0.519934	TRUE	FALSE	TRUE	FALSE	1.07311e-32	1.54596e-45	5.36556e-33
694	ILMN_1662364	9	0.33726	2.32757e-33	AARS	4236	0.704373	2.00227e-43	AARS	0.520816	FALSE	FALSE	TRUE	FALSE	1.83675e-41	1.21604e-32	6.08019e-33
12513	ILMN_3262031	1123	0.512194	2.31602e-81	BRD7P2	15089	0.643018	3.50401e-34	BRD7P2	0.577606	TRUE	FALSE	TRUE	FALSE	1.32592e-32	6.5294e-80	6.62958e-33
11172	ILMN_2391551	1296	0.593088	4.2929e-115	C13ORF23	7856	0.642957	3.57092e-34	C13orf23	0.618022	TRUE	FALSE	TRUE	FALSE	1.34787e-32	4.672e-113	6.73934e-33
3577	ILMN_1716563	10483	0.368991	4.51483e-40	PRKCB1	11497	0.642873	3.66426e-34	PRKCB1	0.505932	FALSE	FALSE	TRUE	FALSE	1.37966e-32	2.96996e-39	6.89829e-33
6175	ILMN_1769191	4574	0.493222	1.07959e-74	GNAS	5277	0.642783	3.76647e-34	GNAS	0.568003	TRUE	FALSE	TRUE	FALSE	1.41462e-32	2.45077e-73	7.07312e-33
9173	ILMN_2097793	14332	0.54043	4.21613e-92	ZBTB4	5872	0.642544	4.05383e-34	ZBTB4	0.591487	TRUE	FALSE	TRUE	FALSE	1.51503e-32	1.80878e-90	7.57516e-33
7159	ILMN_1789596	3739	0.619472	2.66593e-128	ETV6	1306	0.641863	4.99515e-34	ETV6	0.630667	TRUE	FALSE	TRUE	FALSE	1.86223e-32	4.99475e-126	9.31115e-33
538	ILMN_1659845	5955	0.514295	3.98115e-82	KIAA0355	582	0.641824	5.0541e-34	KIAA0355	0.578059	TRUE	FALSE	TRUE	FALSE	1.87958e-32	1.15539e-80	9.3979e-33
3759	ILMN_1720287	3455	0.563482	1.16813e-101	E4F1	2352	0.641801	5.08973e-34	E4F1	0.602642	TRUE	FALSE	TRUE	FALSE	1.88819e-32	7.48463e-100	9.44095e-33
2619	ILMN_1697670	12592	0.663759	1.52931e-153	SRRM1	1002	0.641648	5.33434e-34	SRRM1	0.652703	TRUE	FALSE	TRUE	FALSE	1.9741e-32	1.19133e-150	9.87048e-33
9098	ILMN_2087702	9020	0.583325	1.6445e-110	MYH9	13212	0.641571	5.46044e-34	MYH9	0.612448	TRUE	FALSE	TRUE	FALSE	2.01584e-32	1.51181e-108	1.00792e-32
4431	ILMN_1734205	10945	0.432067	7.60856e-56	RASSF1	1510	0.640325	7.986e-34	RASSF1	0.536196	TRUE	FALSE	TRUE	FALSE	2.93389e-32	8.62945e-55	1.46694e-32
188	ILMN_1654516	13181	-0.430749	1.76581e-55	TMEM120A	6525	-0.640313	8.01645e-34	TMEM120A	-0.535531	FALSE	TRUE	FALSE	TRUE	2.93794e-32	1.96953e-54	1.46897e-32
11164	ILMN_2390974	3283	0.462841	7.50621e-65	DNAJB2	6818	0.640113	8.51931e-34	DNAJB2	0.551477	TRUE	FALSE	TRUE	FALSE	3.11469e-32	1.18065e-63	1.55735e-32
4095	ILMN_1727142	5624	0.466939	4.02885e-66	IKBKB	3457	0.639978	8.87649e-34	IKBKB	0.553458	TRUE	FALSE	TRUE	FALSE	3.23746e-32	6.66269e-65	1.61873e-32
8025	ILMN_1807211	9296	0.335086	6.29728e-33	NICN1	11963	0.662971	6.00293e-37	NICN1	0.499028	FALSE	FALSE	TRUE	FALSE	3.01862e-35	3.24647e-32	1.62474e-32
5925	ILMN_1764177	5849	0.517447	2.77086e-83	JARID2	11106	0.639774	9.44155e-34	JARID2	0.578611	TRUE	FALSE	TRUE	FALSE	3.43527e-32	8.45597e-82	1.71764e-32
2045	ILMN_1687533	11788	0.424482	9.16882e-54	SEMA4D	2830	0.639463	1.03781e-33	SEMA4D	0.531972	TRUE	FALSE	TRUE	FALSE	3.76696e-32	9.72119e-53	1.88348e-32
6788	ILMN_1781516	12785	0.334485	8.27991e-33	SUPT16H	12887	0.707509	5.81843e-44	SUPT16H	0.520997	FALSE	FALSE	TRUE	FALSE	5.64537e-42	4.25376e-32	2.12688e-32
6374	ILMN_1773117	1046	0.532704	4.62448e-89	BCOR	808	0.638777	1.2777e-33	BCOR	0.58574	TRUE	FALSE	TRUE	FALSE	4.61558e-32	1.74165e-87	2.30779e-32
3687	ILMN_1718907	13598	0.500331	3.83371e-77	TSHZ1	2440	0.638753	1.28691e-33	TSHZ1	0.569542	TRUE	FALSE	TRUE	FALSE	4.63779e-32	9.41007e-76	2.3189e-32
5212	ILMN_1749838	9042	0.522453	3.79519e-85	MZF1	1168	0.63853	1.37675e-33	MZF1	0.580491	TRUE	FALSE	TRUE	FALSE	4.93804e-32	1.23456e-83	2.46902e-32
4033	ILMN_1726289	1273	0.459841	6.23134e-64	C12ORF35	2222	0.638296	1.47748e-33	C12orf35	0.549069	TRUE	FALSE	TRUE	FALSE	5.28678e-32	9.40164e-63	2.64339e-32
6640	ILMN_1778557	2249	0.476035	5.28038e-69	CDC2L5	3867	0.638245	1.50037e-33	CDC2L5	0.55714	TRUE	FALSE	TRUE	FALSE	5.35604e-32	9.55439e-68	2.67802e-32
2427	ILMN_1694466	14312	0.389729	6.93788e-45	ZBED1	12723	0.638133	1.55222e-33	ZBED1	0.513931	TRUE	FALSE	TRUE	FALSE	5.52809e-32	5.34275e-44	2.76405e-32
2282	ILMN_1691731	9768	0.33388	1.08991e-32	PARP14	6854	0.669945	5.76176e-38	PARP14	0.501913	FALSE	FALSE	TRUE	FALSE	3.24201e-36	5.57997e-32	2.79015e-32
4659	ILMN_1738681	9546	0.674397	2.89197e-160	NUP62	7854	0.638055	1.589e-33	NUP62	0.656226	TRUE	FALSE	TRUE	FALSE	5.64582e-32	3.29262e-157	2.82291e-32
11421	ILMN_2410540	1958	0.503633	2.66596e-78	CASP2	10500	0.637895	1.66754e-33	CASP2	0.570764	TRUE	FALSE	TRUE	FALSE	5.91097e-32	6.8505e-77	2.95548e-32
1340	ILMN_1674063	9572	0.337366	2.21738e-33	OAS2	14805	0.638571	1.35954e-33	OAS2	0.487969	FALSE	FALSE	TRUE	FALSE	4.88787e-32	1.15929e-32	3.02358e-32
6621	ILMN_1778236	10689	0.479668	3.52358e-70	PTPN11	4489	0.637669	1.78543e-33	PTPN11	0.558668	TRUE	FALSE	TRUE	FALSE	6.29938e-32	6.60996e-69	3.14969e-32
3342	ILMN_1712095	4281	0.561213	1.10098e-100	FOXO4	3751	0.637	2.18366e-33	FOXO4	0.599106	TRUE	FALSE	TRUE	FALSE	7.68649e-32	6.78984e-99	3.84325e-32
2262	ILMN_1691432	10434	0.559381	6.65543e-100	PRDM4	10522	0.636886	2.25934e-33	PRDM4	0.598133	TRUE	FALSE	TRUE	FALSE	7.93444e-32	3.90901e-98	3.96722e-32
4180	ILMN_1728845	12273	0.414559	4.03106e-51	SMARCD1	14578	0.636458	2.56914e-33	SMARCD1	0.525509	TRUE	FALSE	TRUE	FALSE	9.00152e-32	3.88183e-50	4.50076e-32
2161	ILMN_1689747	9376	0.343385	1.3509e-34	NOL8	12678	0.63603	2.9211e-33	NOL8	0.489707	FALSE	FALSE	TRUE	FALSE	1.0211e-31	7.36454e-34	5.14233e-32
5047	ILMN_1746257	3009	0.359975	4.36845e-38	DAZAP1	573	0.635986	2.96001e-33	DAZAP1	0.49798	FALSE	FALSE	TRUE	FALSE	1.03232e-31	2.68957e-37	5.16162e-32
5229	ILMN_1750144	1672	0.332313	2.21498e-32	C3ORF19	3516	0.68416	3.96327e-40	C3orf19	0.508236	FALSE	FALSE	TRUE	FALSE	2.76442e-38	1.12082e-31	5.6041e-32
2912	ILMN_1703430	4184	0.332074	2.4665e-32	FLJ10374	13240	0.655851	6.15996e-36	FLJ10374	0.493963	FALSE	FALSE	TRUE	FALSE	2.74227e-34	1.24681e-31	6.24778e-32
6922	ILMN_1784352	2097	0.581281	1.4328e-109	CCM2	7381	0.63507	3.89252e-33	CCM2	0.608175	TRUE	FALSE	TRUE	FALSE	1.34514e-31	1.28526e-107	6.72571e-32
7415	ILMN_1795285	9998	0.331895	2.67413e-32	PHF15	177	0.663281	5.41528e-37	PHF15	0.497588	FALSE	FALSE	TRUE	FALSE	2.74132e-35	1.35039e-31	6.75331e-32
7664	ILMN_1800425	12227	0.558224	2.06016e-99	SLC9A1	7074	0.634986	3.99074e-33	SLC9A1	0.596605	TRUE	FALSE	TRUE	FALSE	1.37594e-31	1.20049e-97	6.87971e-32
7623	ILMN_1799467	11623	0.380008	1.38353e-42	SAMD9L	8263	0.634956	4.02691e-33	SAMD9L	0.507482	FALSE	FALSE	TRUE	FALSE	1.38526e-31	9.8687e-42	6.92628e-32
7435	ILMN_1795822	3234	0.331815	2.77238e-32	DIS3L	6085	0.658164	2.91065e-36	DIS3L	0.49499	FALSE	FALSE	TRUE	FALSE	1.35768e-34	1.39905e-31	7.00202e-32
2605	ILMN_1697529	11202	0.36539	2.85277e-39	RNF10	3177	0.634405	4.74557e-33	RNF10	0.499898	FALSE	FALSE	TRUE	FALSE	1.62509e-31	1.82866e-38	8.12545e-32
9165	ILMN_2096719	4711	0.552937	3.40755e-97	GRK5	8312	0.634274	4.93542e-33	GRK5	0.593605	TRUE	FALSE	TRUE	FALSE	1.68629e-31	1.80126e-95	8.43143e-32
4071	ILMN_1726769	2587	0.3314	3.34218e-32	CNDP2	3850	0.655135	7.75692e-36	CNDP2	0.493267	FALSE	FALSE	TRUE	FALSE	3.39332e-34	1.68314e-31	8.43268e-32
7058	ILMN_1787509	10456	0.535892	2.63097e-90	PRIC285	3260	0.634126	5.15764e-33	PRIC285	0.585009	TRUE	FALSE	TRUE	FALSE	1.75825e-31	1.03019e-88	8.79123e-32
2729	ILMN_1700044	11628	0.484706	7.81717e-72	SAP130	8988	0.633919	5.48391e-33	SAP130	0.559312	TRUE	FALSE	TRUE	FALSE	1.86527e-31	1.58496e-70	9.32634e-32
10767	ILMN_2358652	9559	0.531131	1.88158e-88	NXF1	6513	0.633902	5.51227e-33	NXF1	0.582516	TRUE	FALSE	TRUE	FALSE	1.87071e-31	6.96233e-87	9.35355e-32
7206	ILMN_1790741	11214	0.442159	1.07022e-58	RNF126	11672	0.63351	6.193e-33	RNF126	0.537834	TRUE	FALSE	TRUE	FALSE	2.09235e-31	1.33336e-57	1.04617e-31
10257	ILMN_2286334	12557	0.418629	3.40479e-52	SR140	14896	0.633308	6.57497e-33	SR140	0.525968	TRUE	FALSE	TRUE	FALSE	2.21645e-31	3.41888e-51	1.10823e-31
6921	ILMN_1784333	11769	0.42582	3.97307e-54	SECISBP2L	14466	0.633288	6.61445e-33	SECISBP2L	0.529554	TRUE	FALSE	TRUE	FALSE	2.22481e-31	4.26744e-53	1.1124e-31
1592	ILMN_1678998	8190	0.532005	8.635e-89	LRRC14	197	0.632885	7.4522e-33	LRRC14	0.582445	TRUE	FALSE	TRUE	FALSE	2.50103e-31	3.21931e-87	1.25051e-31
7473	ILMN_1796210	10414	0.469587	5.95516e-67	PPRC1	12446	0.632659	7.96851e-33	PPRC1	0.551123	TRUE	FALSE	TRUE	FALSE	2.66839e-31	1.00734e-65	1.3342e-31
3863	ILMN_1722634	9495	0.397257	1.01483e-46	NUCB1	261	0.632389	8.63121e-33	NUCB1	0.514823	TRUE	FALSE	TRUE	FALSE	2.87758e-31	8.3262e-46	1.43879e-31
40	ILMN_1651832	3525	0.549657	7.7433e-96	EHD1	8285	0.632352	8.72685e-33	EHD1	0.591004	TRUE	FALSE	TRUE	FALSE	2.90307e-31	3.84593e-94	1.45153e-31
12023	ILMN_3237632	9147	0.492475	1.93863e-74	NCLN	1371	0.632256	8.9764e-33	NCLN	0.562366	TRUE	FALSE	TRUE	FALSE	2.97954e-31	4.36738e-73	1.48977e-31
130	ILMN_1653432	5072	0.329825	6.77154e-32	HNRPDL	13233	0.7161	1.80925e-45	HNRPDL	0.522963	FALSE	FALSE	TRUE	FALSE	2.01359e-43	3.37119e-31	1.6856e-31
12166	ILMN_3241870	4298	0.341465	3.31931e-34	FRMD8	3306	0.631632	1.07936e-32	FRMD8	0.486549	FALSE	FALSE	TRUE	FALSE	3.57489e-31	1.78586e-33	1.79637e-31
9235	ILMN_2106227	6033	0.520817	1.55488e-84	KIAA2026	6280	0.631529	1.1126e-32	KIAA2026	0.576173	TRUE	FALSE	TRUE	FALSE	3.66891e-31	4.93859e-83	1.83446e-31
3303	ILMN_1711383	12707	0.329569	7.593e-32	STK4	12050	0.672227	2.63923e-38	STK4	0.500898	FALSE	FALSE	TRUE	FALSE	1.54237e-36	3.77507e-31	1.88754e-31
12939	ILMN_3307648	2793	0.508441	5.21491e-80	CS	15076	0.631293	1.19239e-32	CS	0.569867	TRUE	FALSE	TRUE	FALSE	3.92348e-31	1.42409e-78	1.96174e-31
12270	ILMN_3245066	3136	0.409303	9.33322e-50	DENND4B	6787	0.630657	1.43778e-32	DENND4B	0.51998	TRUE	FALSE	TRUE	FALSE	4.71043e-31	8.55892e-49	2.35522e-31
1196	ILMN_1671427	4075	0.495865	1.34727e-75	FBXW4	7586	0.630332	1.58179e-32	FBXW4	0.563098	TRUE	FALSE	TRUE	FALSE	5.17105e-31	3.15022e-74	2.58553e-31
2959	ILMN_1704286	4346	0.443586	4.15279e-59	FXYD5	4379	0.630284	1.60403e-32	FXYD5	0.536935	TRUE	FALSE	TRUE	FALSE	5.23245e-31	5.26246e-58	2.61623e-31
12958	ILMN_3307926	212	0.630537	3.18362e-134	ADRBK1	5303	0.630165	1.66106e-32	ADRBK1	0.630351	TRUE	FALSE	TRUE	FALSE	5.40682e-31	7.4795e-132	2.70341e-31
7211	ILMN_1790807	14239	0.328662	1.13787e-31	XPC	14374	0.696819	3.67843e-42	XPC	0.51274	FALSE	FALSE	TRUE	FALSE	3.04244e-40	5.61198e-31	2.80599e-31
7741	ILMN_1801710	515	0.481327	1.01254e-70	APBB1IP	3754	0.629953	1.76738e-32	APBB1IP	0.55564	TRUE	FALSE	TRUE	FALSE	5.74058e-31	1.93876e-69	2.87029e-31
1607	ILMN_1679209	5500	0.328521	1.21135e-31	HSPA9	821	0.650898	2.99869e-35	HSPA9	0.48971	FALSE	FALSE	TRUE	FALSE	1.23003e-33	5.96251e-31	2.9874e-31
8288	ILMN_1812856	14785	0.595358	3.5004e-116	ZSWIM1	3305	0.629533	1.99867e-32	ZSWIM1	0.612446	TRUE	FALSE	TRUE	FALSE	6.46408e-31	4.01624e-114	3.23204e-31
4482	ILMN_1735461	3086	0.445617	1.07067e-59	DDX21	12304	0.629415	2.06874e-32	DDX21	0.537516	TRUE	FALSE	TRUE	FALSE	6.67643e-31	1.39009e-58	3.33822e-31
3074	ILMN_1706521	2820	0.67893	3.23181e-163	CSNK1G2	4020	0.629364	2.09991e-32	CSNK1G2	0.654147	TRUE	FALSE	TRUE	FALSE	6.74823e-31	4.78341e-160	3.37412e-31
6276	ILMN_1771233	2417	0.440049	4.30171e-58	CHMP4B	13936	0.629365	2.09977e-32	CHMP4B	0.534707	TRUE	FALSE	TRUE	FALSE	6.74823e-31	5.23168e-57	3.37412e-31
3479	ILMN_1714567	269	0.62986	7.44983e-134	AHNAK	1656	0.62931	2.13363e-32	AHNAK	0.629585	TRUE	FALSE	TRUE	FALSE	6.84209e-31	1.72289e-131	3.42105e-31
7787	ILMN_1802611	12507	0.615641	2.6399e-126	SPEN	7894	0.628646	2.59003e-32	SPEN	0.622143	TRUE	FALSE	TRUE	FALSE	8.27063e-31	4.49118e-124	4.13531e-31
1203	ILMN_1671554	8165	0.527458	4.84229e-87	LPIN1	9691	0.628513	2.69254e-32	LPIN1	0.577985	TRUE	FALSE	TRUE	FALSE	8.57986e-31	1.71052e-85	4.28993e-31
3301	ILMN_1711361	14558	0.551569	1.25871e-96	ZNF319	4151	0.628295	2.869e-32	ZNF319	0.589932	TRUE	FALSE	TRUE	FALSE	9.11405e-31	6.46881e-95	4.55703e-31
8506	ILMN_1839019	5413	0.392885	1.19592e-45	HS,5724	710	0.628291	2.87223e-32		0.510588	TRUE	FALSE	TRUE	FALSE	9.11405e-31	9.43041e-45	4.55703e-31
2679	ILMN_1698934	2580	0.510477	9.67043e-81	CMTM7	6082	0.627869	3.24686e-32	CMTM7	0.569173	TRUE	FALSE	TRUE	FALSE	1.02813e-30	2.69045e-79	5.14063e-31
2851	ILMN_1702301	3324	0.628027	7.37295e-133	DOCK10	6201	0.627366	3.75763e-32	DOCK10	0.627697	TRUE	FALSE	TRUE	FALSE	1.1849e-30	1.61552e-130	5.92452e-31
1226	ILMN_1671911	8935	0.380562	1.0279e-42	MTA1	10001	0.627142	4.00992e-32	MTA1	0.503852	FALSE	FALSE	TRUE	FALSE	1.26183e-30	7.36393e-42	6.30916e-31
3938	ILMN_1724145	2001	0.328352	1.30576e-31	CBX4	12838	0.629612	1.9533e-32	CBX4	0.478982	FALSE	FALSE	TRUE	FALSE	6.33086e-31	6.42504e-31	6.37795e-31
6234	ILMN_1770290	2595	0.326688	2.73014e-31	CNN2	6239	0.670514	4.74528e-38	CNN2	0.498601	FALSE	FALSE	TRUE	FALSE	2.71036e-36	1.33099e-30	6.65496e-31
7323	ILMN_1793384	5845	0.552341	6.02354e-97	JAK1	5958	0.626804	4.42347e-32	JAK1	0.589572	TRUE	FALSE	TRUE	FALSE	1.38908e-30	3.15033e-95	6.9454e-31
7004	ILMN_1786024	10277	0.440849	2.5413e-58	POLR3H	9165	0.626682	4.5823e-32	POLR3H	0.533765	TRUE	FALSE	TRUE	FALSE	1.43598e-30	3.13187e-57	7.17989e-31
1369	ILMN_1674661	2462	0.471526	1.45338e-67	CIRBP	13187	0.626326	5.07891e-32	CIRBP	0.548926	TRUE	FALSE	TRUE	FALSE	1.58504e-30	2.51303e-66	7.9252e-31
1487	ILMN_1676955	13727	0.568074	1.18206e-103	TYK2	8028	0.626162	5.32568e-32	TYK2	0.597118	TRUE	FALSE	TRUE	FALSE	1.65184e-30	8.41135e-102	8.25918e-31
7256	ILMN_1791728	12096	0.570191	1.38715e-104	SLC25A25	339	0.625953	5.65717e-32	SLC25A25	0.598072	TRUE	FALSE	TRUE	FALSE	1.75106e-30	1.03172e-102	8.75532e-31
8880	ILMN_2054213	8773	0.468423	1.38249e-66	MPHOSPH8	11706	0.62588	5.77856e-32	MPHOSPH8	0.547151	TRUE	FALSE	TRUE	FALSE	1.78499e-30	2.31997e-65	8.92493e-31
8249	ILMN_1811957	1911	0.53742	6.58422e-91	CAMSAP1	1511	0.625822	5.87469e-32	CAMSAP1	0.581621	TRUE	FALSE	TRUE	FALSE	1.81098e-30	2.63386e-89	9.05492e-31
358	ILMN_1657283	361	0.529965	5.29571e-88	ALKBH5	10869	0.625569	6.31985e-32	ALKBH5	0.577767	TRUE	FALSE	TRUE	FALSE	1.94425e-30	1.93058e-86	9.72126e-31
1206	ILMN_1671583	8705	0.448814	1.24496e-60	MKRN1	7046	0.625552	6.35055e-32	MKRN1	0.537183	TRUE	FALSE	TRUE	FALSE	1.94973e-30	1.67515e-59	9.74867e-31
11365	ILMN_2405297	9400	0.578499	2.65959e-108	NOTCH2	2900	0.625125	7.18348e-32	NOTCH2	0.601812	TRUE	FALSE	TRUE	FALSE	2.19655e-30	2.28864e-106	1.09827e-30
3251	ILMN_1710207	1223	0.325524	4.56258e-31	C10ORF6	13537	0.678331	3.15921e-39	C10orf6	0.501927	FALSE	FALSE	TRUE	FALSE	1.98414e-37	2.20833e-30	1.10416e-30
7587	ILMN_1798602	9808	0.494452	4.10864e-75	PCF11	8654	0.624837	7.80296e-32	PCF11	0.559644	TRUE	FALSE	TRUE	FALSE	2.38116e-30	9.47226e-74	1.19058e-30
7173	ILMN_1789909	12918	0.523487	1.55067e-85	TBC1D9B	11243	0.624827	7.8255e-32	TBC1D9B	0.574157	TRUE	FALSE	TRUE	FALSE	2.38324e-30	5.14608e-84	1.19162e-30
11953	ILMN_3235517	14741	0.53804	3.74781e-91	ZNF777	8908	0.624655	8.22087e-32	ZNF777	0.581348	TRUE	FALSE	TRUE	FALSE	2.49861e-30	1.53236e-89	1.24931e-30
9617	ILMN_2161357	1745	0.467937	1.96423e-66	C6ORF111	1043	0.624635	8.26837e-32	C6orf111	0.546286	TRUE	FALSE	TRUE	FALSE	2.50802e-30	3.27393e-65	1.25401e-30
11143	ILMN_2389376	14145	0.32523	5.19205e-31	WDR23	7542	0.66808	1.08507e-37	WDR23	0.496655	FALSE	FALSE	TRUE	FALSE	5.95056e-36	2.50808e-30	1.25404e-30
5841	ILMN_1762549	9628	0.529899	5.61504e-88	ORAOV1	12559	0.624517	8.55485e-32	ORAOV1	0.577208	TRUE	FALSE	TRUE	FALSE	2.58972e-30	2.04197e-86	1.29486e-30
4924	ILMN_1743677	5065	0.514464	3.45366e-82	HNRNPU	5686	0.624203	9.3617e-32	HNRNPU	0.569333	TRUE	FALSE	TRUE	FALSE	2.81707e-30	1.00824e-80	1.40854e-30
9151	ILMN_2094952	9490	0.344904	6.60279e-35	NUAK2	12005	0.623909	1.01842e-31	NUAK2	0.484406	FALSE	FALSE	TRUE	FALSE	3.0585e-30	3.63571e-34	1.52943e-30
5296	ILMN_1751561	1900	0.326446	3.03898e-31	CAMK1D	10856	0.626208	5.25546e-32	CAMK1D	0.476327	FALSE	FALSE	TRUE	FALSE	1.6334e-30	1.47912e-30	1.55626e-30
1164	ILMN_1670931	9888	0.324519	7.09278e-31	PDS5A	12066	0.67248	2.41951e-38	PDS5A	0.4985	FALSE	FALSE	TRUE	FALSE	1.41945e-36	3.40293e-30	1.70146e-30
4697	ILMN_1739283	13901	0.413116	9.60446e-51	UPF2	14691	0.623502	1.1444e-31	UPF2	0.518309	TRUE	FALSE	TRUE	FALSE	3.43002e-30	9.1301e-50	1.71501e-30
9334	ILMN_2121437	9145	0.563389	1.28092e-101	NCL	5374	0.623309	1.20946e-31	NCL	0.593349	TRUE	FALSE	TRUE	FALSE	3.61788e-30	8.17197e-100	1.80894e-30
8053	ILMN_1807767	5943	0.557508	4.13835e-99	KIAA0182	12283	0.623125	1.27465e-31	KIAA0182	0.590316	TRUE	FALSE	TRUE	FALSE	3.79784e-30	2.36493e-97	1.89892e-30
8365	ILMN_1814305	11622	0.447893	2.3204e-60	SAMD9	8138	0.622584	1.48756e-31	SAMD9	0.535238	TRUE	FALSE	TRUE	FALSE	4.42351e-30	3.09129e-59	2.21176e-30
5035	ILMN_1746012	8449	0.560661	1.89513e-100	MBD6	5153	0.62254	1.50614e-31	MBD6	0.591601	TRUE	FALSE	TRUE	FALSE	4.47e-30	1.15908e-98	2.235e-30
4058	ILMN_1726597	3969	0.323791	9.75333e-31	FAM65B	12313	0.640577	7.39606e-34	FAM65B	0.482184	FALSE	FALSE	TRUE	FALSE	2.72376e-32	4.65224e-30	2.33974e-30
9064	ILMN_2082244	4276	0.336721	2.98106e-33	FOXK1	4768	0.622138	1.6894e-31	FOXK1	0.479429	FALSE	FALSE	TRUE	FALSE	4.99428e-30	1.55252e-32	2.5049e-30
10400	ILMN_2318811	10904	0.522062	5.32118e-85	RANBP3	3524	0.621782	1.86955e-31	RANBP3	0.571922	TRUE	FALSE	TRUE	FALSE	5.51608e-30	1.71588e-83	2.75804e-30
4558	ILMN_1737157	4696	0.499606	6.8576e-77	GRAMD1A	13337	0.621614	1.96089e-31	GRAMD1A	0.56061	TRUE	FALSE	TRUE	FALSE	5.77434e-30	1.6694e-75	2.88717e-30
6023	ILMN_1766010	14264	0.361628	1.91011e-38	YARS	3032	0.621383	2.09353e-31	YARS	0.491506	FALSE	FALSE	TRUE	FALSE	6.15293e-30	1.19239e-37	3.07647e-30
9009	ILMN_2073289	8986	0.499717	6.27437e-77	MTSS1	4214	0.62128	2.1561e-31	MTSS1	0.560498	TRUE	FALSE	TRUE	FALSE	6.32457e-30	1.53246e-75	3.16229e-30
11165	ILMN_2391141	13806	0.457899	2.42512e-63	UBE3A	4772	0.621241	2.1797e-31	UBE3A	0.53957	TRUE	FALSE	TRUE	FALSE	6.38142e-30	3.58941e-62	3.19071e-30
1066	ILMN_1669206	2601	0.353309	1.16931e-36	CNOT1	2030	0.62107	2.28801e-31	CNOT1	0.48719	FALSE	FALSE	TRUE	FALSE	6.65986e-30	6.84341e-36	3.32993e-30
1836	ILMN_1683204	4554	0.459024	1.10528e-63	GMEB2	7690	0.620973	2.35211e-31	GMEB2	0.539998	TRUE	FALSE	TRUE	FALSE	6.83331e-30	1.65748e-62	3.41666e-30
230	ILMN_1655191	1978	0.540415	4.27426e-92	CASZ1	8640	0.620895	2.40454e-31	CASZ1	0.580655	TRUE	FALSE	TRUE	FALSE	6.97223e-30	1.82842e-90	3.48612e-30
652	ILMN_1661622	12915	-0.481803	7.07085e-71	TBC1D7	5903	-0.620486	2.69992e-31	TBC1D7	-0.551145	FALSE	TRUE	FALSE	TRUE	7.81376e-30	1.3574e-69	3.90688e-30
3875	ILMN_1722872	9021	0.651742	2.84331e-146	MYH9	13213	0.620206	2.92286e-31	MYH9	0.635974	TRUE	FALSE	TRUE	FALSE	8.42674e-30	1.27966e-143	4.21337e-30
1713	ILMN_1680860	6200	0.425495	4.87052e-54	LEMD2	10914	0.619825	3.25528e-31	LEMD2	0.52266	TRUE	FALSE	TRUE	FALSE	9.36729e-30	5.22381e-53	4.68364e-30
3159	ILMN_1708328	10786	0.553498	1.99021e-97	RAB11FIP3	10628	0.61961	3.4588e-31	RAB11FIP3	0.586554	TRUE	FALSE	TRUE	FALSE	9.93404e-30	1.06343e-95	4.96702e-30
1798	ILMN_1682699	9793	0.533482	2.30443e-89	PBX2	5062	0.619599	3.46889e-31	PBX2	0.576541	TRUE	FALSE	TRUE	FALSE	9.94415e-30	8.76807e-88	4.97208e-30
8199	ILMN_1810922	9826	0.598976	6.18598e-118	PCNT	7075	0.619364	3.7071e-31	PCNT	0.60917	TRUE	FALSE	TRUE	FALSE	1.06069e-29	7.96162e-116	5.30346e-30
260	ILMN_1655612	701	0.321999	2.12926e-30	ARRDC2	10843	0.62871	2.54169e-32	ARRDC2	0.475355	FALSE	FALSE	TRUE	FALSE	8.13341e-31	1.00367e-29	5.42501e-30
1985	ILMN_1686194	11713	0.446807	4.82127e-60	SDCCAG10	12735	0.619041	4.05991e-31	SDCCAG10	0.532924	TRUE	FALSE	TRUE	FALSE	1.15945e-29	6.34872e-59	5.79724e-30
4494	ILMN_1735827	9315	0.499618	6.78932e-77	NISCH	8765	0.618704	4.46466e-31	NISCH	0.559161	TRUE	FALSE	TRUE	FALSE	1.27264e-29	1.6555e-75	6.36319e-30
5441	ILMN_1754220	11869	0.399146	3.45536e-47	SF3A2	8336	0.618516	4.70619e-31	SF3A2	0.508831	TRUE	FALSE	TRUE	FALSE	1.33896e-29	2.88291e-46	6.69482e-30
5971	ILMN_1764970	5854	0.414604	3.92256e-51	JMJD1C	11586	0.617883	5.62268e-31	JMJD1C	0.516243	TRUE	FALSE	TRUE	FALSE	1.59671e-29	3.78226e-50	7.98357e-30
4086	ILMN_1727041	3749	0.320792	3.5911e-30	EWSR1	755	0.652428	1.84475e-35	EWSR1	0.48661	FALSE	FALSE	TRUE	FALSE	7.67092e-34	1.67513e-29	8.37604e-30
5730	ILMN_1760320	4576	0.592946	5.01609e-115	GNB1	11594	0.617478	6.29805e-31	GNB1	0.605212	TRUE	FALSE	TRUE	FALSE	1.78516e-29	5.41921e-113	8.92578e-30
2393	ILMN_1693766	2339	0.538509	2.44345e-91	CEP135	10986	0.616963	7.27351e-31	CEP135	0.577736	TRUE	FALSE	TRUE	FALSE	2.05013e-29	1.01157e-89	1.02506e-29
4520	ILMN_1736481	11768	0.344379	8.45874e-35	SECISBP2	11408	0.616952	7.29548e-31	SECISBP2	0.480666	FALSE	FALSE	TRUE	FALSE	2.0525e-29	4.63696e-34	1.02627e-29
8633	ILMN_1876924	14210	0.599289	4.35398e-118	WNK1	11563	0.616476	8.33423e-31	WNK1	0.607882	TRUE	FALSE	TRUE	FALSE	2.34039e-29	5.75386e-116	1.17019e-29
8165	ILMN_1810327	5083	0.599863	2.28248e-118	HNRPUL2	7469	0.616447	8.40164e-31	HNRPUL2	0.608155	TRUE	FALSE	TRUE	FALSE	2.35495e-29	3.04351e-116	1.17747e-29
7563	ILMN_1798163	13906	0.569451	2.93867e-104	UPF3B	4237	0.615702	1.03398e-30	UPF3B	0.592577	TRUE	FALSE	TRUE	FALSE	2.88219e-29	2.12172e-102	1.4411e-29
10412	ILMN_2320250	9373	0.382054	4.60651e-43	NOL6	10519	0.615689	1.03754e-30	NOL6	0.498872	FALSE	FALSE	TRUE	FALSE	2.88681e-29	3.34384e-42	1.4434e-29
6403	ILMN_1773760	9719	0.31948	6.32363e-30	PAICS	9216	0.719208	4.99403e-46	PAICS	0.519344	FALSE	FALSE	TRUE	FALSE	6.1455e-44	2.93037e-29	1.46519e-29
11183	ILMN_2392635	33	0.480019	2.70751e-70	ABCF1	1210	0.615417	1.11915e-30	ABCF1	0.547718	TRUE	FALSE	TRUE	FALSE	3.09681e-29	5.12453e-69	1.5484e-29
3656	ILMN_1718297	3634	0.419299	2.25974e-52	EML4	9941	0.615002	1.25604e-30	EML4	0.51715	TRUE	FALSE	TRUE	FALSE	3.46922e-29	2.28615e-51	1.73461e-29
6858	ILMN_1782788	2795	0.537004	9.6092e-91	CSDA	10429	0.614794	1.33055e-30	CSDA	0.575899	TRUE	FALSE	TRUE	FALSE	3.66834e-29	3.80283e-89	1.83417e-29
12551	ILMN_3268028	6362	0.449727	6.70844e-61	LOC100128805	4976	0.614576	1.41329e-30	LOC100128805	0.532152	TRUE	FALSE	TRUE	FALSE	3.88936e-29	9.11769e-60	1.94468e-29
1918	ILMN_1684628	14419	0.32774	1.71385e-31	ZFP90	13369	0.614216	1.56172e-30	ZFP90	0.470978	FALSE	FALSE	TRUE	FALSE	4.29007e-29	8.40512e-31	2.18706e-29
3336	ILMN_1712019	432	0.517218	3.36518e-83	ANKRD17	1083	0.613965	1.67385e-30	ANKRD17	0.565592	TRUE	FALSE	TRUE	FALSE	4.58974e-29	1.02066e-81	2.29487e-29
10389	ILMN_2316974	6249	0.435237	9.90744e-57	LILRB1	11854	0.613941	1.68526e-30	LILRB1	0.524589	TRUE	FALSE	TRUE	FALSE	4.61268e-29	1.16013e-55	2.30634e-29
8343	ILMN_1813840	482	0.318245	1.07396e-29	AOF2	8969	0.633547	6.12546e-33	AOF2	0.475896	FALSE	FALSE	TRUE	FALSE	2.07416e-31	4.93197e-29	2.47636e-29
4969	ILMN_1744795	12929	0.382026	4.67593e-43	TBL1X	8899	0.613578	1.86273e-30	TBL1X	0.497802	FALSE	FALSE	TRUE	FALSE	5.08923e-29	3.3892e-42	2.54461e-29
5832	ILMN_1762308	7779	0.31781	1.29359e-29	LOC654191	6653	0.725391	3.65913e-47	LOC654191	0.5216	FALSE	FALSE	TRUE	FALSE	4.9013e-45	5.92951e-29	2.96475e-29
1539	ILMN_1678037	4942	0.332462	2.07116e-32	HIRIP3	6396	0.612909	2.24027e-30	HIRIP3	0.472685	FALSE	FALSE	TRUE	FALSE	6.08773e-29	1.04912e-31	3.04911e-29
4332	ILMN_1732060	588	0.610903	7.11688e-124	ARHGAP1	14001	0.612579	2.45359e-30	ARHGAP1	0.611741	TRUE	FALSE	TRUE	FALSE	6.65548e-29	1.14497e-121	3.32774e-29
6146	ILMN_1768534	1058	0.572135	1.91436e-105	BHLHB2	13949	0.612515	2.49738e-30	BHLHB2	0.592325	TRUE	FALSE	TRUE	FALSE	6.76214e-29	1.46054e-103	3.38107e-29
2916	ILMN_1703477	621	0.479827	3.12659e-70	ARHGEF2	3837	0.612149	2.76169e-30	ARHGEF2	0.545988	TRUE	FALSE	TRUE	FALSE	7.43788e-29	5.88014e-69	3.71894e-29
10966	ILMN_2374249	3445	0.57616	3.03525e-107	DYRK2	2753	0.611826	3.01756e-30	DYRK2	0.593993	TRUE	FALSE	TRUE	FALSE	8.11256e-29	2.50976e-105	4.05628e-29
7020	ILMN_1786396	14799	0.54086	2.83953e-92	ZZEF1	8418	0.611437	3.35756e-30	ZZEF1	0.576148	TRUE	FALSE	TRUE	FALSE	8.99468e-29	1.23249e-90	4.49734e-29
6227	ILMN_1770084	12826	0.511103	5.74882e-81	TACC1	2562	0.61136	3.42882e-30	TACC1	0.561232	TRUE	FALSE	TRUE	FALSE	9.16938e-29	1.61152e-79	4.58469e-29
9609	ILMN_2160005	9525	0.45603	8.89147e-63	NUMA1	10453	0.611246	3.53724e-30	NUMA1	0.533638	TRUE	FALSE	TRUE	FALSE	9.426e-29	1.28518e-61	4.713e-29
3025	ILMN_1705594	9105	0.37446	2.62454e-41	NAT10	3604	0.611248	3.53599e-30	NAT10	0.492854	FALSE	FALSE	TRUE	FALSE	9.426e-29	1.78684e-40	4.713e-29
12252	ILMN_3244516	1284	0.50269	5.7276e-78	C12ORF51	12777	0.61112	3.66191e-30	C12orf51	0.556905	TRUE	FALSE	TRUE	FALSE	9.74106e-29	1.44913e-76	4.87053e-29
5455	ILMN_1754529	12513	0.439587	5.82469e-58	SPG7	8448	0.611104	3.67779e-30	SPG7	0.525346	TRUE	FALSE	TRUE	FALSE	9.76615e-29	7.06071e-57	4.88308e-29
5109	ILMN_1747281	3746	0.500838	2.55103e-77	EVI5L	12314	0.610819	3.97604e-30	EVI5L	0.555828	TRUE	FALSE	TRUE	FALSE	1.05396e-28	6.314e-76	5.26982e-29
1793	ILMN_1682567	2017	0.403321	3.11523e-48	CCDC106	11155	0.610713	4.09282e-30	CCDC106	0.507017	TRUE	FALSE	TRUE	FALSE	1.08302e-28	2.71067e-47	5.41511e-29
6250	ILMN_1770673	309	0.46898	9.24374e-67	AKNA	8225	0.610363	4.50392e-30	AKNA	0.539671	TRUE	FALSE	TRUE	FALSE	1.18973e-28	1.5565e-65	5.94863e-29
2988	ILMN_1704793	9039	0.492679	1.65269e-74	MYPOP	12282	0.610135	4.79294e-30	MYPOP	0.551407	TRUE	FALSE	TRUE	FALSE	1.26387e-28	3.72889e-73	6.31933e-29
6602	ILMN_1777906	11432	0.687885	3.30407e-169	RPRC1	5860	0.61	4.97278e-30	RPRC1	0.648942	TRUE	FALSE	TRUE	FALSE	1.30901e-28	8.15058e-166	6.54504e-29
4787	ILMN_1741200	11106	0.315843	2.98884e-29	RFX5	1958	0.683064	5.87539e-40	RFX5	0.499454	FALSE	FALSE	TRUE	FALSE	3.95244e-38	1.35532e-28	6.77662e-29
8432	ILMN_1815719	10150	0.570791	7.54043e-105	PLCG2	3665	0.609815	5.22908e-30	PLCG2	0.590303	TRUE	FALSE	TRUE	FALSE	1.37409e-28	5.69418e-103	6.87043e-29
2281	ILMN_1691717	11135	0.651739	2.8531e-146	RHBDF2	9667	0.609479	5.73034e-30	RHBDF2	0.630609	TRUE	FALSE	TRUE	FALSE	1.5032e-28	1.27966e-143	7.51598e-29
892	ILMN_1665909	6168	0.586823	3.9086e-112	LASP1	9406	0.609471	5.74275e-30	LASP1	0.598147	TRUE	FALSE	TRUE	FALSE	1.50385e-28	3.73233e-110	7.51923e-29
2622	ILMN_1697735	3748	0.54048	4.02736e-92	EWSR1	754	0.608834	6.82905e-30	EWSR1	0.574657	TRUE	FALSE	TRUE	FALSE	1.77908e-28	1.73282e-90	8.89539e-29
284	ILMN_1655952	3942	0.537649	5.34919e-91	FAM39E	7538	0.608524	7.42861e-30	FAM39E	0.573086	TRUE	FALSE	TRUE	FALSE	1.93195e-28	2.14562e-89	9.65974e-29
6945	ILMN_1784766	8482	0.523873	1.10951e-85	MCM3AP	2110	0.608203	8.10409e-30	MCM3AP	0.566038	TRUE	FALSE	TRUE	FALSE	2.104e-28	3.71535e-84	1.052e-28
8226	ILMN_1811392	5030	0.551413	1.45962e-96	HMHA1	6656	0.608116	8.2972e-30	HMHA1	0.579765	TRUE	FALSE	TRUE	FALSE	2.15045e-28	7.47535e-95	1.07523e-28
3891	ILMN_1723158	9391	0.469544	6.14436e-67	NOP2	2962	0.607973	8.62381e-30	NOP2	0.538759	TRUE	FALSE	TRUE	FALSE	2.23128e-28	1.03816e-65	1.11564e-28
6260	ILMN_1770824	609	0.464567	2.20024e-65	ARHGAP4	2655	0.60773	9.21139e-30	ARHGAP4	0.536148	TRUE	FALSE	TRUE	FALSE	2.37519e-28	3.53207e-64	1.18759e-28
5861	ILMN_1762972	2396	0.382194	4.27098e-43	CHD9	10809	0.607675	9.34772e-30	CHD9	0.494935	FALSE	FALSE	TRUE	FALSE	2.40624e-28	3.10943e-42	1.20312e-28
4853	ILMN_1742400	2346	0.522518	3.58866e-85	CEP350	2263	0.607575	9.6055e-30	CEP350	0.565046	TRUE	FALSE	TRUE	FALSE	2.46005e-28	1.17253e-83	1.23002e-28
464	ILMN_1658800	1147	0.537374	6.87071e-91	BRPF3	4226	0.607567	9.62662e-30	BRPF3	0.57247	TRUE	FALSE	TRUE	FALSE	2.46129e-28	2.73369e-89	1.23065e-28
198	ILMN_1654586	10933	0.487668	8.08084e-73	RASA3	9308	0.607155	1.07583e-29	RASA3	0.547412	TRUE	FALSE	TRUE	FALSE	2.746e-28	1.70864e-71	1.373e-28
5772	ILMN_1761155	9702	0.451925	1.50088e-61	PABPC1	8452	0.607089	1.09527e-29	PABPC1	0.529507	TRUE	FALSE	TRUE	FALSE	2.79091e-28	2.10364e-60	1.39546e-28
2926	ILMN_1703650	13376	0.361807	1.74564e-38	TNIP1	8949	0.607061	1.10351e-29	TNIP1	0.484434	FALSE	FALSE	TRUE	FALSE	2.80717e-28	1.09064e-37	1.40359e-28
7478	ILMN_1796305	13902	0.51294	1.24107e-81	UPF2	4973	0.606914	1.1481e-29	UPF2	0.559927	TRUE	FALSE	TRUE	FALSE	2.91572e-28	3.54616e-80	1.45786e-28
6830	ILMN_1782292	6144	0.488275	5.06077e-73	LAMP1	9264	0.606897	1.15329e-29	LAMP1	0.547586	TRUE	FALSE	TRUE	FALSE	2.92399e-28	1.07621e-71	1.462e-28
1608	ILMN_1679232	6034	0.47346	3.52712e-68	KIDINS220	15018	0.606763	1.1959e-29	KIDINS220	0.540112	TRUE	FALSE	TRUE	FALSE	3.0219e-28	6.20748e-67	1.51095e-28
1220	ILMN_1671839	12846	0.478885	6.33293e-70	TAF1C	4904	0.606744	1.20215e-29	TAF1C	0.542814	TRUE	FALSE	TRUE	FALSE	3.03262e-28	1.18351e-68	1.51631e-28
11099	ILMN_2385688	10856	0.392802	1.25271e-45	RABL2B	7498	0.606551	1.26603e-29	RABL2B	0.499677	TRUE	FALSE	TRUE	FALSE	3.18846e-28	9.87292e-45	1.59423e-28
3034	ILMN_1705783	9560	0.52313	2.11376e-85	NXF1	12254	0.606071	1.44076e-29	NXF1	0.5646	TRUE	FALSE	TRUE	FALSE	3.61648e-28	6.93699e-84	1.80824e-28
1666	ILMN_1680193	9788	0.536166	2.05268e-90	PAXIP1	10016	0.605715	1.58542e-29	PAXIP1	0.570941	TRUE	FALSE	TRUE	FALSE	3.97299e-28	8.05883e-89	1.98649e-28
3989	ILMN_1725130	3956	0.537983	3.94573e-91	FAM50A	10717	0.605189	1.82558e-29	FAM50A	0.571586	TRUE	FALSE	TRUE	FALSE	4.55974e-28	1.60884e-89	2.27987e-28
8205	ILMN_1811102	8219	0.432703	5.06547e-56	LRSAM1	12447	0.605168	1.83616e-29	LRSAM1	0.518935	TRUE	FALSE	TRUE	FALSE	4.5786e-28	5.77612e-55	2.2893e-28
11301	ILMN_2401155	10728	0.501533	1.45808e-77	PUM1	3603	0.604521	2.18329e-29	PUM1	0.553027	TRUE	FALSE	TRUE	FALSE	5.42631e-28	3.62707e-76	2.71315e-28
6290	ILMN_1771627	14446	0.713901	6.44733e-188	ZMIZ1	9080	0.604298	2.31761e-29	ZMIZ1	0.659099	TRUE	FALSE	TRUE	FALSE	5.74129e-28	4.77134e-184	2.87065e-28
9148	ILMN_2094776	2117	0.443725	3.78434e-59	CCNL1	7237	0.604184	2.38882e-29	CCNL1	0.523955	TRUE	FALSE	TRUE	FALSE	5.90803e-28	4.81616e-58	2.95401e-28
2295	ILMN_1691942	2114	0.4265	2.59363e-54	CCNI	670	0.604163	2.40219e-29	CCNI	0.515332	TRUE	FALSE	TRUE	FALSE	5.93141e-28	2.80412e-53	2.9657e-28
10498	ILMN_2330861	12282	0.456787	5.26055e-63	SMC4	9124	0.60412	2.43012e-29	SMC4	0.530453	TRUE	FALSE	TRUE	FALSE	5.9906e-28	7.70143e-62	2.9953e-28
5716	ILMN_1760027	14110	0.509355	2.45221e-80	WAS	8661	0.604045	2.47934e-29	WAS	0.5567	TRUE	FALSE	TRUE	FALSE	6.102e-28	6.75887e-79	3.051e-28
6859	ILMN_1782829	4543	0.584927	2.98201e-111	GLTSCR1	12511	0.603843	2.61643e-29	GLTSCR1	0.594385	TRUE	FALSE	TRUE	FALSE	6.42895e-28	2.79346e-109	3.21448e-28
533	ILMN_1659777	11563	0.313541	7.90098e-29	RUFY1	2875	0.606866	1.16311e-29	RUFY1	0.460203	FALSE	FALSE	TRUE	FALSE	2.94394e-28	3.52768e-28	3.23581e-28
6140	ILMN_1768470	3591	0.494611	3.62568e-75	EIF4G1	3796	0.603633	2.76762e-29	EIF4G1	0.549122	TRUE	FALSE	TRUE	FALSE	6.78942e-28	8.38495e-74	3.39471e-28
10830	ILMN_2363621	10967	0.463716	4.03238e-65	RBBP8	9024	0.60359	2.79946e-29	RBBP8	0.533653	TRUE	FALSE	TRUE	FALSE	6.8564e-28	6.40379e-64	3.4282e-28
5969	ILMN_1764945	504	0.463306	5.39965e-65	AP3D1	3463	0.603471	2.88973e-29	AP3D1	0.533388	TRUE	FALSE	TRUE	FALSE	7.06606e-28	8.52938e-64	3.53303e-28
7926	ILMN_1805161	8287	0.469614	5.84048e-67	LZTR1	8547	0.603329	3.00122e-29	LZTR1	0.536471	TRUE	FALSE	TRUE	FALSE	7.32684e-28	9.89072e-66	3.66342e-28
7302	ILMN_1792825	639	0.311732	1.68569e-28	ARIH2	7958	0.661343	1.02804e-36	ARIH2	0.486537	FALSE	FALSE	TRUE	FALSE	5.01951e-35	7.44996e-28	3.72498e-28
1033	ILMN_1668498	2915	0.330468	5.07859e-32	CWF19L2	9788	0.603104	3.18639e-29	CWF19L2	0.466786	FALSE	FALSE	TRUE	FALSE	7.74145e-28	2.53604e-31	3.87199e-28
9022	ILMN_2075818	14667	0.448573	1.46604e-60	ZNF598	14366	0.602478	3.76285e-29	ZNF598	0.525525	TRUE	FALSE	TRUE	FALSE	9.11271e-28	1.96369e-59	4.55635e-28
2503	ILMN_1695792	2902	0.416712	1.09503e-51	CUL4A	5716	0.602228	4.02145e-29	CUL4A	0.50947	TRUE	FALSE	TRUE	FALSE	9.70793e-28	1.07548e-50	4.85396e-28
3962	ILMN_1724504	11856	0.364591	4.28104e-39	SETD3	11292	0.602214	4.03538e-29	SETD3	0.483403	FALSE	FALSE	TRUE	FALSE	9.72605e-28	2.73001e-38	4.86302e-28
2855	ILMN_1702396	9710	0.546862	1.07867e-94	PACSIN2	9280	0.602008	4.26255e-29	PACSIN2	0.574435	TRUE	FALSE	TRUE	FALSE	1.02572e-27	5.10076e-93	5.12862e-28
4940	ILMN_1744046	3224	0.418305	4.14907e-52	DIAPH2	1438	0.601836	4.46099e-29	DIAPH2	0.510071	TRUE	FALSE	TRUE	FALSE	1.07177e-27	4.14655e-51	5.35885e-28
5484	ILMN_1755235	14246	0.382658	3.3236e-43	XPO6	9753	0.601176	5.31266e-29	XPO6	0.491917	FALSE	FALSE	TRUE	FALSE	1.27034e-27	2.43047e-42	6.35169e-28
1998	ILMN_1686555	4353	0.33093	4.1282e-32	FYN	1104	0.600955	5.63203e-29	FYN	0.465942	FALSE	FALSE	TRUE	FALSE	1.34458e-27	2.07053e-31	6.72393e-28
710	ILMN_1662741	3490	0.557576	3.87264e-99	EDG4	4586	0.60073	5.97695e-29	EDG4	0.579153	TRUE	FALSE	TRUE	FALSE	1.42468e-27	2.22167e-97	7.12339e-28
2732	ILMN_1700159	9314	-0.363904	6.06459e-39	NIPSNAP3A	11546	-0.60065	6.10427e-29	NIPSNAP3A	-0.482277	FALSE	TRUE	FALSE	TRUE	1.45274e-27	3.84091e-38	7.2637e-28
12221	ILMN_3243664	7047	0.473025	4.85558e-68	LOC440353	4093	0.600548	6.26964e-29	LOC440353	0.536787	TRUE	FALSE	TRUE	FALSE	1.48975e-27	8.5151e-67	7.44877e-28
6535	ILMN_1776464	9773	0.432887	4.49994e-56	PARP4	1898	0.599458	8.35446e-29	PARP4	0.516172	TRUE	FALSE	TRUE	FALSE	1.97583e-27	5.13917e-55	9.87915e-28
4666	ILMN_1738750	13012	0.41425	4.85573e-51	TFCP2	12839	0.599224	8.88421e-29	TFCP2	0.506737	TRUE	FALSE	TRUE	FALSE	2.09457e-27	4.66384e-50	1.04728e-27
2812	ILMN_1701514	13471	0.409671	7.50387e-50	TRAF3IP2	6312	0.598881	9.7187e-29	TRAF3IP2	0.504276	TRUE	FALSE	TRUE	FALSE	2.28775e-27	6.90272e-49	1.14387e-27
5523	ILMN_1756086	5730	0.378989	2.38581e-42	INTS3	4364	0.598854	9.78855e-29	INTS3	0.488921	FALSE	FALSE	TRUE	FALSE	2.30061e-27	1.68314e-41	1.15031e-27
12425	ILMN_3251379	12163	0.450638	3.61023e-61	SLC35E1	6584	0.598756	1.00447e-28	SLC35E1	0.524697	TRUE	FALSE	TRUE	FALSE	2.35715e-27	4.97533e-60	1.17858e-27
10708	ILMN_2353033	4328	0.518041	1.67137e-83	FUBP3	4307	0.598309	1.12911e-28	FUBP3	0.558175	TRUE	FALSE	TRUE	FALSE	2.63737e-27	5.14303e-82	1.31869e-27
9924	ILMN_2209578	2861	0.557975	2.62543e-99	CTGLF3	5940	0.597792	1.29248e-28	CTGLF3	0.577883	TRUE	FALSE	TRUE	FALSE	3.01431e-27	1.51793e-97	1.50716e-27
4988	ILMN_1745217	4181	0.30819	7.32266e-28	FLJ10081	13565	0.621124	2.25373e-31	FLJ10081	0.464657	FALSE	FALSE	TRUE	FALSE	6.57274e-30	3.17094e-27	1.58876e-27
9977	ILMN_2217935	11085	0.502754	5.43582e-78	RFC1	671	0.597299	1.4698e-28	RFC1	0.550027	TRUE	FALSE	TRUE	FALSE	3.41733e-27	1.37766e-76	1.70867e-27
5926	ILMN_1764186	6749	0.30798	7.98409e-28	LOC146517	8255	0.609317	5.98962e-30	LOC146517	0.458648	FALSE	FALSE	TRUE	FALSE	1.56578e-28	3.4513e-27	1.80394e-27
1733	ILMN_1681304	9734	0.399835	2.32786e-47	PAN3	11625	0.596968	1.6024e-28	PAN3	0.498401	TRUE	FALSE	TRUE	FALSE	3.71992e-27	1.95877e-46	1.85996e-27
5957	ILMN_1764764	8997	0.386166	4.93298e-44	MUM1	6529	0.596783	1.68138e-28	MUM1	0.491475	FALSE	FALSE	TRUE	FALSE	3.89729e-27	3.70812e-43	1.94865e-27
6588	ILMN_1777565	12875	0.3076	9.33403e-28	TAP2	3408	0.653039	1.51847e-35	TAP2	0.480319	FALSE	FALSE	TRUE	FALSE	6.38431e-34	4.02309e-27	2.01155e-27
5442	ILMN_1754234	14457	0.354825	5.57509e-37	ZMYND11	9395	0.596371	1.87135e-28	ZMYND11	0.475598	FALSE	FALSE	TRUE	FALSE	4.32438e-27	3.30729e-36	2.16219e-27
5404	ILMN_1753498	2618	0.4418	1.35704e-58	COASY	14171	0.596086	2.01544e-28	COASY	0.518943	TRUE	FALSE	TRUE	FALSE	4.64318e-27	1.68503e-57	2.32159e-27
1286	ILMN_1673023	3659	0.523518	1.50961e-85	EP400	8083	0.596066	2.0255e-28	EP400	0.559792	TRUE	FALSE	TRUE	FALSE	4.65927e-27	5.03236e-84	2.32964e-27
9849	ILMN_2197101	3080	0.307056	1.16675e-27	DDX19A	9781	0.699747	1.20333e-42	DDX19A	0.503401	FALSE	FALSE	TRUE	FALSE	1.04077e-40	5.00261e-27	2.50131e-27
7209	ILMN_1790782	8515	0.507308	1.32591e-79	MED16	7384	0.595691	2.23255e-28	MED16	0.5515	TRUE	FALSE	TRUE	FALSE	5.12776e-27	3.56815e-78	2.56388e-27
10373	ILMN_2313821	280	0.357281	1.66508e-37	AIFM1	1543	0.595506	2.3427e-28	AIFM1	0.476393	FALSE	FALSE	TRUE	FALSE	5.35636e-27	1.00468e-36	2.67818e-27
741	ILMN_1663195	8485	0.481037	1.25999e-70	MCM7	3998	0.594985	2.6806e-28	MCM7	0.538011	TRUE	FALSE	TRUE	FALSE	6.11969e-27	2.40634e-69	3.05984e-27
10660	ILMN_2348268	5570	0.540789	3.0313e-92	IFFO1	11760	0.594758	2.84238e-28	IFFO1	0.567774	TRUE	FALSE	TRUE	FALSE	6.46951e-27	1.31188e-90	3.23475e-27
11267	ILMN_2398847	593	0.545364	4.38198e-94	ARHGAP17	14286	0.594381	3.13366e-28	ARHGAP17	0.569872	TRUE	FALSE	TRUE	FALSE	7.12179e-27	2.0268e-92	3.5609e-27
10159	ILMN_2255133	1022	0.406038	6.38702e-49	BCL11A	3985	0.594049	3.41373e-28	BCL11A	0.500043	TRUE	FALSE	TRUE	FALSE	7.74665e-27	5.66073e-48	3.87333e-27
9119	ILMN_2090802	13304	0.51905	7.06987e-84	TMEM79	9868	0.593409	4.02531e-28	TMEM79	0.556229	TRUE	FALSE	TRUE	FALSE	9.10719e-27	2.20297e-82	4.55359e-27
12382	ILMN_3249419	7867	0.553826	1.45277e-97	LOC728457	11707	0.593389	4.04557e-28	LOC728457	0.573607	TRUE	FALSE	TRUE	FALSE	9.13936e-27	7.84761e-96	4.56968e-27
3495	ILMN_1714965	9259	0.624335	7.10973e-131	NFKB1	7088	0.593198	4.24885e-28	NFKB1	0.608767	TRUE	FALSE	TRUE	FALSE	9.58428e-27	1.42204e-128	4.79214e-27
3117	ILMN_1707448	2771	0.356927	1.98311e-37	CRKRS	6969	0.593158	4.29344e-28	CRKRS	0.475042	FALSE	FALSE	TRUE	FALSE	9.67046e-27	1.1922e-36	4.83523e-27
4197	ILMN_1729161	9399	0.625105	2.75642e-131	NOTCH1	14636	0.592324	5.31731e-28	NOTCH1	0.608715	TRUE	FALSE	TRUE	FALSE	1.18881e-26	5.58874e-129	5.94407e-27
10110	ILMN_2236800	12454	0.501284	1.78128e-77	SON	5754	0.592304	5.34522e-28	SON	0.546794	TRUE	FALSE	TRUE	FALSE	1.19329e-26	4.42362e-76	5.96647e-27
2288	ILMN_1691843	11284	0.45305	6.94408e-62	RNPS1	11433	0.592068	5.67815e-28	RNPS1	0.522559	TRUE	FALSE	TRUE	FALSE	1.26575e-26	9.84476e-61	6.32875e-27
12154	ILMN_3241469	6714	-0.371456	1.26054e-40	LOC100134537	5011	-0.591974	5.8156e-28	LOC100134537	-0.481715	FALSE	TRUE	FALSE	TRUE	1.29448e-26	8.44599e-40	6.47242e-27
6646	ILMN_1778668	12864	0.430091	2.68386e-55	TAGLN	3282	0.591699	6.24039e-28	TAGLN	0.510895	TRUE	FALSE	TRUE	FALSE	1.387e-26	2.97556e-54	6.93499e-27
7946	ILMN_1805658	8252	0.326621	2.81219e-31	LTV1	4050	0.591508	6.55228e-28	LTV1	0.459065	FALSE	FALSE	TRUE	FALSE	1.45205e-26	1.37054e-30	7.26096e-27
7416	ILMN_1795286	1766	0.451654	1.80572e-61	C6ORF47	8574	0.59149	6.58266e-28	C6orf47	0.521572	TRUE	FALSE	TRUE	FALSE	1.45665e-26	2.51899e-60	7.28327e-27
3677	ILMN_1718734	8725	0.575425	6.49667e-107	MLLT6	12030	0.590625	8.20768e-28	MLLT6	0.583025	TRUE	FALSE	TRUE	FALSE	1.8136e-26	5.28336e-105	9.06799e-27
7244	ILMN_1791388	14745	0.494466	4.06223e-75	ZNF787	15134	0.590416	8.65695e-28	ZNF787	0.542441	TRUE	FALSE	TRUE	FALSE	1.91008e-26	9.37989e-74	9.55041e-27
6598	ILMN_1777794	10490	0.545996	2.42601e-94	PRKCSH	13820	0.590359	8.78314e-28	PRKCSH	0.568178	TRUE	FALSE	TRUE	FALSE	1.9351e-26	1.12916e-92	9.67552e-27
4844	ILMN_1742224	12245	0.567672	1.77261e-103	SLTM	2560	0.590205	9.13488e-28	SLTM	0.578938	TRUE	FALSE	TRUE	FALSE	2.00967e-26	1.24343e-101	1.00484e-26
5131	ILMN_1747968	10997	0.470841	2.39403e-67	RBM33	8783	0.590196	9.15522e-28	RBM33	0.530519	TRUE	FALSE	TRUE	FALSE	2.01122e-26	4.12024e-66	1.00561e-26
21	ILMN_1651504	3921	0.560245	2.85309e-100	FAM193A	11973	0.590077	9.43543e-28	FAM193A	0.575161	TRUE	FALSE	TRUE	FALSE	2.06978e-26	1.72362e-98	1.03489e-26
3001	ILMN_1705144	13883	0.631583	8.52403e-135	ULK1	10498	0.589895	9.88392e-28	ULK1	0.610739	TRUE	FALSE	TRUE	FALSE	2.16502e-26	2.03491e-132	1.08251e-26
9694	ILMN_2175075	11904	0.509376	2.40863e-80	SFRS4	4788	0.589757	1.02354e-27	SFRS4	0.549567	TRUE	FALSE	TRUE	FALSE	2.23878e-26	6.65113e-79	1.11939e-26
1418	ILMN_1675656	10321	0.316597	2.16943e-29	PPFIBP2	11007	0.589619	1.06017e-27	PPFIBP2	0.453108	FALSE	FALSE	TRUE	FALSE	2.31555e-26	9.8769e-29	1.16271e-26
4514	ILMN_1736234	1552	0.472599	6.63408e-68	C1ORF77	3827	0.589346	1.13616e-27	C1orf77	0.530972	TRUE	FALSE	TRUE	FALSE	2.47794e-26	1.16065e-66	1.23897e-26
4287	ILMN_1730999	13457	0.587435	2.02206e-112	TPR	8786	0.589283	1.15438e-27	TPR	0.588359	TRUE	FALSE	TRUE	FALSE	2.51045e-26	1.96898e-110	1.25523e-26
4338	ILMN_1732171	7679	0.524723	5.29893e-86	LOC652685	3561	0.589285	1.15381e-27	LOC652685	0.557004	TRUE	FALSE	TRUE	FALSE	2.51045e-26	1.79063e-84	1.25523e-26
10189	ILMN_2264625	9312	0.530653	2.87657e-88	NIPBL	14979	0.589222	1.17244e-27	NIPBL	0.559938	TRUE	FALSE	TRUE	FALSE	2.54607e-26	1.05911e-86	1.27303e-26
8233	ILMN_1811592	596	0.636384	1.88448e-137	ARHGAP21	89	0.588829	1.29509e-27	ARHGAP21	0.612606	TRUE	FALSE	TRUE	FALSE	2.80036e-26	4.89338e-135	1.40018e-26
3977	ILMN_1724863	13082	0.575291	7.46638e-107	TICAM1	943	0.588756	1.31934e-27	TICAM1	0.582023	TRUE	FALSE	TRUE	FALSE	2.84872e-26	6.03879e-105	1.42436e-26
5990	ILMN_1765326	3168	0.433933	2.29763e-56	DGKD	8669	0.588266	1.49322e-27	DGKD	0.5111	TRUE	FALSE	TRUE	FALSE	3.215e-26	2.65474e-55	1.6075e-26
6485	ILMN_1775692	3595	0.491165	5.38733e-74	EIF4G3	12554	0.58753	1.79806e-27	EIF4G3	0.539348	TRUE	FALSE	TRUE	FALSE	3.85487e-26	1.1919e-72	1.92744e-26
11447	ILMN_2412101	10469	-0.457093	4.25247e-63	PRKAG1	9889	-0.587514	1.80539e-27	PRKAG1	-0.522303	FALSE	TRUE	FALSE	TRUE	3.86512e-26	6.25033e-62	1.93256e-26
2574	ILMN_1696956	629	0.357012	1.90131e-37	ARID3B	8504	0.587226	1.94111e-27	ARID3B	0.472119	FALSE	FALSE	TRUE	FALSE	4.14395e-26	1.14395e-36	2.07197e-26
6886	ILMN_1783606	8720	0.502596	6.17901e-78	MLL5	1027	0.587039	2.03468e-27	MLL5	0.544817	TRUE	FALSE	TRUE	FALSE	4.33149e-26	1.55802e-76	2.16574e-26
6726	ILMN_1780302	3426	0.499042	1.07671e-76	DYNC1H1	10171	0.586563	2.29318e-27	DYNC1H1	0.542803	TRUE	FALSE	TRUE	FALSE	4.87493e-26	2.60399e-75	2.43747e-26
10307	ILMN_2301624	8290	0.57491	1.10663e-106	MACF1	5761	0.584768	3.59474e-27	MACF1	0.579839	TRUE	FALSE	TRUE	FALSE	7.58857e-26	8.90174e-105	3.79428e-26
4463	ILMN_1735052	13884	0.620545	7.27449e-129	ULK1	10499	0.583895	4.46802e-27	ULK1	0.60222	TRUE	FALSE	TRUE	FALSE	9.39276e-26	1.39831e-126	4.69638e-26
6704	ILMN_1779706	13432	0.527531	4.54019e-87	TP53BP2	1071	0.583804	4.57066e-27	TP53BP2	0.555667	TRUE	FALSE	TRUE	FALSE	9.59521e-26	1.60764e-85	4.79761e-26
4705	ILMN_1739450	9252	0.466107	7.31835e-66	NFE2L1	7845	0.583596	4.81356e-27	NFE2L1	0.524851	TRUE	FALSE	TRUE	FALSE	1.00911e-25	1.19032e-64	5.04557e-26
7702	ILMN_1801040	12525	0.487485	9.30026e-73	SPN	241	0.583288	5.19606e-27	SPN	0.535387	TRUE	FALSE	TRUE	FALSE	1.08779e-25	1.96087e-71	5.43897e-26
10782	ILMN_2359742	2879	0.565418	1.70037e-102	CTSB	9840	0.583008	5.56999e-27	CTSB	0.574213	TRUE	FALSE	TRUE	FALSE	1.16447e-25	1.13878e-100	5.82233e-26
3597	ILMN_1716922	3196	0.552499	5.18111e-97	DHX16	14167	0.582585	6.18622e-27	DHX16	0.567542	TRUE	FALSE	TRUE	FALSE	1.28973e-25	2.71935e-95	6.44867e-26
4067	ILMN_1726729	1665	-0.548772	1.78685e-95	C2ORF76	12258	-0.582521	6.28437e-27	C2orf76	-0.565647	FALSE	TRUE	FALSE	TRUE	1.30839e-25	8.69975e-94	6.54197e-26
8989	ILMN_2070052	7141	0.410631	4.24206e-50	LOC613037	3855	0.582457	6.38449e-27	LOC613037	0.496544	TRUE	FALSE	TRUE	FALSE	1.32741e-25	3.92663e-49	6.63707e-26
7011	ILMN_1786211	4890	0.316114	2.66363e-29	HERC1	209	0.581582	7.92701e-27	HERC1	0.448848	FALSE	FALSE	TRUE	FALSE	1.63911e-25	1.21045e-28	8.20163e-26
12146	ILMN_3241218	416	0.298211	4.12337e-26	ANKIB1	2006	0.621177	2.22013e-31	ANKIB1	0.459694	FALSE	FALSE	TRUE	FALSE	6.48724e-30	1.68127e-25	8.40666e-26
6496	ILMN_1775901	10015	-0.399206	3.33794e-47	PHF5A	3207	-0.581391	8.31042e-27	PHF5A	-0.490298	FALSE	TRUE	FALSE	TRUE	1.71605e-25	2.78809e-46	8.58026e-26
10743	ILMN_2356895	8843	-0.341152	3.84154e-34	MRPL42	12046	-0.580728	9.78447e-27	MRPL42	-0.46094	FALSE	TRUE	FALSE	TRUE	2.01768e-25	2.06383e-33	1.00884e-25
1082	ILMN_1669433	5980	0.495711	1.52173e-75	KIAA0913	13889	0.580678	9.90564e-27	KIAA0913	0.538194	TRUE	FALSE	TRUE	FALSE	2.03989e-25	3.55255e-74	1.01994e-25
10247	ILMN_2284998	12468	0.485782	3.43546e-72	SP100	5831	0.580483	1.03935e-26	SP100	0.533132	TRUE	FALSE	TRUE	FALSE	2.13744e-25	7.06226e-71	1.06872e-25
5819	ILMN_1761996	11905	0.504741	1.08338e-78	SFRS5	2621	0.58047	1.04256e-26	SFRS5	0.542605	TRUE	FALSE	TRUE	FALSE	2.14115e-25	2.83306e-77	1.07057e-25
493	ILMN_1659206	10927	0.648242	3.2266e-144	RARA	2434	0.580367	1.06938e-26	RARA	0.614305	TRUE	FALSE	TRUE	FALSE	2.19324e-25	1.22454e-141	1.09662e-25
3111	ILMN_1707308	5627	0.413572	7.30331e-51	IKBKG	13331	0.580183	1.11885e-26	IKBKG	0.496877	TRUE	FALSE	TRUE	FALSE	2.28849e-25	6.97395e-50	1.14425e-25
255	ILMN_1655549	11978	0.498284	1.9729e-76	SIGLEC10	8976	0.580161	1.12479e-26	SIGLEC10	0.539222	TRUE	FALSE	TRUE	FALSE	2.29754e-25	4.7481e-75	1.14877e-25
9058	ILMN_2081398	6047	0.365165	3.19936e-39	KIF3B	7615	0.580119	1.13652e-26	KIF3B	0.472642	FALSE	FALSE	TRUE	FALSE	2.31839e-25	2.04906e-38	1.15919e-25
11167	ILMN_2391345	1840	-0.423452	1.74112e-53	C9ORF23	888	-0.580101	1.1415e-26	C9orf23	-0.501777	FALSE	TRUE	FALSE	TRUE	2.32541e-25	1.83028e-52	1.1627e-25
839	ILMN_1665049	12508	0.362679	1.12561e-38	SPG11	4215	0.580087	1.14545e-26	SPG11	0.471383	FALSE	FALSE	TRUE	FALSE	2.32718e-25	7.07138e-38	1.16359e-25
2364	ILMN_1693259	9847	0.354668	6.02113e-37	PDCD6IP	12931	0.580043	1.15791e-26	PDCD6IP	0.467355	FALSE	FALSE	TRUE	FALSE	2.34936e-25	3.56618e-36	1.17468e-25
1711	ILMN_1680831	991	0.481809	7.03664e-71	BAZ1B	5187	0.579616	1.28599e-26	BAZ1B	0.530712	TRUE	FALSE	TRUE	FALSE	2.60572e-25	1.35259e-69	1.30286e-25
8509	ILMN_1839719	5155	0.306759	1.31815e-27	HS,14555	623	0.579605	1.28932e-26		0.443182	FALSE	FALSE	TRUE	FALSE	2.60897e-25	5.64196e-27	1.3327e-25
12856	ILMN_3299558	11897	0.473762	2.82568e-68	SFRS18	14320	0.579434	1.34466e-26	SFRS18	0.526598	TRUE	FALSE	TRUE	FALSE	2.71733e-25	5.01474e-67	1.35867e-25
10473	ILMN_2327795	11076	0.519411	5.19007e-84	RERE	7509	0.579142	1.44435e-26	RERE	0.549276	TRUE	FALSE	TRUE	FALSE	2.91489e-25	1.6275e-82	1.45744e-25
10391	ILMN_2317463	5726	0.494015	5.79328e-75	INTS1	14477	0.579116	1.45343e-26	INTS1	0.536566	TRUE	FALSE	TRUE	FALSE	2.92932e-25	1.32529e-73	1.46466e-25
7385	ILMN_1794612	13751	0.337881	1.7494e-33	UBA7	10938	0.578229	1.80526e-26	UBA7	0.458055	FALSE	FALSE	TRUE	FALSE	3.61912e-25	9.16889e-33	1.80956e-25
5981	ILMN_1765091	414	0.545508	3.82956e-94	ANKHD1	4144	0.577746	2.03081e-26	ANKHD1	0.561627	TRUE	FALSE	TRUE	FALSE	4.06591e-25	1.77684e-92	2.03296e-25
1901	ILMN_1684293	461	0.38856	1.32403e-44	ANP32B	7129	0.577512	2.14985e-26	ANP32B	0.483036	TRUE	FALSE	TRUE	FALSE	4.2929e-25	1.01224e-43	2.14645e-25
7214	ILMN_1790881	5034	-0.444028	3.09475e-59	HNMT	9876	-0.577084	2.38577e-26	HNMT	-0.510556	FALSE	TRUE	FALSE	TRUE	4.75145e-25	3.95557e-58	2.37573e-25
7626	ILMN_1799516	3308	0.294913	1.50948e-25	DNAJC9	8299	0.611492	3.30676e-30	DNAJC9	0.453203	FALSE	FALSE	TRUE	FALSE	8.87432e-29	6.03671e-25	3.0188e-25
5285	ILMN_1751330	10970	0.362335	1.3387e-38	RBCK1	8982	0.575974	3.12326e-26	RBCK1	0.469155	FALSE	FALSE	TRUE	FALSE	6.19576e-25	8.38869e-38	3.09788e-25
1853	ILMN_1683475	13400	0.409679	7.46839e-50	TOMM40	5199	0.575945	3.14533e-26	TOMM40	0.492812	TRUE	FALSE	TRUE	FALSE	6.23137e-25	6.87436e-49	3.11568e-25
3457	ILMN_1714159	8255	0.419821	1.64064e-52	LUZP1	7139	0.575896	3.18284e-26	LUZP1	0.497858	TRUE	FALSE	TRUE	FALSE	6.29485e-25	1.66323e-51	3.14742e-25
5201	ILMN_1749591	5806	0.450634	3.62106e-61	ITGAL	9578	0.575892	3.18569e-26	ITGAL	0.513263	TRUE	FALSE	TRUE	FALSE	6.29485e-25	4.98561e-60	3.14742e-25
7927	ILMN_1805192	5835	0.378905	2.49415e-42	ITPRIP	6472	0.575199	3.7675e-26	ITPRIP	0.477052	FALSE	FALSE	TRUE	FALSE	7.40583e-25	1.75707e-41	3.70291e-25
11422	ILMN_2410742	5855	0.410882	3.65243e-50	JMJD1C	11587	0.575068	3.88828e-26	JMJD1C	0.492975	TRUE	FALSE	TRUE	FALSE	7.62346e-25	3.39357e-49	3.81173e-25
3041	ILMN_1705908	11411	0.523506	1.52576e-85	RPL7L1	9235	0.575054	3.90159e-26	RPL7L1	0.54928	TRUE	FALSE	TRUE	FALSE	7.63965e-25	5.07476e-84	3.81983e-25
2072	ILMN_1687958	12092	0.556869	7.69772e-99	SLC25A22	14821	0.574824	4.12376e-26	SLC25A22	0.565847	TRUE	FALSE	TRUE	FALSE	8.06423e-25	4.34862e-97	4.03212e-25
11500	ILMN_3176090	6505	0.474976	1.15606e-68	LOC100130919	11278	0.574552	4.40376e-26	LOC100130919	0.524764	TRUE	FALSE	TRUE	FALSE	8.60069e-25	2.07153e-67	4.30034e-25
8351	ILMN_1814074	10020	0.29394	2.20621e-25	PHKA2	13420	0.671691	3.17285e-38	PHKA2	0.482816	FALSE	FALSE	TRUE	FALSE	1.84709e-36	8.75444e-25	4.37722e-25
1630	ILMN_1679640	4343	0.31731	1.60119e-29	FXR1	12175	0.574298	4.68168e-26	FXR1	0.445804	FALSE	FALSE	TRUE	FALSE	9.11993e-25	7.31683e-29	4.56033e-25
1234	ILMN_1672006	12601	0.360588	3.21624e-38	SSB	12567	0.573984	5.04954e-26	SSB	0.467286	FALSE	FALSE	TRUE	FALSE	9.81128e-25	1.99178e-37	4.90564e-25
12411	ILMN_3251085	10962	0.405477	8.87187e-49	RBBP4	10291	0.573897	5.15617e-26	RBBP4	0.489687	TRUE	FALSE	TRUE	FALSE	1.00056e-24	7.82088e-48	5.00281e-25
2984	ILMN_1704713	2819	0.293469	2.65073e-25	CSNK1G1	8369	0.642603	3.98155e-34	CSNK1G1	0.468036	FALSE	FALSE	TRUE	FALSE	1.4917e-32	1.05014e-24	5.25072e-25
6262	ILMN_1770892	14305	0.441101	2.15288e-58	YY1	10511	0.573618	5.51342e-26	YY1	0.507359	TRUE	FALSE	TRUE	FALSE	1.06715e-24	2.65762e-57	5.33575e-25
4336	ILMN_1732089	8797	0.426209	3.11375e-54	MRI1	2372	0.573597	5.54083e-26	MRI1	0.499903	TRUE	FALSE	TRUE	FALSE	1.07109e-24	3.35908e-53	5.35543e-25
7980	ILMN_1806122	2395	0.324291	7.83721e-31	CHD8	957	0.573544	5.61259e-26	CHD8	0.448917	FALSE	FALSE	TRUE	FALSE	1.08357e-24	3.754e-30	5.41788e-25
7804	ILMN_1802905	10044	0.452976	7.30427e-62	PIAS4	5572	0.573515	5.65164e-26	PIAS4	0.513246	TRUE	FALSE	TRUE	FALSE	1.08972e-24	1.03356e-60	5.44861e-25
6824	ILMN_1782129	14313	0.340707	4.72766e-34	ZBED4	7607	0.573339	5.89529e-26	ZBED4	0.457023	FALSE	FALSE	TRUE	FALSE	1.13381e-24	2.52797e-33	5.66907e-25
3387	ILMN_1712888	5517	0.40088	1.2771e-47	HSPH1	5035	0.57331	5.93639e-26	HSPH1	0.487095	TRUE	FALSE	TRUE	FALSE	1.14027e-24	1.08759e-46	5.70135e-25
12481	ILMN_3256478	6372	0.481898	6.58272e-71	LOC100129034	4513	0.573253	6.01808e-26	LOC100129034	0.527575	TRUE	FALSE	TRUE	FALSE	1.1545e-24	1.27029e-69	5.77248e-25
2527	ILMN_1696127	5950	0.528392	2.12756e-87	KIAA0240	14102	0.57321	6.08027e-26	KIAA0240	0.550801	TRUE	FALSE	TRUE	FALSE	1.16495e-24	7.62471e-86	5.82475e-25
3864	ILMN_1722648	11878	0.500384	3.67509e-77	SF3B4	9936	0.573066	6.29401e-26	SF3B4	0.536725	TRUE	FALSE	TRUE	FALSE	1.20438e-24	9.05075e-76	6.02188e-25
12657	ILMN_3280402	6597	-0.433992	2.2124e-56	LOC100132510	4424	-0.573021	6.36308e-26	LOC100132510	-0.503506	FALSE	TRUE	FALSE	TRUE	1.21605e-24	2.55826e-55	6.08027e-25
3052	ILMN_1706075	11872	0.334142	9.67634e-33	SF3B1	10282	0.57279	6.72418e-26	SF3B1	0.453466	FALSE	FALSE	TRUE	FALSE	1.28345e-24	4.96428e-32	6.41723e-25
4811	ILMN_1741572	303	0.438439	1.23537e-57	AKAP8	329	0.572481	7.24128e-26	AKAP8	0.50546	TRUE	FALSE	TRUE	FALSE	1.37867e-24	1.47935e-56	6.89333e-25
2591	ILMN_1697286	11868	0.292633	3.6657e-25	SF3A1	11702	0.67031	5.0884e-38	SF3A1	0.481471	FALSE	FALSE	TRUE	FALSE	2.89541e-36	1.44644e-24	7.23222e-25
4999	ILMN_1745415	1003	0.366364	1.7368e-39	BBX	12503	0.572088	7.95435e-26	BBX	0.469226	FALSE	FALSE	TRUE	FALSE	1.51253e-24	1.12108e-38	7.56263e-25
4678	ILMN_1738938	13101	-0.292387	4.03236e-25	TIMM8B	10184	-0.58783	1.66679e-27	TIMM8B	-0.440109	FALSE	FALSE	FALSE	TRUE	3.57852e-26	1.58858e-24	8.12183e-25
9721	ILMN_2180239	3340	0.306483	1.47571e-27	DOPEY2	426	0.57166	8.81187e-26	DOPEY2	0.439071	FALSE	FALSE	TRUE	FALSE	1.67348e-24	6.30723e-27	8.39894e-25
2238	ILMN_1691097	5482	0.352274	1.9345e-36	HSP90AA1	13762	0.571603	8.93078e-26	HSP90AA1	0.461938	FALSE	FALSE	TRUE	FALSE	1.69394e-24	1.11977e-35	8.46969e-25
4722	ILMN_1739805	9169	0.580897	2.14905e-109	NDE1	12578	0.571517	9.11604e-26	NDE1	0.576207	TRUE	FALSE	TRUE	FALSE	1.72691e-24	1.91615e-107	8.63457e-25
3702	ILMN_1719097	1454	0.485218	5.28687e-72	C18ORF8	9652	0.571404	9.36565e-26	C18orf8	0.528311	TRUE	FALSE	TRUE	FALSE	1.77198e-24	1.07932e-70	8.85991e-25
7336	ILMN_1793616	11261	0.387681	2.14837e-44	RNF38	3356	0.571176	9.88901e-26	RNF38	0.479429	FALSE	FALSE	TRUE	FALSE	1.86633e-24	1.63318e-43	9.33167e-25
1657	ILMN_1680037	3968	0.656668	3.27023e-149	FAM65A	5669	0.570932	1.04801e-25	FAM65A	0.6138	TRUE	FALSE	TRUE	FALSE	1.97542e-24	1.93611e-146	9.8771e-25
547	ILMN_1659936	10368	0.47317	4.36675e-68	PPP1R15A	8687	0.570761	1.09145e-25	PPP1R15A	0.521965	TRUE	FALSE	TRUE	FALSE	2.05473e-24	7.66693e-67	1.02736e-24
5852	ILMN_1762766	10703	0.500664	2.93307e-77	PTPRA	14825	0.570756	1.0928e-25	PTPRA	0.53571	TRUE	FALSE	TRUE	FALSE	2.05473e-24	7.23539e-76	1.02736e-24
8517	ILMN_1843949	5175	0.392918	1.1741e-45	HS,194225	10674	0.570649	1.12111e-25		0.481783	TRUE	FALSE	TRUE	FALSE	2.10274e-24	9.26323e-45	1.05137e-24
1259	ILMN_1672547	9036	0.525487	2.72157e-86	MYO9B	12560	0.570638	1.12407e-25	MYO9B	0.548062	TRUE	FALSE	TRUE	FALSE	2.10568e-24	9.32453e-85	1.05284e-24
4671	ILMN_1738816	4278	0.302448	7.59033e-27	FOXO1	13622	0.570686	1.11123e-25	FOXO1	0.436567	FALSE	FALSE	TRUE	FALSE	2.0868e-24	3.18076e-26	1.0593e-24
11229	ILMN_2395932	13890	0.389836	6.53651e-45	UNC45A	11846	0.57048	1.16708e-25	UNC45A	0.480158	TRUE	FALSE	TRUE	FALSE	2.18355e-24	5.04415e-44	1.09178e-24
12950	ILMN_3307786	6131	0.314733	4.78042e-29	L3MBTL2	5653	0.570335	1.20799e-25	L3MBTL2	0.442534	FALSE	FALSE	TRUE	FALSE	2.25729e-24	2.15257e-28	1.12875e-24
10437	ILMN_2323526	14105	0.455721	1.10176e-62	WAC	2020	0.570301	1.21757e-25	WAC	0.513011	TRUE	FALSE	TRUE	FALSE	2.2724e-24	1.5863e-61	1.1362e-24
9156	ILMN_2095820	13985	0.392238	1.71747e-45	UTP14A	8984	0.570211	1.24395e-25	UTP14A	0.481225	TRUE	FALSE	TRUE	FALSE	2.31592e-24	1.34784e-44	1.15796e-24
779	ILMN_1664028	2325	0.420013	1.45744e-52	CENPB	1962	0.570093	1.27945e-25	CENPB	0.495053	TRUE	FALSE	TRUE	FALSE	2.37908e-24	1.48156e-51	1.18954e-24
7694	ILMN_1800912	14411	0.435864	6.60259e-57	ZFP106	12490	0.569852	1.35465e-25	ZFP106	0.502858	TRUE	FALSE	TRUE	FALSE	2.51273e-24	7.76828e-56	1.25637e-24
850	ILMN_1665212	3483	0.543589	2.28349e-93	EDC4	3744	0.569171	1.59186e-25	EDC4	0.55638	TRUE	FALSE	TRUE	FALSE	2.94553e-24	1.02729e-91	1.47277e-24
266	ILMN_1655694	7161	0.461622	1.77896e-64	LOC642031	4659	0.568969	1.66949e-25	LOC642031	0.515296	TRUE	FALSE	TRUE	FALSE	3.08539e-24	2.7456e-63	1.5427e-24
3432	ILMN_1713682	4039	0.514507	3.32978e-82	FBXO11	9894	0.568356	1.92991e-25	FBXO11	0.541431	TRUE	FALSE	TRUE	FALSE	3.56234e-24	9.73992e-81	1.78117e-24
10979	ILMN_2375319	10938	0.445093	1.51994e-59	RASGRP2	8153	0.568025	2.08667e-25	RASGRP2	0.506559	TRUE	FALSE	TRUE	FALSE	3.847e-24	1.96477e-58	1.9235e-24
8636	ILMN_1878029	5178	0.381622	5.81369e-43	HS,202577	2872	0.568014	2.0917e-25		0.474818	FALSE	FALSE	TRUE	FALSE	3.85157e-24	4.19544e-42	1.92578e-24
925	ILMN_1666482	12478	0.449847	6.18234e-61	SP2	8109	0.56773	2.23642e-25	SP2	0.508789	TRUE	FALSE	TRUE	FALSE	4.11306e-24	8.4181e-60	2.05653e-24
4153	ILMN_1728426	5720	0.522271	4.44163e-85	INPPL1	6715	0.567662	2.27252e-25	INPPL1	0.544967	TRUE	FALSE	TRUE	FALSE	4.17438e-24	1.44168e-83	2.08719e-24
10245	ILMN_2284591	9614	0.580661	2.75301e-109	OPA3	7012	0.567153	2.56148e-25	OPA3	0.573907	TRUE	FALSE	TRUE	FALSE	4.69378e-24	2.4348e-107	2.34689e-24
8994	ILMN_2070815	8768	-0.324934	5.91168e-31	MPDU1	736	-0.567066	2.61459e-25	MPDU1	-0.446	FALSE	TRUE	FALSE	TRUE	4.7853e-24	2.84641e-30	2.39265e-24
8881	ILMN_2054233	11795	0.489087	2.7028e-73	SENP6	11871	0.566852	2.74933e-25	SENP6	0.52797	TRUE	FALSE	TRUE	FALSE	5.02584e-24	5.78931e-72	2.51292e-24
7219	ILMN_1790962	11164	0.363138	8.93177e-39	RINL	5985	0.566522	2.97096e-25	RINL	0.46483	FALSE	FALSE	TRUE	FALSE	5.42442e-24	5.62789e-38	2.71221e-24
4973	ILMN_1744959	9272	0.449026	1.07852e-60	NFX1	13381	0.566266	3.15459e-25	NFX1	0.507646	TRUE	FALSE	TRUE	FALSE	5.75276e-24	1.45517e-59	2.87638e-24
7135	ILMN_1789171	3508	0.322604	1.63661e-30	EEF2K	11629	0.565819	3.50211e-25	EEF2K	0.444212	FALSE	FALSE	TRUE	FALSE	6.37115e-24	7.75897e-30	3.18558e-24
12847	ILMN_3298694	13733	0.401581	8.52522e-48	TYW1B	1325	0.565322	3.93364e-25	TYW1B	0.483452	TRUE	FALSE	TRUE	FALSE	7.14761e-24	7.33189e-47	3.5738e-24
8060	ILMN_1807972	8659	0.393192	1.00682e-45	MICAL1	162	0.565172	4.07379e-25	MICAL1	0.479182	TRUE	FALSE	TRUE	FALSE	7.39338e-24	7.96898e-45	3.69669e-24
3066	ILMN_1706376	9640	0.445309	1.3163e-59	OSBP	3286	0.564777	4.46771e-25	OSBP	0.505043	TRUE	FALSE	TRUE	FALSE	8.09859e-24	1.70451e-58	4.0493e-24
2934	ILMN_1703743	15	0.479671	3.51704e-70	AATF	8307	0.564655	4.59601e-25	AATF	0.522163	TRUE	FALSE	TRUE	FALSE	8.3212e-24	6.60605e-69	4.1606e-24
8953	ILMN_2063925	2870	0.382466	3.68877e-43	CTNNBL1	9587	0.56465	4.60174e-25	CTNNBL1	0.473558	FALSE	FALSE	TRUE	FALSE	8.32162e-24	2.6882e-42	4.16081e-24
6670	ILMN_1779032	7187	-0.351077	3.4542e-36	LOC642502	3859	-0.564621	4.63273e-25	LOC642502	-0.457849	FALSE	TRUE	FALSE	TRUE	8.36766e-24	1.98392e-35	4.18383e-24
3150	ILMN_1708101	6286	0.449394	8.40553e-61	LMNB2	11623	0.564438	4.83477e-25	LMNB2	0.506916	TRUE	FALSE	TRUE	FALSE	8.7118e-24	1.13721e-59	4.3559e-24
6712	ILMN_1779886	12901	0.298176	4.18049e-26	TBC1D14	5838	0.564475	4.79318e-25	TBC1D14	0.431325	FALSE	FALSE	TRUE	FALSE	8.64716e-24	1.70409e-25	4.40878e-24
7725	ILMN_1801383	12288	0.535086	5.4444e-90	SMG1	11581	0.564283	5.01242e-25	SMG1	0.549685	TRUE	FALSE	TRUE	FALSE	9.02116e-24	2.11503e-88	4.51058e-24
4507	ILMN_1736103	5833	0.547266	7.38305e-95	ITPR2	8509	0.564208	5.10019e-25	ITPR2	0.555737	TRUE	FALSE	TRUE	FALSE	9.16823e-24	3.50245e-93	4.58412e-24
9807	ILMN_2191436	10234	0.433245	3.57674e-56	POLA1	4893	0.564187	5.1251e-25	POLA1	0.498716	TRUE	FALSE	TRUE	FALSE	9.20207e-24	4.0943e-55	4.60104e-24
959	ILMN_1667016	3801	-0.344357	8.54663e-35	FAF1	14570	0.564137	5.1853e-25	FAF1	0.10989	FALSE	TRUE	TRUE	FALSE	9.29913e-24	4.68115e-34	4.64957e-24
3033	ILMN_1705774	13087	0.287693	2.43824e-24	TIGD5	5749	0.58902	1.23381e-27	TIGD5	0.438357	FALSE	FALSE	TRUE	FALSE	2.6755e-26	9.39068e-24	4.70872e-24
3729	ILMN_1719622	10844	0.416893	9.81171e-52	RABEP1	4374	0.564022	5.32573e-25	RABEP1	0.490457	TRUE	FALSE	TRUE	FALSE	9.53967e-24	9.66222e-51	4.76983e-24
8136	ILMN_1809695	1905	0.287579	2.54632e-24	CAMK2G	13930	0.596704	1.71635e-28	CAMK2G	0.442141	FALSE	FALSE	TRUE	FALSE	3.97228e-27	9.78912e-24	4.89655e-24
4236	ILMN_1729976	14754	0.350258	5.12733e-36	ZNF828	7036	0.563687	5.7566e-25	ZNF828	0.456973	FALSE	FALSE	TRUE	FALSE	1.02993e-23	2.92446e-35	5.14964e-24
11483	ILMN_2415189	817	0.440834	2.56562e-58	ATP1A1	12587	0.563591	5.88701e-25	ATP1A1	0.502213	TRUE	FALSE	TRUE	FALSE	1.05202e-23	3.15659e-57	5.26008e-24
8959	ILMN_2064917	241	0.310065	3.37319e-28	AGGF1	341	0.56323	6.40098e-25	AGGF1	0.436648	FALSE	FALSE	TRUE	FALSE	1.14117e-23	1.47755e-27	5.70659e-24
862	ILMN_1665423	14420	0.287127	3.02263e-24	ZFP91	13639	0.62446	8.695e-32	ZFP91	0.455794	FALSE	FALSE	TRUE	FALSE	2.6269e-30	1.15841e-23	5.79208e-24
833	ILMN_1664922	4243	0.402323	5.55521e-48	FLNB	6677	0.562768	7.12448e-25	FLNB	0.482545	TRUE	FALSE	TRUE	FALSE	1.26866e-23	4.81116e-47	6.3433e-24
1676	ILMN_1680347	14555	0.286773	3.45685e-24	ZNF317	6864	0.65274	1.67025e-35	ZNF317	0.469756	FALSE	FALSE	TRUE	FALSE	7.00302e-34	1.32312e-23	6.61558e-24
5808	ILMN_1761828	3452	0.372043	9.29024e-41	E2F4	3556	0.562371	7.80985e-25	E2F4	0.467207	FALSE	FALSE	TRUE	FALSE	1.38907e-23	6.24454e-40	6.94535e-24
8355	ILMN_1814122	8495	0.55768	3.49765e-99	MDC1	1534	0.56195	8.60765e-25	MDC1	0.559815	TRUE	FALSE	TRUE	FALSE	1.52917e-23	2.01435e-97	7.64585e-24
4866	ILMN_1742578	8701	0.287463	2.66136e-24	MKLN1	7924	0.566255	3.16296e-25	MKLN1	0.426859	FALSE	FALSE	TRUE	FALSE	5.76109e-24	1.02234e-23	7.99225e-24
1018	ILMN_1668090	12700	0.373821	3.66923e-41	STK25	10795	0.561394	9.78589e-25	STK25	0.467607	FALSE	FALSE	TRUE	FALSE	1.73645e-23	2.48892e-40	8.68225e-24
1482	ILMN_1676891	2250	0.320293	4.45408e-30	CDC2L6	9939	0.561159	1.03294e-24	CDC2L6	0.440726	FALSE	FALSE	TRUE	FALSE	1.82861e-23	2.07246e-29	9.14307e-24
3420	ILMN_1713406	3941	0.474902	1.22053e-68	FAM39DP	6863	0.561128	1.04048e-24	FAM39DP	0.518015	TRUE	FALSE	TRUE	FALSE	1.8398e-23	2.18177e-67	9.199e-24
10049	ILMN_2228180	8924	0.323881	9.37621e-31	MSRA	2889	0.560948	1.08436e-24	MSRA	0.442415	FALSE	FALSE	TRUE	FALSE	1.91134e-23	4.47669e-30	9.55669e-24
1670	ILMN_1680239	9522	0.308247	7.15376e-28	NUDT9	7212	0.560947	1.08472e-24	NUDT9	0.434597	FALSE	FALSE	TRUE	FALSE	1.91134e-23	3.09871e-27	9.55824e-24
7567	ILMN_1798181	5778	0.413558	7.36738e-51	IRF7	2224	0.560476	1.20876e-24	IRF7	0.487017	TRUE	FALSE	TRUE	FALSE	2.12495e-23	7.0306e-50	1.06247e-23
1074	ILMN_1669308	1145	0.435108	1.07699e-56	BRPF1	5050	0.560019	1.34245e-24	BRPF1	0.497563	TRUE	FALSE	TRUE	FALSE	2.35178e-23	1.25714e-55	1.17589e-23
4476	ILMN_1735360	11707	0.285149	6.37763e-24	SDAD1	1614	0.716764	1.3765e-45	SDAD1	0.500956	FALSE	FALSE	TRUE	FALSE	1.59044e-43	2.41791e-23	1.20896e-23
908	ILMN_1666208	1308	0.451195	2.47103e-61	C14ORF106	7651	0.559626	1.46903e-24	C14orf106	0.50541	TRUE	FALSE	TRUE	FALSE	2.57054e-23	3.43093e-60	1.28527e-23
8318	ILMN_1813475	4891	0.284972	6.8151e-24	HERC2	9193	0.573506	5.66332e-26	HERC2	0.429239	FALSE	FALSE	TRUE	FALSE	1.09059e-24	2.58178e-23	1.34542e-23
5303	ILMN_1751656	6059	0.504838	1.00078e-78	KLF11	2550	0.559401	1.54669e-24	KLF11	0.532119	TRUE	FALSE	TRUE	FALSE	2.70332e-23	2.62168e-77	1.35166e-23
10584	ILMN_2340052	9159	0.486502	1.97921e-72	NCOR2	13257	0.559231	1.60805e-24	NCOR2	0.522866	TRUE	FALSE	TRUE	FALSE	2.80733e-23	4.11438e-71	1.40366e-23
8565	ILMN_1857017	5350	0.490733	7.54104e-74	HS,551538	11843	0.559226	1.60995e-24		0.524979	TRUE	FALSE	TRUE	FALSE	2.80739e-23	1.66094e-72	1.40369e-23
10514	ILMN_2332105	14215	0.527642	4.11805e-87	WRNIP1	7286	0.558788	1.77951e-24	WRNIP1	0.543215	TRUE	FALSE	TRUE	FALSE	3.0995e-23	1.46166e-85	1.54975e-23
9060	ILMN_2081682	12261	0.463308	5.38831e-65	SMAP2	1285	0.558637	1.84182e-24	SMAP2	0.510973	TRUE	FALSE	TRUE	FALSE	3.20434e-23	8.52056e-64	1.60217e-23
5168	ILMN_1748894	4773	0.403799	2.35937e-48	GTPBP3	11720	0.558338	1.97189e-24	GTPBP3	0.481068	TRUE	FALSE	TRUE	FALSE	3.42669e-23	2.05781e-47	1.71335e-23
2757	ILMN_1700628	3088	0.284167	9.21674e-24	DDX24	2354	0.606116	1.42347e-29	DDX24	0.445141	FALSE	FALSE	TRUE	FALSE	3.57902e-28	3.48091e-23	1.74048e-23
5369	ILMN_1752899	1024	0.286372	4.02273e-24	BCL11A	11906	0.560827	1.1149e-24	BCL11A	0.423599	FALSE	FALSE	TRUE	FALSE	1.96222e-23	1.53653e-23	1.74937e-23
200	ILMN_1654629	13224	0.462413	1.01677e-64	TMEM175	3569	0.558203	2.03335e-24	TMEM175	0.510308	TRUE	FALSE	TRUE	FALSE	3.5254e-23	1.58747e-63	1.7627e-23
4203	ILMN_1729234	13453	0.468329	1.47985e-66	TPP1	1362	0.558095	2.08398e-24	TPP1	0.513212	TRUE	FALSE	TRUE	FALSE	3.60081e-23	2.48055e-65	1.8004e-23
7825	ILMN_1803348	3523	0.452417	1.07192e-61	EHBP1	8294	0.557713	2.27337e-24	EHBP1	0.505065	TRUE	FALSE	TRUE	FALSE	3.9191e-23	1.50956e-60	1.95955e-23
409	ILMN_1657949	11137	-0.299973	2.04711e-26	RHEB	11176	-0.557722	2.26877e-24	RHEB	-0.428847	FALSE	FALSE	FALSE	TRUE	3.91563e-23	8.44461e-26	1.96204e-23
5446	ILMN_1754279	4078	0.489878	1.46474e-73	FBXW7	13129	0.557365	2.46064e-24	FBXW7	0.523622	TRUE	FALSE	TRUE	FALSE	4.23229e-23	3.1835e-72	2.11615e-23
10546	ILMN_2335718	5047	0.370487	2.08505e-40	HNRNPAB	10478	0.557199	2.55541e-24	HNRNPAB	0.463843	FALSE	FALSE	TRUE	FALSE	4.39031e-23	1.38763e-39	2.19516e-23
6601	ILMN_1777895	8199	0.450225	4.78349e-61	LRRC37B	14947	0.556875	2.75082e-24	LRRC37B	0.50355	TRUE	FALSE	TRUE	FALSE	4.70999e-23	6.53743e-60	2.355e-23
3053	ILMN_1706094	4885	0.326367	3.14601e-31	HECTD1	11465	0.55636	3.09157e-24	HECTD1	0.441363	FALSE	FALSE	TRUE	FALSE	5.28149e-23	1.53071e-30	2.64075e-23
6508	ILMN_1776080	4775	0.282912	1.47264e-23	GTPBP6	9998	0.635103	3.85435e-33	GTPBP6	0.459008	FALSE	FALSE	TRUE	FALSE	1.335e-31	5.52369e-23	2.76184e-23
3264	ILMN_1710571	9744	0.363435	7.68628e-39	PAPD5	2556	0.555895	3.43479e-24	PAPD5	0.459665	FALSE	FALSE	TRUE	FALSE	5.84802e-23	4.85758e-38	2.92401e-23
12286	ILMN_3245625	11107	0.578254	3.43658e-108	RFX7	8220	0.555865	3.45819e-24	RFX7	0.567059	TRUE	FALSE	TRUE	FALSE	5.88125e-23	2.94016e-106	2.94063e-23
4040	ILMN_1726392	9301	0.54885	1.66059e-95	NIN	11349	0.555706	3.58472e-24	NIN	0.552278	TRUE	FALSE	TRUE	FALSE	6.08278e-23	8.16559e-94	3.04139e-23
12201	ILMN_3243142	5875	0.398814	4.17731e-47	KAT2B	1454	0.555706	3.58414e-24	KAT2B	0.47726	TRUE	FALSE	TRUE	FALSE	6.08278e-23	3.4696e-46	3.04139e-23
2633	ILMN_1697919	14203	0.442272	9.9254e-59	WHSC1L1	4547	0.55552	3.73831e-24	WHSC1L1	0.498896	TRUE	FALSE	TRUE	FALSE	6.33629e-23	1.23867e-57	3.16814e-23
7197	ILMN_1790534	8344	0.537374	6.87009e-91	MAP2K3	8349	0.555465	3.78553e-24	MAP2K3	0.546419	TRUE	FALSE	TRUE	FALSE	6.40198e-23	2.73369e-89	3.20099e-23
11461	ILMN_2413251	3750	0.285565	5.4528e-24	EWSR1	5288	0.557113	2.60585e-24	EWSR1	0.421339	FALSE	FALSE	TRUE	FALSE	4.4719e-23	2.07313e-23	3.27251e-23
5985	ILMN_1765159	3620	-0.528293	2.32273e-87	ELMOD2	13480	-0.555316	3.91451e-24	ELMOD2	-0.541804	FALSE	TRUE	FALSE	TRUE	6.60535e-23	8.30404e-86	3.30267e-23
297	ILMN_1656165	13982	0.489693	1.6908e-73	USP9X	1675	0.554919	4.2815e-24	USP9X	0.522306	TRUE	FALSE	TRUE	FALSE	7.19254e-23	3.66109e-72	3.59627e-23
4648	ILMN_1738579	14036	0.525393	2.95388e-86	VHL	5470	0.554902	4.29839e-24	VHL	0.540147	TRUE	FALSE	TRUE	FALSE	7.21291e-23	1.00738e-84	3.60646e-23
7228	ILMN_1791067	13000	0.379106	2.24072e-42	TESK1	4042	0.554873	4.32585e-24	TESK1	0.46699	FALSE	FALSE	TRUE	FALSE	7.25095e-23	1.58229e-41	3.62547e-23
12192	ILMN_3242883	237	0.417242	7.93629e-52	AGAP8	5678	0.554753	4.44497e-24	AGAP8	0.485997	TRUE	FALSE	TRUE	FALSE	7.43415e-23	7.82579e-51	3.71708e-23
3818	ILMN_1721621	9325	0.579346	1.09687e-108	NKTR	13915	0.554579	4.62286e-24	NKTR	0.566962	TRUE	FALSE	TRUE	FALSE	7.70613e-23	9.54984e-107	3.85306e-23
5307	ILMN_1751743	14252	0.282065	2.01795e-23	XRCC1	4199	0.569576	1.44609e-25	XRCC1	0.425821	FALSE	FALSE	TRUE	FALSE	2.67908e-24	7.53282e-23	3.90037e-23
7405	ILMN_1795128	1297	0.573003	7.87025e-106	C13ORF23	7857	0.554473	4.73393e-24	C13orf23	0.563738	TRUE	FALSE	TRUE	FALSE	7.88259e-23	6.13093e-104	3.94129e-23
3376	ILMN_1712705	10824	0.529781	6.23518e-88	RAB40C	7744	0.554213	5.01961e-24	RAB40C	0.541997	TRUE	FALSE	TRUE	FALSE	8.3491e-23	2.26194e-86	4.17455e-23
5648	ILMN_1758633	2032	0.411398	2.68525e-50	CCDC130	8041	0.553874	5.41667e-24	CCDC130	0.482636	TRUE	FALSE	TRUE	FALSE	8.98977e-23	2.50595e-49	4.49488e-23
8983	ILMN_2069593	11901	0.482695	3.60125e-71	SFRS2IP	484	0.553769	5.54636e-24	SFRS2IP	0.518232	TRUE	FALSE	TRUE	FALSE	9.19492e-23	7.05988e-70	4.59746e-23
6135	ILMN_1768393	12394	-0.315388	3.6248e-29	SNRPD1	1405	-0.553661	5.68235e-24	SNRPD1	-0.434524	FALSE	FALSE	FALSE	TRUE	9.38952e-23	1.63819e-28	4.69477e-23
7362	ILMN_1794085	11633	0.350479	4.60894e-36	SAPS1	1236	0.553563	5.80909e-24	SAPS1	0.452021	FALSE	FALSE	TRUE	FALSE	9.57803e-23	2.63183e-35	4.78902e-23
2231	ILMN_1690921	12672	0.357649	1.38767e-37	STAT2	8441	0.55351	5.87753e-24	STAT2	0.45558	FALSE	FALSE	TRUE	FALSE	9.66982e-23	8.40037e-37	4.83491e-23
8866	ILMN_2052863	11269	-0.442649	7.73554e-59	RNF5P1	3072	-0.553406	6.01646e-24	RNF5P1	-0.498028	FALSE	TRUE	FALSE	TRUE	9.88764e-23	9.70973e-58	4.94382e-23
80	ILMN_1652512	1640	0.413102	9.68896e-51	C2CD2	9408	0.553389	6.03931e-24	C2CD2	0.483245	TRUE	FALSE	TRUE	FALSE	9.91443e-23	9.20451e-50	4.95722e-23
10901	ILMN_2368713	13249	-0.281184	2.79692e-23	TMEM189-UBE2V1	7416	-0.580298	1.08764e-26	TMEM189-UBE2V1	-0.430741	FALSE	FALSE	FALSE	TRUE	2.22767e-25	1.03752e-22	5.19876e-23
6729	ILMN_1780397	13472	0.281152	2.83032e-23	TRAF3IP3	4658	0.660351	1.42451e-36	TRAF3IP3	0.470751	FALSE	FALSE	TRUE	FALSE	6.91069e-35	1.04939e-22	5.24694e-23
4827	ILMN_1741942	12730	0.559384	6.63376e-100	STX16	4009	0.552774	6.93273e-24	STX16	0.556079	TRUE	FALSE	TRUE	FALSE	1.13565e-22	3.90901e-98	5.67824e-23
2414	ILMN_1694213	10178	0.499447	7.78662e-77	PLEKHO1	8731	0.552693	7.05914e-24	PLEKHO1	0.52607	TRUE	FALSE	TRUE	FALSE	1.1551e-22	1.88934e-75	5.77552e-23
3672	ILMN_1718633	8185	0.453205	6.24533e-62	LRP5L	2184	0.552657	7.11607e-24	LRP5L	0.502931	TRUE	FALSE	TRUE	FALSE	1.16316e-22	8.87113e-61	5.81581e-23
9531	ILMN_2150654	14787	0.522988	2.38843e-85	ZSWIM4	8852	0.552636	7.14965e-24	ZSWIM4	0.537812	TRUE	FALSE	TRUE	FALSE	1.16739e-22	7.82106e-84	5.83695e-23
5106	ILMN_1747241	5842	0.490309	1.04892e-73	IWS1	12392	0.55233	7.6557e-24	IWS1	0.521319	TRUE	FALSE	TRUE	FALSE	1.24733e-22	2.2966e-72	6.23663e-23
3018	ILMN_1705447	228	0.426711	2.27089e-54	AFG3L1	10501	0.552319	7.6742e-24	AFG3L1	0.489515	TRUE	FALSE	TRUE	FALSE	1.249e-22	2.46057e-53	6.24499e-23
2070	ILMN_1687922	11320	0.280368	3.78067e-23	RP9	8287	0.577605	2.10189e-26	RP9	0.428986	FALSE	FALSE	TRUE	FALSE	4.20268e-25	1.39546e-22	6.99829e-23
2041	ILMN_1687440	4939	0.437809	1.86457e-57	HIPK2	7670	0.551629	8.9534e-24	HIPK2	0.494719	TRUE	FALSE	TRUE	FALSE	1.45095e-22	2.22202e-56	7.25474e-23
8833	ILMN_2048793	2450	0.314087	6.27856e-29	CIAO1	11225	0.55153	9.15383e-24	CIAO1	0.432808	FALSE	FALSE	TRUE	FALSE	1.48184e-22	2.81518e-28	7.40923e-23
6881	ILMN_1783424	10729	0.588604	5.71957e-113	PUM1	8431	0.551524	9.1652e-24	PUM1	0.570064	TRUE	FALSE	TRUE	FALSE	1.4821e-22	5.8383e-111	7.4105e-23
10844	ILMN_2364852	1183	0.483105	2.63915e-71	BTN2A1	7508	0.551246	9.75099e-24	BTN2A1	0.517176	TRUE	FALSE	TRUE	FALSE	1.57346e-22	5.19441e-70	7.86732e-23
4812	ILMN_1741594	2485	0.482806	3.31077e-71	CLCN6	3230	0.550812	1.07402e-23	CLCN6	0.516809	TRUE	FALSE	TRUE	FALSE	1.7294e-22	6.49904e-70	8.64698e-23
11067	ILMN_2382990	4966	0.453904	3.86114e-62	HK1	4929	0.550319	1.19831e-23	HK1	0.502112	TRUE	FALSE	TRUE	FALSE	1.92749e-22	5.51629e-61	9.63745e-23
3270	ILMN_1710726	540	0.505094	8.11928e-79	APOBEC3F	14549	0.550298	1.20381e-23	APOBEC3F	0.527696	TRUE	FALSE	TRUE	FALSE	1.93427e-22	2.13073e-77	9.67137e-23
3751	ILMN_1720124	11034	0.483975	1.36337e-71	RCC2	4490	0.550283	1.20789e-23	RCC2	0.517129	TRUE	FALSE	TRUE	FALSE	1.93878e-22	2.71957e-70	9.69389e-23
27	ILMN_1651692	12689	0.522485	3.69036e-85	STK10	6341	0.550139	1.24719e-23	STK10	0.536312	TRUE	FALSE	TRUE	FALSE	1.99973e-22	1.2031e-83	9.99864e-23
4206	ILMN_1729281	12516	0.560335	2.61139e-100	SPHK2	12348	0.549543	1.42324e-23	SPHK2	0.554939	TRUE	FALSE	TRUE	FALSE	2.27959e-22	1.59058e-98	1.1398e-22
12355	ILMN_3248263	2084	0.278961	6.34132e-23	CCDC93	1484	0.6033	3.02403e-29	CCDC93	0.441131	FALSE	FALSE	TRUE	FALSE	7.37064e-28	2.32207e-22	1.16104e-22
5662	ILMN_1758806	1603	0.438427	1.24572e-57	C21ORF2	7951	0.549406	1.46701e-23	C21orf2	0.493916	TRUE	FALSE	TRUE	FALSE	2.34722e-22	1.49053e-56	1.17361e-22
8530	ILMN_1847308	5272	0.328617	1.16091e-31	HS,475334	6436	0.549362	1.48147e-23		0.438989	FALSE	FALSE	TRUE	FALSE	2.36784e-22	5.71989e-31	1.18392e-22
5370	ILMN_1752923	5594	0.411343	2.77428e-50	IFNAR1	14194	0.5492	1.53537e-23	IFNAR1	0.480272	TRUE	FALSE	TRUE	FALSE	2.4514e-22	2.5874e-49	1.2257e-22
6168	ILMN_1769031	4291	0.408629	1.39062e-49	FRAP1	6731	0.549196	1.53701e-23	FRAP1	0.478912	TRUE	FALSE	TRUE	FALSE	2.45144e-22	1.26196e-48	1.22572e-22
2575	ILMN_1696962	9897	0.478145	1.10035e-69	PDZD8	10450	0.549106	1.56762e-23	PDZD8	0.513626	TRUE	FALSE	TRUE	FALSE	2.49763e-22	2.04345e-68	1.24881e-22
1031	ILMN_1668469	5981	0.390514	4.48951e-45	KIAA0922	4572	0.548872	1.65092e-23	KIAA0922	0.469693	TRUE	FALSE	TRUE	FALSE	2.62482e-22	3.48998e-44	1.31241e-22
4916	ILMN_1743538	8723	0.435127	1.06351e-56	MLLT10	7341	0.548743	1.69863e-23	MLLT10	0.491935	TRUE	FALSE	TRUE	FALSE	2.69785e-22	1.24239e-55	1.34892e-22
6131	ILMN_1768311	7942	0.526463	1.15917e-86	LOC728888	7781	0.548685	1.72065e-23	LOC728888	0.537574	TRUE	FALSE	TRUE	FALSE	2.72709e-22	4.04642e-85	1.36355e-22
1348	ILMN_1674243	13025	0.336564	3.20321e-33	TFRC	135	0.548688	1.7194e-23	TFRC	0.442626	FALSE	FALSE	TRUE	FALSE	2.72709e-22	1.6647e-32	1.36355e-22
5424	ILMN_1753885	14292	0.278388	7.82058e-23	YTHDF1	5684	0.617035	7.12829e-31	YTHDF1	0.447712	FALSE	FALSE	TRUE	FALSE	2.01294e-29	2.85526e-22	1.42763e-22
8211	ILMN_1811178	11670	0.488349	4.78312e-73	SCAPER	4209	0.548174	1.92602e-23	SCAPER	0.518261	TRUE	FALSE	TRUE	FALSE	3.04303e-22	1.01863e-71	1.52151e-22
2543	ILMN_1696420	1121	0.553696	1.64605e-97	BRD7	10297	0.547888	2.05104e-23	BRD7	0.550792	TRUE	FALSE	TRUE	FALSE	3.23381e-22	8.82722e-96	1.6169e-22
1982	ILMN_1686135	2053	0.279748	4.75044e-23	CCDC45	5084	0.551257	9.72768e-24	CCDC45	0.415502	FALSE	FALSE	TRUE	FALSE	1.57138e-22	1.74643e-22	1.6589e-22
8543	ILMN_1852384	5196	0.497942	2.59065e-76	HS,27048	3183	0.547645	2.16399e-23		0.522793	TRUE	FALSE	TRUE	FALSE	3.40834e-22	6.21461e-75	1.70417e-22
4568	ILMN_1737314	1037	0.571961	2.28685e-105	BCL6	4269	0.547354	2.30714e-23	BCL6	0.559657	TRUE	FALSE	TRUE	FALSE	3.6225e-22	1.73578e-103	1.81125e-22
8923	ILMN_2059535	10346	0.593668	2.26767e-115	PPM1F	8795	0.546931	2.53153e-23	PPM1F	0.570299	TRUE	FALSE	TRUE	FALSE	3.97069e-22	2.50476e-113	1.98535e-22
6400	ILMN_1773741	4610	0.277471	1.09286e-22	GOLGA5	8291	0.573822	5.24951e-26	GOLGA5	0.425647	FALSE	FALSE	TRUE	FALSE	1.01737e-24	3.96555e-22	1.98786e-22
4857	ILMN_1742450	12876	0.310218	3.16631e-28	TAPBP	12693	0.546319	2.89501e-23	TAPBP	0.428269	FALSE	FALSE	TRUE	FALSE	4.51741e-22	1.38817e-27	2.25871e-22
4984	ILMN_1745119	1780	-0.364004	5.76541e-39	C7ORF11	3217	-0.546226	2.9546e-23	C7orf11	-0.455115	FALSE	TRUE	FALSE	TRUE	4.60564e-22	3.65455e-38	2.30282e-22
3322	ILMN_1711792	4639	0.295588	1.15918e-25	GPBP1	2476	0.545973	3.12309e-23	GPBP1	0.42078	FALSE	FALSE	TRUE	FALSE	4.86328e-22	4.65465e-25	2.43397e-22
4370	ILMN_1732967	6026	0.598762	7.87095e-118	KIAA1949	417	0.545774	3.26197e-23	KIAA1949	0.572268	TRUE	FALSE	TRUE	FALSE	5.07432e-22	1.00429e-115	2.53716e-22
692	ILMN_1662358	9006	0.276717	1.43788e-22	MX1	10166	0.592794	4.71365e-28	MX1	0.434756	FALSE	FALSE	TRUE	FALSE	1.05854e-26	5.18569e-22	2.5929e-22
927	ILMN_1666512	12024	0.276703	1.44514e-22	SKIV2L	4351	0.65356	1.28574e-35	SKIV2L	0.465131	FALSE	FALSE	TRUE	FALSE	5.49145e-34	5.21062e-22	2.60531e-22
2520	ILMN_1696027	7177	0.551741	1.06789e-96	LOC642333	11776	0.545601	3.38799e-23	LOC642333	0.548671	TRUE	FALSE	TRUE	FALSE	5.25955e-22	5.50728e-95	2.62977e-22
6716	ILMN_1780036	14133	0.334062	1.0035e-32	WDR1	6004	0.544723	4.10276e-23	WDR1	0.439393	FALSE	FALSE	TRUE	FALSE	6.33668e-22	5.14474e-32	3.16834e-22
9720	ILMN_2179873	9985	0.316642	2.12872e-29	PHC3	1526	0.544727	4.09971e-23	PHC3	0.430684	FALSE	FALSE	TRUE	FALSE	6.33668e-22	9.69451e-29	3.16834e-22
7194	ILMN_1790472	12100	0.527648	4.09695e-87	SLC25A28	9115	0.544499	4.30782e-23	SLC25A28	0.536074	TRUE	FALSE	TRUE	FALSE	6.62633e-22	1.45767e-85	3.31317e-22
2095	ILMN_1688464	8377	0.446672	5.27953e-60	MAP6D1	8181	0.544486	4.32008e-23	MAP6D1	0.495579	TRUE	FALSE	TRUE	FALSE	6.63846e-22	6.93982e-59	3.31923e-22
10184	ILMN_2262901	11565	0.457181	3.99754e-63	RUFY3	13860	0.544342	4.45825e-23	RUFY3	0.500762	TRUE	FALSE	TRUE	FALSE	6.84382e-22	5.88147e-62	3.42191e-22
4496	ILMN_1735930	6062	0.470035	4.30362e-67	KLF2	5385	0.544158	4.63967e-23	KLF2	0.507097	TRUE	FALSE	TRUE	FALSE	7.11511e-22	7.33847e-66	3.55755e-22
4790	ILMN_1741253	13834	0.324975	5.80713e-31	UBR5	6942	0.544145	4.65361e-23	UBR5	0.43456	FALSE	FALSE	TRUE	FALSE	7.12926e-22	2.79698e-30	3.56463e-22
3228	ILMN_1709795	10861	0.553949	1.2902e-97	RAC2	2573	0.544075	4.72409e-23	RAC2	0.549012	TRUE	FALSE	TRUE	FALSE	7.22991e-22	6.99494e-96	3.61495e-22
5936	ILMN_1764380	4541	0.426119	3.29359e-54	GLTP	3611	0.543613	5.22378e-23	GLTP	0.484866	TRUE	FALSE	TRUE	FALSE	7.98657e-22	3.54535e-53	3.99329e-22
6488	ILMN_1775734	11941	0.517154	3.55478e-83	SH2D3C	2272	0.543445	5.41789e-23	SH2D3C	0.530299	TRUE	FALSE	TRUE	FALSE	8.275e-22	1.07596e-81	4.1375e-22
10354	ILMN_2311826	13977	0.369155	4.14845e-40	USP6NL	14616	0.543137	5.79182e-23	USP6NL	0.456146	FALSE	FALSE	TRUE	FALSE	8.8372e-22	2.73015e-39	4.4186e-22
6951	ILMN_1784871	4009	0.434765	1.34369e-56	FASN	12011	0.543031	5.92557e-23	FASN	0.488898	TRUE	FALSE	TRUE	FALSE	9.03217e-22	1.56352e-55	4.51609e-22
9201	ILMN_2101885	13680	0.36746	9.91782e-40	TUBB	12688	0.543012	5.95075e-23	TUBB	0.455236	FALSE	FALSE	TRUE	FALSE	9.06142e-22	6.44964e-39	4.53071e-22
10423	ILMN_2321416	3223	0.274799	2.87692e-22	DIAPH1	5001	0.595643	2.26084e-28	DIAPH1	0.435221	FALSE	FALSE	TRUE	FALSE	5.17702e-27	1.02556e-21	5.12784e-22
4657	ILMN_1738677	10537	0.350762	4.02104e-36	PRPF8	5342	0.542375	6.83035e-23	PRPF8	0.446568	FALSE	FALSE	TRUE	FALSE	1.03799e-21	2.30144e-35	5.18997e-22
5721	ILMN_1760121	11518	0.302157	8.53374e-27	RRAGC	7459	0.542051	7.32613e-23	RRAGC	0.422104	FALSE	FALSE	TRUE	FALSE	1.11222e-21	3.56903e-26	5.56128e-22
12363	ILMN_3248781	11729	0.548945	1.51816e-95	SDHAP2	12798	0.541851	7.64936e-23	SDHAP2	0.545398	TRUE	FALSE	TRUE	FALSE	1.16013e-21	7.49011e-94	5.80064e-22
6030	ILMN_1766125	8151	0.386785	3.51494e-44	LONP1	23	0.541731	7.84936e-23	LONP1	0.464258	FALSE	FALSE	TRUE	FALSE	1.18927e-21	2.65161e-43	5.94634e-22
2009	ILMN_1686750	8647	0.488489	4.29308e-73	MGEA5	1132	0.541641	8.00348e-23	MGEA5	0.515065	TRUE	FALSE	TRUE	FALSE	1.21141e-21	9.1559e-72	6.05703e-22
12274	ILMN_3245236	4022	0.313327	8.64352e-29	FBRS	11664	0.540922	9.34363e-23	FBRS	0.427125	FALSE	FALSE	TRUE	FALSE	1.41143e-21	3.8534e-28	7.05715e-22
3076	ILMN_1706539	5925	0.437239	2.70202e-57	KDM3B	4712	0.540902	9.38418e-23	KDM3B	0.489071	TRUE	FALSE	TRUE	FALSE	1.41614e-21	3.2071e-56	7.0807e-22
9053	ILMN_2080611	9892	-0.275563	2.18444e-22	PDSS1	3109	-0.544689	4.13323e-23	PDSS1	-0.410126	FALSE	FALSE	FALSE	TRUE	6.37723e-22	7.82663e-22	7.10193e-22
5180	ILMN_1749014	90	0.351478	2.84525e-36	ACLY	2427	0.540642	9.92353e-23	ACLY	0.44606	FALSE	FALSE	TRUE	FALSE	1.49455e-21	1.63926e-35	7.47276e-22
4852	ILMN_1742379	5602	0.349599	7.04145e-36	IFT122	15012	0.540372	1.05169e-22	IFT122	0.444985	FALSE	FALSE	TRUE	FALSE	1.58078e-21	3.99925e-35	7.90389e-22
11913	ILMN_3234513	7862	-0.327899	1.59738e-31	LOC728416	8097	-0.539889	1.1664e-22	LOC728416	-0.433894	FALSE	TRUE	FALSE	TRUE	1.74798e-21	7.85214e-31	8.73988e-22
803	ILMN_1664434	12964	0.27324	5.03666e-22	TCF3	3992	0.661497	9.76911e-37	TCF3	0.467369	FALSE	FALSE	TRUE	FALSE	4.80082e-35	1.78173e-21	8.90866e-22
5976	ILMN_1765060	4055	0.27312	5.25647e-22	FBXO34	9110	0.558131	2.06693e-24	FBXO34	0.415626	FALSE	FALSE	TRUE	FALSE	3.57543e-23	1.85734e-21	9.46545e-22
8705	ILMN_1898723	5456	0.358069	1.1272e-37	HS,91389	4102	0.539363	1.3055e-22		0.448716	FALSE	FALSE	TRUE	FALSE	1.95451e-21	6.85164e-37	9.77255e-22
5432	ILMN_1754121	2811	0.461038	2.68466e-64	CSK	12876	0.539276	1.33021e-22	CSK	0.500157	TRUE	FALSE	TRUE	FALSE	1.98805e-21	4.10492e-63	9.94026e-22
5322	ILMN_1751984	10470	-0.510964	6.45202e-81	PRKAG1	7565	-0.538883	1.44673e-22	PRKAG1	-0.524924	FALSE	TRUE	FALSE	TRUE	2.15954e-21	1.80522e-79	1.07977e-21
6074	ILMN_1767139	9186	-0.439765	5.18316e-58	NDUFA13	14819	-0.538524	1.56189e-22	NDUFA13	-0.489145	FALSE	TRUE	FALSE	TRUE	2.32913e-21	6.28819e-57	1.16457e-21
10508	ILMN_2331501	13761	0.392471	1.5082e-45	UBC	5711	0.538418	1.59778e-22	UBC	0.465444	TRUE	FALSE	TRUE	FALSE	2.38032e-21	1.18739e-44	1.19016e-21
5223	ILMN_1750075	3264	0.327836	1.64213e-31	DMTF1	9634	0.537827	1.81229e-22	DMTF1	0.432832	FALSE	FALSE	TRUE	FALSE	2.68996e-21	8.06142e-31	1.34498e-21
7001	ILMN_1786015	2852	0.43084	1.66566e-55	CTCF	5703	0.537819	1.81528e-22	CTCF	0.48433	TRUE	FALSE	TRUE	FALSE	2.6911e-21	1.86063e-54	1.34555e-21
3010	ILMN_1705310	14032	0.275637	2.12624e-22	VEZF1	11295	0.539275	1.33053e-22	VEZF1	0.407456	FALSE	FALSE	TRUE	FALSE	1.98805e-21	7.62183e-22	1.37512e-21
9767	ILMN_2184966	14436	0.325301	5.03112e-31	ZHX2	4892	0.536652	2.32648e-22	ZHX2	0.430976	FALSE	FALSE	TRUE	FALSE	3.44218e-21	2.43113e-30	1.72109e-21
3820	ILMN_1721626	637	0.440843	2.55137e-58	ARID5B	9277	0.536483	2.41141e-22	ARID5B	0.488663	TRUE	FALSE	TRUE	FALSE	3.56437e-21	3.14167e-57	1.78218e-21
1381	ILMN_1674874	8597	0.54806	3.49589e-95	MFSD10	13344	0.536463	2.42165e-22	MFSD10	0.542262	TRUE	FALSE	TRUE	FALSE	3.576e-21	1.67996e-93	1.788e-21
10268	ILMN_2289093	6013	0.424807	7.48713e-54	KIAA1618	1564	0.536454	2.42631e-22	KIAA1618	0.48063	TRUE	FALSE	TRUE	FALSE	3.57939e-21	7.94957e-53	1.7897e-21
3671	ILMN_1718629	9450	0.271232	1.03029e-21	NRIP1	5248	0.601291	5.15402e-29	NRIP1	0.436261	FALSE	FALSE	TRUE	FALSE	1.23436e-27	3.60163e-21	1.80082e-21
3463	ILMN_1714327	11852	0.436314	4.92987e-57	SETD1A	2361	0.536293	2.51049e-22	SETD1A	0.486303	TRUE	FALSE	TRUE	FALSE	3.69638e-21	5.8141e-56	1.84819e-21
8321	ILMN_1813572	5644	0.271121	1.0717e-21	IL16	2029	0.653365	1.36829e-35	IL16	0.462243	FALSE	FALSE	TRUE	FALSE	5.80123e-34	3.74286e-21	1.87143e-21
4895	ILMN_1743137	980	0.606943	7.11673e-122	BAT2D1	10602	0.536201	2.55948e-22	BAT2D1	0.571572	TRUE	FALSE	TRUE	FALSE	3.76151e-21	1.04292e-119	1.88076e-21
12495	ILMN_3258795	3885	0.409801	6.9456e-50	FAM13B	2051	0.536201	2.5597e-22	FAM13B	0.473001	TRUE	FALSE	TRUE	FALSE	3.76151e-21	6.40111e-49	1.88076e-21
8231	ILMN_1811560	11880	0.46628	6.46313e-66	SF4	11766	0.536178	2.57205e-22	SF4	0.501229	TRUE	FALSE	TRUE	FALSE	3.77234e-21	1.0547e-64	1.88617e-21
6105	ILMN_1767809	3299	-0.283343	1.25404e-23	DNAJC25-GNG10	13206	-0.536181	2.5704e-22	DNAJC25-GNG10	-0.409762	FALSE	FALSE	FALSE	TRUE	3.77234e-21	4.71572e-23	1.90975e-21
10139	ILMN_2247664	12457	0.625117	2.71635e-131	SON	4034	0.53588	2.73951e-22	SON	0.580499	TRUE	FALSE	TRUE	FALSE	4.01406e-21	5.58398e-129	2.00703e-21
11562	ILMN_3188099	6454	0.485168	5.4937e-72	LOC100130190	716	0.535544	2.94162e-22	LOC100130190	0.510356	TRUE	FALSE	TRUE	FALSE	4.30603e-21	1.12e-70	2.15302e-21
2978	ILMN_1704557	11497	0.340413	5.41878e-34	RPS6KB1	5164	0.535513	2.96078e-22	RPS6KB1	0.437963	FALSE	FALSE	TRUE	FALSE	4.32989e-21	2.89125e-33	2.16495e-21
1422	ILMN_1675695	9890	0.35406	8.10604e-37	PDS5B	2941	0.535507	2.96412e-22	PDS5B	0.444784	FALSE	FALSE	TRUE	FALSE	4.33059e-21	4.77427e-36	2.1653e-21
1580	ILMN_1678808	5977	0.287836	2.3093e-24	KIAA0831	14800	0.53518	3.17665e-22	KIAA0831	0.411508	FALSE	FALSE	TRUE	FALSE	4.6277e-21	8.8964e-24	2.3183e-21
800	ILMN_1664369	3193	0.403663	2.55425e-48	DHTKD1	5367	0.535149	3.19705e-22	DHTKD1	0.469406	TRUE	FALSE	TRUE	FALSE	4.65294e-21	2.22516e-47	2.32647e-21
12493	ILMN_3258424	6378	-0.557448	4.38699e-99	LOC100129118	10972	-0.535002	3.2981e-22	LOC100129118	-0.546225	FALSE	TRUE	FALSE	TRUE	4.79539e-21	2.49738e-97	2.3977e-21
4470	ILMN_1735180	9168	0.44817	1.92454e-60	NCSTN	436	0.534994	3.30334e-22	NCSTN	0.491582	TRUE	FALSE	TRUE	FALSE	4.7984e-21	2.57086e-59	2.3992e-21
9249	ILMN_2108709	424	0.607961	2.18996e-122	ANKRD11	5866	0.534921	3.35501e-22	ANKRD11	0.571441	TRUE	FALSE	TRUE	FALSE	4.86879e-21	3.27411e-120	2.4344e-21
11370	ILMN_2405628	13408	0.269844	1.68397e-21	TOP1MT	7233	0.603043	3.23845e-29	TOP1MT	0.436443	FALSE	FALSE	TRUE	FALSE	7.85531e-28	5.84533e-21	2.92267e-21
6050	ILMN_1766435	14119	0.269715	1.76234e-21	WBP11	2191	0.643991	2.59741e-34	WBP11	0.456853	FALSE	FALSE	TRUE	FALSE	9.97828e-33	6.11162e-21	3.05581e-21
6412	ILMN_1773865	5494	0.269391	1.97524e-21	HSPA5	4386	0.56752	2.34989e-25	HSPA5	0.418456	FALSE	FALSE	TRUE	FALSE	4.31127e-24	6.83072e-21	3.41752e-21
11316	ILMN_2402131	12841	0.548435	2.45688e-95	TAF15	9025	0.533163	4.85507e-22	TAF15	0.540799	TRUE	FALSE	TRUE	FALSE	7.01206e-21	1.18838e-93	3.50603e-21
4354	ILMN_1732537	4876	0.269127	2.16731e-21	HEATR2	7248	0.632465	8.43982e-33	HEATR2	0.450796	FALSE	FALSE	TRUE	FALSE	2.81998e-31	7.48446e-21	3.74223e-21
9393	ILMN_2129015	225	0.506208	3.26813e-79	AFF1	14783	0.532801	5.23769e-22	AFF1	0.519505	TRUE	FALSE	TRUE	FALSE	7.55746e-21	8.63777e-78	3.77873e-21
2495	ILMN_1695706	4808	0.295256	1.32005e-25	H3F3B	12935	0.532784	5.25676e-22	H3F3B	0.41402	FALSE	FALSE	TRUE	FALSE	7.57774e-21	5.28768e-25	3.78914e-21
6098	ILMN_1767658	11536	0.338155	1.54159e-33	RRS1	5340	0.53275	5.29433e-22	RRS1	0.435452	FALSE	FALSE	TRUE	FALSE	7.62464e-21	8.09978e-33	3.81232e-21
10903	ILMN_2368971	10611	0.410716	4.03147e-50	PSMD12	4223	0.532745	5.30002e-22	PSMD12	0.47173	TRUE	FALSE	TRUE	FALSE	7.62558e-21	3.73637e-49	3.81279e-21
7884	ILMN_1804332	4655	0.302893	6.34438e-27	GPR137	13850	0.5324	5.69638e-22	GPR137	0.417646	FALSE	FALSE	TRUE	FALSE	8.18807e-21	2.66695e-26	4.09405e-21
3518	ILMN_1715583	1110	0.324856	6.11756e-31	BOP1	1830	0.532249	5.87932e-22	BOP1	0.428552	FALSE	FALSE	TRUE	FALSE	8.42703e-21	2.94363e-30	4.21351e-21
4315	ILMN_1731644	11862	0.35717	1.7586e-37	SETDB2	937	0.531968	6.23506e-22	SETDB2	0.444569	FALSE	FALSE	TRUE	FALSE	8.92002e-21	1.05981e-36	4.46001e-21
5728	ILMN_1760303	10085	0.420536	1.05663e-52	PIK3R1	8894	0.531779	6.48568e-22	PIK3R1	0.476158	TRUE	FALSE	TRUE	FALSE	9.26981e-21	1.07931e-51	4.63491e-21
52	ILMN_1652082	3610	0.564353	4.91713e-102	ELF4	7009	0.531746	6.53015e-22	ELF4	0.548049	TRUE	FALSE	TRUE	FALSE	9.32456e-21	3.24903e-100	4.66228e-21
2504	ILMN_1695797	9154	0.680661	2.33468e-164	NCOA6	4832	0.531732	6.5489e-22	NCOA6	0.606197	TRUE	FALSE	TRUE	FALSE	9.34252e-21	4.31945e-161	4.67126e-21
8049	ILMN_1807662	5614	0.455914	9.63556e-63	IGF2R	10395	0.531682	6.61788e-22	IGF2R	0.493798	TRUE	FALSE	TRUE	FALSE	9.43204e-21	1.39002e-61	4.71602e-21
10655	ILMN_2347949	4371	0.465196	1.40411e-65	G6PD	12044	0.531666	6.64069e-22	G6PD	0.498431	TRUE	FALSE	TRUE	FALSE	9.45565e-21	2.26881e-64	4.72782e-21
3985	ILMN_1725071	2025	0.321585	2.54782e-30	CCDC12	9508	0.531527	6.83616e-22	CCDC12	0.426556	FALSE	FALSE	TRUE	FALSE	9.72482e-21	1.19715e-29	4.86241e-21
4524	ILMN_1736562	13526	0.323613	1.05449e-30	TRIM39	5809	0.531428	6.97809e-22	TRIM39	0.42752	FALSE	FALSE	TRUE	FALSE	9.9081e-21	5.02494e-30	4.95405e-21
6797	ILMN_1781691	13480	-0.268245	2.95497e-21	TRAK2	170	0.576206	2.95259e-26	TRAK2	0.153981	FALSE	FALSE	TRUE	FALSE	5.87259e-25	1.01547e-20	5.07767e-21
5152	ILMN_1748616	4749	0.346832	2.64541e-35	GTF2F1	12311	0.531117	7.44504e-22	GTF2F1	0.438975	FALSE	FALSE	TRUE	FALSE	1.05612e-20	1.47809e-34	5.2806e-21
12358	ILMN_3248352	2077	0.538508	2.44675e-91	CCDC88C	14002	0.53101	7.61327e-22	CCDC88C	0.534759	TRUE	FALSE	TRUE	FALSE	1.07897e-20	1.01157e-89	5.39487e-21
5951	ILMN_1764596	8783	-0.398847	4.09857e-47	MPST	2624	-0.530955	7.70056e-22	MPST	-0.464901	FALSE	TRUE	FALSE	TRUE	1.09032e-20	3.40612e-46	5.45162e-21
8595	ILMN_1864166	5242	0.466801	4.44873e-66	HS,403972	14097	0.53082	7.91942e-22		0.498811	TRUE	FALSE	TRUE	FALSE	1.11922e-20	7.34064e-65	5.5961e-21
2652	ILMN_1698307	3015	0.276702	1.4455e-22	DBNL	8620	0.530909	7.77535e-22	DBNL	0.403805	FALSE	FALSE	TRUE	FALSE	1.09989e-20	5.21064e-22	5.75996e-21
9950	ILMN_2213297	1244	-0.474974	1.1576e-68	C11ORF54	11554	-0.530548	8.38123e-22	C11orf54	-0.502761	FALSE	TRUE	FALSE	TRUE	1.18118e-20	2.07179e-67	5.90588e-21
122	ILMN_1653220	10115	0.491801	3.28211e-74	PITPNM1	11830	0.529942	9.50399e-22	PITPNM1	0.510872	TRUE	FALSE	TRUE	FALSE	1.33568e-20	7.32707e-73	6.67839e-21
2251	ILMN_1691276	2935	0.295335	1.27954e-25	CXXC1	9436	0.529913	9.56189e-22	CXXC1	0.412624	FALSE	FALSE	TRUE	FALSE	1.34257e-20	5.12681e-25	6.71309e-21
3163	ILMN_1708375	5768	0.405761	7.51066e-49	IRF1	837	0.529896	9.59547e-22	IRF1	0.467829	TRUE	FALSE	TRUE	FALSE	1.34479e-20	6.63674e-48	6.72394e-21
9317	ILMN_2119224	6049	0.28585	4.89755e-24	KIFAP3	14633	0.529897	9.5942e-22	KIFAP3	0.407873	FALSE	FALSE	TRUE	FALSE	1.34479e-20	1.86586e-23	6.73327e-21
2751	ILMN_1700507	2480	0.267393	3.98114e-21	CLASP1	6318	0.588255	1.49753e-27	CLASP1	0.427824	FALSE	FALSE	TRUE	FALSE	3.21969e-26	1.35991e-20	6.79956e-21
1530	ILMN_1677877	13788	0.2674	3.97065e-21	UBE2L3	3551	0.555342	3.89136e-24	UBE2L3	0.411371	FALSE	FALSE	TRUE	FALSE	6.57363e-23	1.35664e-20	6.81606e-21
3364	ILMN_1712487	6230	-0.34966	6.83834e-36	LGTN	2057	0.529687	1.00208e-21	LGTN	0.0900134	FALSE	TRUE	TRUE	FALSE	1.40179e-20	3.88688e-35	7.00897e-21
3971	ILMN_1724753	9302	0.52051	2.02307e-84	NIN	11348	0.529429	1.0571e-21	NIN	0.52497	TRUE	FALSE	TRUE	FALSE	1.47468e-20	6.41189e-83	7.3734e-21
10647	ILMN_2347541	9299	0.506995	1.71399e-79	NIN	2665	0.529246	1.09798e-21	NIN	0.51812	TRUE	FALSE	TRUE	FALSE	1.5303e-20	4.5792e-78	7.65151e-21
6977	ILMN_1785356	3140	0.549868	6.33892e-96	DENND5A	11322	0.529067	1.13942e-21	DENND5A	0.539467	TRUE	FALSE	TRUE	FALSE	1.5866e-20	3.16968e-94	7.93299e-21
2043	ILMN_1687495	12170	0.422486	3.16945e-53	SLC37A1	13453	0.529024	1.14943e-21	SLC37A1	0.475755	TRUE	FALSE	TRUE	FALSE	1.59906e-20	3.28738e-52	7.99529e-21
3051	ILMN_1706057	2791	0.3556	3.81124e-37	CS	15074	0.528969	1.16272e-21	CS	0.442284	FALSE	FALSE	TRUE	FALSE	1.61607e-20	2.26911e-36	8.08035e-21
1242	ILMN_1672149	2378	-0.548292	2.81091e-95	CHCHD1	7163	-0.528667	1.23755e-21	CHCHD1	-0.538479	FALSE	TRUE	FALSE	TRUE	1.7185e-20	1.35519e-93	8.59249e-21
1006	ILMN_1667893	13388	0.47565	7.02324e-69	TNS3	6974	0.52865	1.24183e-21	TNS3	0.50215	TRUE	FALSE	TRUE	FALSE	1.72286e-20	1.26307e-67	8.6143e-21
5856	ILMN_1762835	4889	0.270468	1.35059e-21	HELZ	13029	0.529572	1.02625e-21	HELZ	0.40002	FALSE	FALSE	TRUE	FALSE	1.43429e-20	4.70133e-21	9.52211e-21
8294	ILMN_1812976	3103	0.321322	2.8561e-30	DDX54	14587	0.528083	1.39604e-21	DDX54	0.424702	FALSE	FALSE	TRUE	FALSE	1.93148e-20	1.33691e-29	9.65741e-21
698	ILMN_1662417	8188	-0.266366	5.69402e-21	LRPPRC	10340	0.584327	4.01257e-27	LRPPRC	0.15898	FALSE	FALSE	TRUE	FALSE	8.45881e-26	1.93474e-20	9.67374e-21
310	ILMN_1656316	14452	0.425086	6.28636e-54	ZMYM3	1017	0.527951	1.43446e-21	ZMYM3	0.476519	TRUE	FALSE	TRUE	FALSE	1.98283e-20	6.72772e-53	9.91415e-21
5844	ILMN_1762615	3907	-0.282769	1.55338e-23	FAM175B	13777	0.527647	1.52719e-21	FAM175B	0.122439	FALSE	FALSE	TRUE	FALSE	2.10908e-20	5.81916e-23	1.05745e-20
6268	ILMN_1771026	4419	0.265978	6.51529e-21	GARS	10830	0.587279	1.91513e-27	GARS	0.426629	FALSE	FALSE	TRUE	FALSE	4.09427e-26	2.20822e-20	1.10411e-20
2294	ILMN_1691930	2003	0.26581	6.90608e-21	CBX6	9993	0.546803	2.60383e-23	CBX6	0.406306	FALSE	FALSE	TRUE	FALSE	4.07987e-22	2.33954e-20	1.19017e-20
1057	ILMN_1669015	14240	0.460288	4.55164e-64	XPNPEP1	8497	0.52691	1.77705e-21	XPNPEP1	0.493599	TRUE	FALSE	TRUE	FALSE	2.44745e-20	6.89548e-63	1.22372e-20
5027	ILMN_1745904	2065	0.369195	4.0638e-40	CCDC6	4709	0.526661	1.87022e-21	CCDC6	0.447928	FALSE	FALSE	TRUE	FALSE	2.57343e-20	2.67564e-39	1.28671e-20
26	ILMN_1651684	5973	0.300978	1.36958e-26	KIAA0586	5550	0.526589	1.89807e-21	KIAA0586	0.413784	FALSE	FALSE	TRUE	FALSE	2.60937e-20	5.67821e-26	1.30469e-20
7008	ILMN_1786139	14044	-0.387506	2.36569e-44	VKORC1	6947	-0.526328	2.00251e-21	VKORC1	-0.456917	FALSE	TRUE	FALSE	TRUE	2.74548e-20	1.79654e-43	1.37274e-20
5801	ILMN_1761764	363	-0.412176	1.68671e-50	ALKBH7	14870	-0.526107	2.09509e-21	ALKBH7	-0.469142	FALSE	TRUE	FALSE	TRUE	2.86461e-20	1.59216e-49	1.43231e-20
5197	ILMN_1749432	8828	-0.358724	8.1437e-38	MRPL32	5030	-0.526065	2.11327e-21	MRPL32	-0.442395	FALSE	TRUE	FALSE	TRUE	2.88629e-20	4.96846e-37	1.44315e-20
804	ILMN_1664440	13431	0.332551	1.98958e-32	TP53BP1	8302	0.526008	2.13832e-21	TP53BP1	0.429279	FALSE	FALSE	TRUE	FALSE	2.91582e-20	1.00883e-31	1.45791e-20
7116	ILMN_1788689	10018	0.478455	8.73002e-70	PHIP	6461	0.525846	2.21033e-21	PHIP	0.502151	TRUE	FALSE	TRUE	FALSE	3.01131e-20	1.62328e-68	1.50565e-20
8074	ILMN_1808299	5761	0.492247	2.31616e-74	IQSEC1	8997	0.525705	2.27477e-21	IQSEC1	0.508976	TRUE	FALSE	TRUE	FALSE	3.09353e-20	5.20204e-73	1.54676e-20
5520	ILMN_1756006	786	0.399836	2.3266e-47	ATG2A	13043	0.525694	2.28016e-21	ATG2A	0.462765	TRUE	FALSE	TRUE	FALSE	3.09807e-20	1.95877e-46	1.54904e-20
2267	ILMN_1691480	8152	0.264718	1.00789e-20	LONP2	3310	0.582897	5.72565e-27	LONP2	0.423807	FALSE	FALSE	TRUE	FALSE	1.19536e-25	3.39505e-20	1.69753e-20
10482	ILMN_2328813	3261	0.264732	1.00299e-20	DMAP1	12097	0.545561	3.41768e-23	DMAP1	0.405146	FALSE	FALSE	TRUE	FALSE	5.3002e-22	3.37931e-20	1.71616e-20
11430	ILMN_2410965	8795	0.329172	9.06309e-32	MRI1	3348	0.525134	2.55632e-21	MRI1	0.427153	FALSE	FALSE	TRUE	FALSE	3.47017e-20	4.48488e-31	1.73509e-20
10995	ILMN_2376408	3354	-0.469808	5.07507e-67	DPM3	8936	-0.52506	2.5955e-21	DPM3	-0.497434	FALSE	TRUE	FALSE	TRUE	3.51705e-20	8.62413e-66	1.75853e-20
7815	ILMN_1803162	11552	0.277779	9.76862e-23	RTEL1	10210	-0.525036	2.60794e-21	RTEL1	-0.123629	FALSE	FALSE	FALSE	TRUE	3.53075e-20	3.55072e-22	1.78313e-20
10999	ILMN_2376667	10232	0.473606	3.17019e-68	POFUT2	14945	0.524736	2.77298e-21	POFUT2	0.499171	TRUE	FALSE	TRUE	FALSE	3.75084e-20	5.60596e-67	1.87542e-20
8909	ILMN_2057573	3966	0.26417	1.21741e-20	FAM62B	1214	0.643911	2.6618e-34	FAM62B	0.454041	FALSE	FALSE	TRUE	FALSE	1.01997e-32	4.0887e-20	2.04435e-20
10254	ILMN_2285802	11742	0.358022	1.15397e-37	SEC14L1	4280	0.524287	3.03817e-21	SEC14L1	0.441154	FALSE	FALSE	TRUE	FALSE	4.10587e-20	7.00858e-37	2.05294e-20
12970	ILMN_3308936	8685	-0.370682	1.88378e-40	MIR223	929	-0.52425	3.06133e-21	MIR223	-0.447466	FALSE	TRUE	FALSE	TRUE	4.13348e-20	1.25537e-39	2.06674e-20
9369	ILMN_2126239	12289	0.503053	4.26718e-78	SMG5	4831	0.524119	3.1443e-21	SMG5	0.513586	TRUE	FALSE	TRUE	FALSE	4.24172e-20	1.0852e-76	2.12086e-20
9672	ILMN_2171640	14687	0.264051	1.26821e-20	ZNF650	8096	0.578302	1.77339e-26	ZNF650	0.421177	FALSE	FALSE	TRUE	FALSE	3.55995e-25	4.25546e-20	2.12775e-20
5899	ILMN_1763637	5948	0.299557	2.41625e-26	KIAA0226	1679	0.524043	3.19308e-21	KIAA0226	0.4118	FALSE	FALSE	TRUE	FALSE	4.30369e-20	9.92588e-26	2.15185e-20
5470	ILMN_1754912	4523	0.407473	2.74919e-49	GLE1	9338	0.523609	3.48766e-21	GLE1	0.465541	TRUE	FALSE	TRUE	FALSE	4.69655e-20	2.4676e-48	2.34828e-20
10566	ILMN_2338323	2243	0.357567	1.44512e-37	CDC25B	9647	0.523024	3.92723e-21	CDC25B	0.440295	FALSE	FALSE	TRUE	FALSE	5.28378e-20	8.73744e-37	2.64189e-20
9366	ILMN_2125562	8744	-0.263535	1.51491e-20	MOBK1B	598	-0.538356	1.61906e-22	MOBK1B	-0.400945	FALSE	FALSE	FALSE	TRUE	2.40965e-21	5.06832e-20	2.65464e-20
3219	ILMN_1709549	10176	0.378909	2.48952e-42	PLEKHM1	11102	0.522876	4.04709e-21	PLEKHM1	0.450892	FALSE	FALSE	TRUE	FALSE	5.44021e-20	1.75463e-41	2.72011e-20
16	ILMN_1651405	1126	0.387032	3.06969e-44	BRD9	4240	0.522356	4.49637e-21	BRD9	0.454694	FALSE	FALSE	TRUE	FALSE	6.02274e-20	2.32164e-43	3.01137e-20
3769	ILMN_1720476	10006	0.456681	5.66013e-63	PHF2	7581	0.522311	4.53666e-21	PHF2	0.489496	TRUE	FALSE	TRUE	FALSE	6.07134e-20	8.25376e-62	3.03567e-20
8176	ILMN_1810486	10811	-0.408731	1.30902e-49	RAB34	1091	-0.522121	4.71494e-21	RAB34	-0.465426	FALSE	TRUE	FALSE	TRUE	6.30435e-20	1.18937e-48	3.15218e-20
7836	ILMN_1803590	14408	0.369929	2.78223e-40	ZFC3H1	1429	0.521861	4.96912e-21	ZFC3H1	0.445895	FALSE	FALSE	TRUE	FALSE	6.63836e-20	1.84085e-39	3.31918e-20
5321	ILMN_1751963	14376	0.299095	2.90322e-26	ZCWPW1	7692	0.52161	5.22776e-21	ZCWPW1	0.410352	FALSE	FALSE	TRUE	FALSE	6.97772e-20	1.19065e-25	3.48887e-20
8052	ILMN_1807737	11894	0.496538	7.90694e-76	SFRS17A	9662	0.521114	5.77696e-21	SFRS17A	0.508826	TRUE	FALSE	TRUE	FALSE	7.69719e-20	1.86354e-74	3.84859e-20
5935	ILMN_1764362	8262	0.424479	9.18325e-54	LYAR	14273	0.521089	5.80635e-21	LYAR	0.472784	TRUE	FALSE	TRUE	FALSE	7.72955e-20	9.72951e-53	3.86477e-20
5428	ILMN_1753980	8127	0.262347	2.2755e-20	LOC731950	11930	0.537246	2.05069e-22	LOC731950	0.399797	FALSE	FALSE	TRUE	FALSE	3.03712e-21	7.57698e-20	3.94035e-20
733	ILMN_1663090	12452	0.545107	5.5672e-94	SON	5755	0.520927	5.99929e-21	SON	0.533017	TRUE	FALSE	TRUE	FALSE	7.97937e-20	2.55109e-92	3.98968e-20
1484	ILMN_1676899	14268	0.493825	6.72726e-75	YEATS2	14686	0.520344	6.74571e-21	YEATS2	0.507084	TRUE	FALSE	TRUE	FALSE	8.94072e-20	1.53421e-73	4.47036e-20
7814	ILMN_1803143	12825	0.609254	4.87777e-123	SYVN1	2603	0.520253	6.86934e-21	SYVN1	0.564754	TRUE	FALSE	TRUE	FALSE	9.09662e-20	7.44288e-121	4.54831e-20
7190	ILMN_1790410	11200	0.315286	3.78453e-29	RNASEN	12880	0.519982	7.25423e-21	RNASEN	0.417634	FALSE	FALSE	TRUE	FALSE	9.58953e-20	1.70881e-28	4.79476e-20
12176	ILMN_3242176	13831	0.261616	2.9203e-20	UBR3	2563	0.597635	1.34654e-28	UBR3	0.429626	FALSE	FALSE	TRUE	FALSE	3.13557e-27	9.68699e-20	4.84349e-20
9294	ILMN_2115696	13969	0.598225	1.43604e-117	USP42	5328	0.519916	7.34998e-21	USP42	0.559071	TRUE	FALSE	TRUE	FALSE	9.70762e-20	1.80126e-115	4.85381e-20
2147	ILMN_1689456	14321	0.333957	1.05222e-32	ZBTB20	519	0.519838	7.46595e-21	ZBTB20	0.426898	FALSE	FALSE	TRUE	FALSE	9.84361e-20	5.38892e-32	4.92181e-20
1654	ILMN_1679949	12093	0.340847	4.428e-34	SLC25A23	9324	0.519784	7.54766e-21	SLC25A23	0.430316	FALSE	FALSE	TRUE	FALSE	9.94268e-20	2.37116e-33	4.97134e-20
8070	ILMN_1808196	4739	-0.345616	4.71324e-35	GSTO1	1913	-0.519719	7.64728e-21	GSTO1	-0.432667	FALSE	TRUE	FALSE	TRUE	1.00652e-19	2.60982e-34	5.03258e-20
12069	ILMN_3238803	10935	0.450913	2.99348e-61	RASAL3	4582	0.519686	7.69787e-21	RASAL3	0.4853	TRUE	FALSE	TRUE	FALSE	1.01229e-19	4.14079e-60	5.06147e-20
1768	ILMN_1682095	11040	0.285284	6.06054e-24	RCOR3	2466	0.519639	7.77085e-21	RCOR3	0.402462	FALSE	FALSE	TRUE	FALSE	1.021e-19	2.30005e-23	5.10617e-20
5753	ILMN_1760858	10840	0.453911	3.84295e-62	RAB8A	2142	0.519495	7.99836e-21	RAB8A	0.486703	TRUE	FALSE	TRUE	FALSE	1.04907e-19	5.4956e-61	5.24537e-20
5067	ILMN_1746579	13794	0.348367	1.27159e-35	UBE2O	11932	0.519426	8.10976e-21	UBE2O	0.433896	FALSE	FALSE	TRUE	FALSE	1.06276e-19	7.16981e-35	5.31382e-20
7915	ILMN_1804854	2863	0.545054	5.84725e-94	CTNNA1	1664	0.519341	8.24939e-21	CTNNA1	0.532197	TRUE	FALSE	TRUE	FALSE	1.08013e-19	2.67115e-92	5.40064e-20
4414	ILMN_1733875	11567	0.3759	1.22899e-41	RUNDC1	12785	0.519142	8.58422e-21	RUNDC1	0.447521	FALSE	FALSE	TRUE	FALSE	1.12203e-19	8.44881e-41	5.61014e-20
2755	ILMN_1700604	10981	0.517413	2.85102e-83	RBM14	2821	0.519072	8.70499e-21	RBM14	0.518243	TRUE	FALSE	TRUE	FALSE	1.1365e-19	8.6827e-82	5.68249e-20
5959	ILMN_1764788	13361	0.656766	2.85156e-149	TNFRSF1B	14123	0.519	8.83176e-21	TNFRSF1B	0.587883	TRUE	FALSE	TRUE	FALSE	1.1514e-19	1.75858e-146	5.757e-20
9997	ILMN_2221076	1431	0.441518	1.63448e-58	C17ORF85	7027	0.51872	9.34065e-21	C17orf85	0.480119	TRUE	FALSE	TRUE	FALSE	1.2167e-19	2.02105e-57	6.08348e-20
12962	ILMN_3307950	2289	0.340146	6.13597e-34	CDK5RAP3	5554	0.518282	1.01936e-20	CDK5RAP3	0.429214	FALSE	FALSE	TRUE	FALSE	1.32666e-19	3.26685e-33	6.6333e-20
6999	ILMN_1785926	14674	0.367824	8.22715e-40	ZNF621	5694	0.517909	1.09813e-20	ZNF621	0.442867	FALSE	FALSE	TRUE	FALSE	1.42428e-19	5.36432e-39	7.12138e-20
6638	ILMN_1778523	6069	0.294179	2.01011e-25	KLF9	574	0.517811	1.11988e-20	KLF9	0.405995	FALSE	FALSE	TRUE	FALSE	1.45124e-19	7.98702e-25	7.25622e-20
3703	ILMN_1719158	2847	0.286555	3.75284e-24	CTBP1	12702	0.517627	1.1617e-20	CTBP1	0.402091	FALSE	FALSE	TRUE	FALSE	1.50415e-19	1.43492e-23	7.52146e-20
8232	ILMN_1811574	8396	0.541246	1.99112e-92	MAPK8IP3	10379	0.517358	1.2255e-20	MAPK8IP3	0.529302	TRUE	FALSE	TRUE	FALSE	1.58269e-19	8.74497e-91	7.91347e-20
2348	ILMN_1692962	2857	0.416868	9.96312e-52	CTDSP2	12599	0.517343	1.22913e-20	CTDSP2	0.467105	TRUE	FALSE	TRUE	FALSE	1.58603e-19	9.8048e-51	7.93015e-20
3575	ILMN_1716524	10838	0.400586	1.51221e-47	RAB7A	11273	0.517207	1.26278e-20	RAB7A	0.458897	TRUE	FALSE	TRUE	FALSE	1.62806e-19	1.28191e-46	8.1403e-20
5500	ILMN_1755711	1423	0.420274	1.24193e-52	C17ORF68	3489	0.516978	1.32168e-20	C17orf68	0.468626	TRUE	FALSE	TRUE	FALSE	1.70255e-19	1.26422e-51	8.51273e-20
10604	ILMN_2342271	1025	0.259916	5.20196e-20	BCL11A	10579	0.617323	6.57727e-31	BCL11A	0.438619	FALSE	FALSE	TRUE	FALSE	1.86081e-29	1.71098e-19	8.55492e-20
4272	ILMN_1730698	9591	0.443826	3.53846e-59	ODF2	10930	0.516807	1.36736e-20	ODF2	0.480317	TRUE	FALSE	TRUE	FALSE	1.7599e-19	4.51489e-58	8.7995e-20
5391	ILMN_1753243	3274	0.446695	5.19726e-60	DNAJB11	2589	0.516562	1.43549e-20	DNAJB11	0.481629	TRUE	FALSE	TRUE	FALSE	1.84601e-19	6.83775e-59	9.23004e-20
823	ILMN_1664756	6109	0.259974	5.10046e-20	KPNA4	9615	0.528176	1.3695e-21	KPNA4	0.394075	FALSE	FALSE	TRUE	FALSE	1.8965e-20	1.67797e-19	9.3381e-20
2232	ILMN_1690963	722	0.567619	1.86859e-103	ASAP1	10964	0.516483	1.45832e-20	ASAP1	0.542051	TRUE	FALSE	TRUE	FALSE	1.87378e-19	1.30458e-101	9.36888e-20
5326	ILMN_1752046	11938	0.564441	4.50397e-102	SH2B3	470	0.515894	1.63876e-20	SH2B3	0.540168	TRUE	FALSE	TRUE	FALSE	2.0985e-19	2.98938e-100	1.04925e-19
5518	ILMN_1755954	2713	0.308434	6.6231e-28	CPEB3	366	0.515728	1.69338e-20	CPEB3	0.412081	FALSE	FALSE	TRUE	FALSE	2.16478e-19	2.87221e-27	1.08239e-19
4014	ILMN_1725787	11103	0.442254	1.00468e-58	RFX1	9978	0.515684	1.7085e-20	RFX1	0.478969	TRUE	FALSE	TRUE	FALSE	2.18227e-19	1.25276e-57	1.09113e-19
4845	ILMN_1742230	989	0.579864	6.37094e-109	BAZ1A	1946	0.515496	1.77313e-20	BAZ1A	0.54768	TRUE	FALSE	TRUE	FALSE	2.2572e-19	5.57966e-107	1.1286e-19
2599	ILMN_1697448	13720	0.259077	6.90618e-20	TXNIP	13991	0.5927	4.82842e-28	TXNIP	0.425888	FALSE	FALSE	TRUE	FALSE	1.08111e-26	2.25747e-19	1.12874e-19
9764	ILMN_2184640	9378	0.393032	1.10157e-45	NOLC1	4946	0.515452	1.78847e-20	NOLC1	0.454242	TRUE	FALSE	TRUE	FALSE	2.27482e-19	8.70492e-45	1.13741e-19
6509	ILMN_1776088	9111	0.426853	2.077e-54	NAT9	11482	0.515423	1.79888e-20	NAT9	0.471138	TRUE	FALSE	TRUE	FALSE	2.28613e-19	2.25545e-53	1.14307e-19
5394	ILMN_1753279	5038	0.262142	2.44084e-20	HNRNPA0	13065	0.517526	1.18511e-20	HNRNPA0	0.389834	FALSE	FALSE	TRUE	FALSE	1.53315e-19	8.12021e-20	1.17258e-19
9761	ILMN_2184049	2707	-0.428806	6.06083e-55	COX7B	4425	-0.515031	1.94384e-20	COX7B	-0.471918	FALSE	TRUE	FALSE	TRUE	2.46829e-19	6.67458e-54	1.23415e-19
3998	ILMN_1725312	10931	0.468863	1.00631e-66	RASA1	14291	0.514914	1.98902e-20	RASA1	0.491889	TRUE	FALSE	TRUE	FALSE	2.52353e-19	1.69063e-65	1.26177e-19
3106	ILMN_1707156	8214	0.503786	2.35585e-78	LRRFIP2	13844	0.514885	2.00056e-20	LRRFIP2	0.509335	TRUE	FALSE	TRUE	FALSE	2.53605e-19	6.06416e-77	1.26802e-19
4156	ILMN_1728471	583	0.392135	1.81989e-45	ARFGEF1	917	0.514581	2.12433e-20	ARFGEF1	0.453358	TRUE	FALSE	TRUE	FALSE	2.6862e-19	1.4267e-44	1.3431e-19
5680	ILMN_1759154	9706	0.426559	2.49833e-54	PABPN1	9137	0.51417	2.3035e-20	PABPN1	0.470365	TRUE	FALSE	TRUE	FALSE	2.90548e-19	2.70306e-53	1.45274e-19
2722	ILMN_1699856	10893	0.607462	3.90244e-122	RALGDS	12125	0.514162	2.30714e-20	RALGDS	0.560812	TRUE	FALSE	TRUE	FALSE	2.90765e-19	5.776e-120	1.45383e-19
3915	ILMN_1723706	4698	0.439128	7.87341e-58	GRAMD4	13963	0.514041	2.36271e-20	GRAMD4	0.476584	TRUE	FALSE	TRUE	FALSE	2.9752e-19	9.50525e-57	1.4876e-19
7829	ILMN_1803423	623	0.258139	9.46715e-20	ARHGEF6	5063	0.666983	1.57082e-37	ARHGEF6	0.462561	FALSE	FALSE	TRUE	FALSE	8.46116e-36	3.08031e-19	1.54015e-19
11941	ILMN_3235216	5603	-0.389885	6.36463e-45	IFT20	1735	-0.513854	2.45138e-20	IFT20	-0.451869	FALSE	TRUE	FALSE	TRUE	3.08429e-19	4.91408e-44	1.54215e-19
11026	ILMN_2379644	2212	0.424733	7.84147e-54	CD74	2492	0.51381	2.47236e-20	CD74	0.469271	TRUE	FALSE	TRUE	FALSE	3.10812e-19	8.31982e-53	1.55406e-19
7631	ILMN_1799614	10218	0.428002	1.0077e-54	PNPLA6	6207	0.513777	2.48871e-20	PNPLA6	0.470889	TRUE	FALSE	TRUE	FALSE	3.12607e-19	1.10317e-53	1.56304e-19
6016	ILMN_1765858	1877	0.402336	5.51297e-48	CAB39	14519	0.513654	2.54961e-20	CAB39	0.457995	TRUE	FALSE	TRUE	FALSE	3.19726e-19	4.77737e-47	1.59863e-19
11182	ILMN_2392546	9720	0.258009	9.88704e-20	PAICS	9217	0.74665	2.57693e-51	PAICS	0.50233	FALSE	FALSE	TRUE	FALSE	6.50074e-49	3.20987e-19	1.60494e-19
6609	ILMN_1778078	14059	0.352398	1.82142e-36	VPS16	12251	0.51359	2.58192e-20	VPS16	0.432994	FALSE	FALSE	TRUE	FALSE	3.23509e-19	1.05597e-35	1.61755e-19
6827	ILMN_1782247	5874	0.30831	6.96935e-28	KAT2A	124	0.513306	2.72984e-20	KAT2A	0.410808	FALSE	FALSE	TRUE	FALSE	3.41478e-19	3.0206e-27	1.70739e-19
9396	ILMN_2129388	3920	0.281493	2.49464e-23	FAM190B	14848	0.513135	2.823e-20	FAM190B	0.397314	FALSE	FALSE	TRUE	FALSE	3.5284e-19	9.27486e-23	1.76466e-19
10794	ILMN_2360784	11521	0.625471	1.75579e-131	RRBP1	7135	0.513099	2.84294e-20	RRBP1	0.569285	TRUE	FALSE	TRUE	FALSE	3.54747e-19	3.66021e-129	1.77373e-19
1297	ILMN_1673215	9799	0.537183	8.16632e-91	PCBP1	13078	0.512968	2.91728e-20	PCBP1	0.525076	TRUE	FALSE	TRUE	FALSE	3.63723e-19	3.24047e-89	1.81862e-19
10501	ILMN_2331062	1985	0.298752	3.32659e-26	CBFA2T2	4217	0.512787	3.02227e-20	CBFA2T2	0.40577	FALSE	FALSE	TRUE	FALSE	3.76502e-19	1.36126e-25	1.88251e-19
7	ILMN_1651262	5048	0.394158	5.8527e-46	HNRNPAB	10477	0.512761	3.03771e-20	HNRNPAB	0.45346	TRUE	FALSE	TRUE	FALSE	3.77804e-19	4.67995e-45	1.88902e-19
10010	ILMN_2222880	12113	0.370972	1.62136e-40	SLC25A42	2896	0.512434	3.23886e-20	SLC25A42	0.441703	FALSE	FALSE	TRUE	FALSE	4.01502e-19	1.08244e-39	2.00751e-19
678	ILMN_1662161	12900	0.281595	2.40206e-23	TBC1D13	2932	0.512436	3.23743e-20	TBC1D13	0.397016	FALSE	FALSE	TRUE	FALSE	4.01502e-19	8.93737e-23	2.00796e-19
12318	ILMN_3246900	8147	0.326833	2.56153e-31	LOC92249	12493	0.51224	3.36428e-20	LOC92249	0.419536	FALSE	FALSE	TRUE	FALSE	4.16368e-19	1.25003e-30	2.08184e-19
3023	ILMN_1705515	13904	0.354195	7.58639e-37	UPF3A	3945	0.512121	3.44362e-20	UPF3A	0.433158	FALSE	FALSE	TRUE	FALSE	4.25839e-19	4.47533e-36	2.1292e-19
3810	ILMN_1721344	8747	0.576294	2.64337e-107	MOBKL2A	430	0.512083	3.46897e-20	MOBKL2A	0.544188	TRUE	FALSE	TRUE	FALSE	4.28624e-19	2.19801e-105	2.14312e-19
4122	ILMN_1727740	12811	0.604036	2.00634e-120	SYNCRIP	308	0.512025	3.50868e-20	SYNCRIP	0.558031	TRUE	FALSE	TRUE	FALSE	4.32823e-19	2.85537e-118	2.16411e-19
10873	ILMN_2366719	9465	0.311036	2.25353e-28	NSFL1C	5975	0.511651	3.77481e-20	NSFL1C	0.411343	FALSE	FALSE	TRUE	FALSE	4.64517e-19	9.92397e-28	2.32259e-19
11054	ILMN_2381841	3084	0.256827	1.46834e-19	DDX19B	6746	0.666302	1.97517e-37	DDX19B	0.461565	FALSE	FALSE	TRUE	FALSE	1.05268e-35	4.74207e-19	2.37104e-19
8790	ILMN_2043265	14412	0.466657	4.93248e-66	ZFP106	12489	0.511539	3.85853e-20	ZFP106	0.489098	TRUE	FALSE	TRUE	FALSE	4.74432e-19	8.11173e-65	2.37216e-19
7013	ILMN_1786273	1505	-0.398894	3.98951e-47	C1ORF122	12232	-0.511519	3.87331e-20	C1orf122	-0.455207	FALSE	TRUE	FALSE	TRUE	4.75864e-19	3.31921e-46	2.37932e-19
11235	ILMN_2396272	9843	0.266428	5.57246e-21	PDCD4	10103	0.511487	3.89752e-20	PDCD4	0.388957	FALSE	FALSE	TRUE	FALSE	4.7845e-19	1.8943e-20	2.48697e-19
5076	ILMN_1746706	7695	0.591849	1.67118e-114	LOC653103	11247	0.510678	4.56317e-20	LOC653103	0.551264	TRUE	FALSE	TRUE	FALSE	5.58352e-19	1.71772e-112	2.79176e-19
9562	ILMN_2153787	706	0.398557	4.83709e-47	ARRDC5	2714	0.510548	4.67975e-20	ARRDC5	0.454553	TRUE	FALSE	TRUE	FALSE	5.72154e-19	4.0131e-46	2.86077e-19
12246	ILMN_3244323	6752	0.256044	1.90648e-19	LOC148413	4986	0.554955	4.24666e-24	LOC148413	0.4055	FALSE	FALSE	TRUE	FALSE	7.14987e-23	6.13163e-19	3.06617e-19
1409	ILMN_1675483	418	0.442538	8.32503e-59	ANKMY1	9413	0.51018	5.02736e-20	ANKMY1	0.476359	TRUE	FALSE	TRUE	FALSE	6.13662e-19	1.04334e-57	3.06831e-19
4466	ILMN_1735093	13090	0.442487	8.60819e-59	TIMELESS	12954	0.510103	5.10357e-20	TIMELESS	0.476295	TRUE	FALSE	TRUE	FALSE	6.21961e-19	1.07792e-57	3.10981e-19
11134	ILMN_2388605	139	0.363517	7.3755e-39	ACTR2	4914	0.509634	5.59008e-20	ACTR2	0.436575	FALSE	FALSE	TRUE	FALSE	6.79064e-19	4.66317e-38	3.39532e-19
9032	ILMN_2077094	1237	0.255652	2.17168e-19	C11ORF2	8203	0.615629	1.05513e-30	C11orf2	0.43564	FALSE	FALSE	TRUE	FALSE	2.93036e-29	6.97396e-19	3.48698e-19
9689	ILMN_2174394	8739	0.288369	1.88563e-24	MMS19L	12961	0.509481	5.758e-20	MMS19L	0.398925	FALSE	FALSE	TRUE	FALSE	6.98342e-19	7.28701e-24	3.49175e-19
1543	ILMN_1678087	8361	0.384396	1.29583e-43	MAP3K4	6254	0.509434	5.81039e-20	MAP3K4	0.446915	FALSE	FALSE	TRUE	FALSE	7.04132e-19	9.59462e-43	3.52066e-19
7423	ILMN_1795429	14022	0.472941	5.16332e-68	VCL	7281	0.509427	5.81835e-20	VCL	0.491184	TRUE	FALSE	TRUE	FALSE	7.04532e-19	9.04405e-67	3.52266e-19
4556	ILMN_1737084	13706	0.456182	8.00295e-63	TXLNA	13580	0.509256	6.01492e-20	TXLNA	0.482719	TRUE	FALSE	TRUE	FALSE	7.27172e-19	1.15902e-61	3.63586e-19
2620	ILMN_1697694	869	0.516515	6.11149e-83	ATP6AP1	3088	0.509065	6.24078e-20	ATP6AP1	0.51279	TRUE	FALSE	TRUE	FALSE	7.53875e-19	1.82371e-81	3.76937e-19
5967	ILMN_1764891	14585	0.463503	4.69379e-65	ZNF384	8310	0.508793	6.57862e-20	ZNF384	0.486148	TRUE	FALSE	TRUE	FALSE	7.92156e-19	7.44617e-64	3.96078e-19
10573	ILMN_2339202	6128	0.48194	6.37501e-71	KTN1	1976	0.508404	7.09259e-20	KTN1	0.495172	TRUE	FALSE	TRUE	FALSE	8.52012e-19	1.23342e-69	4.26006e-19
4327	ILMN_1731991	11700	0.39987	2.28182e-47	SCYL1	11530	0.508356	7.15863e-20	SCYL1	0.454113	TRUE	FALSE	TRUE	FALSE	8.59262e-19	1.9233e-46	4.29631e-19
3519	ILMN_1715607	2416	0.261984	2.57612e-20	CHMP4A	1665	0.50866	6.75014e-20	CHMP4A	0.385322	FALSE	FALSE	TRUE	FALSE	8.12163e-19	8.56067e-20	4.48885e-19
7933	ILMN_1805344	3099	0.38993	6.20495e-45	DDX5	6606	0.507855	7.88563e-20	DDX5	0.448893	TRUE	FALSE	TRUE	FALSE	9.43533e-19	4.7958e-44	4.71766e-19
11989	ILMN_3236551	14131	0.411579	2.4099e-50	WDFY4	4432	0.507706	8.11479e-20	WDFY4	0.459643	TRUE	FALSE	TRUE	FALSE	9.70185e-19	2.25325e-49	4.85093e-19
11252	ILMN_2397627	13905	0.529594	7.35744e-88	UPF3B	14835	0.507449	8.52727e-20	UPF3B	0.518522	TRUE	FALSE	TRUE	FALSE	1.01789e-18	2.65604e-86	5.08946e-19
9365	ILMN_2125374	2567	0.346832	2.64533e-35	CMAS	13705	0.507067	9.17793e-20	CMAS	0.42695	FALSE	FALSE	TRUE	FALSE	1.09212e-18	1.47809e-34	5.46058e-19
8690	ILMN_1893511	5130	0.436697	3.84451e-57	HS,126768	2766	0.506892	9.49236e-20		0.471794	TRUE	FALSE	TRUE	FALSE	1.12864e-18	4.54494e-56	5.64322e-19
10976	ILMN_2375002	8374	0.442437	8.90201e-59	MAP4K4	11927	0.506194	1.08538e-19	MAP4K4	0.474315	TRUE	FALSE	TRUE	FALSE	1.28748e-18	1.11377e-57	6.4374e-19
11715	ILMN_3210917	6891	0.3676	9.22725e-40	LOC389168	11355	0.506143	1.09607e-19	LOC389168	0.436872	FALSE	FALSE	TRUE	FALSE	1.2976e-18	6.00583e-39	6.488e-19
7647	ILMN_1799890	14430	0.320886	3.4484e-30	ZFYVE20	7421	0.506129	1.09885e-19	ZFYVE20	0.413508	FALSE	FALSE	TRUE	FALSE	1.29939e-18	1.61009e-29	6.49694e-19
8929	ILMN_2060770	10885	0.409053	1.08178e-49	RAI1	12666	0.505952	1.13682e-19	RAI1	0.457503	TRUE	FALSE	TRUE	FALSE	1.34219e-18	9.88971e-49	6.71095e-19
10163	ILMN_2256765	2241	0.309412	4.4214e-28	CDC16	1066	0.505874	1.15392e-19	CDC16	0.407643	FALSE	FALSE	TRUE	FALSE	1.36132e-18	1.92701e-27	6.80659e-19
2856	ILMN_1702447	5612	0.525465	2.77277e-86	IGF2BP2	8813	0.505827	1.16438e-19	IGF2BP2	0.515646	TRUE	FALSE	TRUE	FALSE	1.37152e-18	9.47799e-85	6.85762e-19
12040	ILMN_3238058	6759	0.253284	4.74862e-19	LOC151162	3547	0.66799	1.11837e-37	LOC151162	0.460637	FALSE	FALSE	TRUE	FALSE	6.11105e-36	1.50566e-18	7.52831e-19
10732	ILMN_2356068	2248	0.44732	3.41316e-60	CDC2L5	11995	0.505222	1.30733e-19	CDC2L5	0.476271	TRUE	FALSE	TRUE	FALSE	1.53512e-18	4.53485e-59	7.67562e-19
1138	ILMN_1670472	3803	0.253166	4.9353e-19	FAF2	8877	0.537826	1.81274e-22	FAF2	0.395496	FALSE	FALSE	TRUE	FALSE	2.68996e-21	1.56351e-18	7.83101e-19
10381	ILMN_2315694	12714	0.321199	3.01126e-30	STRADA	6953	0.505059	1.34864e-19	STRADA	0.413129	FALSE	FALSE	TRUE	FALSE	1.58241e-18	1.40865e-29	7.91204e-19
12241	ILMN_3244117	12709	0.426001	3.54552e-54	STMN3	8423	0.505029	1.35658e-19	STMN3	0.465515	TRUE	FALSE	TRUE	FALSE	1.59049e-18	3.81376e-53	7.95245e-19
10580	ILMN_2339796	2239	0.299886	2.11909e-26	CDC16	1067	0.50498	1.36918e-19	CDC16	0.402433	FALSE	FALSE	TRUE	FALSE	1.60402e-18	8.72936e-26	8.02008e-19
7596	ILMN_1798712	13967	0.342872	1.71859e-34	USP4	892	0.504564	1.48244e-19	USP4	0.423718	FALSE	FALSE	TRUE	FALSE	1.73536e-18	9.34148e-34	8.67682e-19
4007	ILMN_1725620	4485	0.252671	5.80655e-19	GGNBP2	1512	0.609029	6.47656e-30	GGNBP2	0.43085	FALSE	FALSE	TRUE	FALSE	1.69016e-28	1.83481e-18	9.17407e-19
599	ILMN_1660749	756	0.255245	2.48526e-19	ASPSCR1	5055	0.507253	8.85561e-20	ASPSCR1	0.381249	FALSE	FALSE	TRUE	FALSE	1.05542e-18	7.96027e-19	9.25724e-19
10312	ILMN_2304624	3596	0.428738	6.328e-55	EIF4H	14268	0.504177	1.59582e-19	EIF4H	0.466458	TRUE	FALSE	TRUE	FALSE	1.86664e-18	6.96362e-54	9.33319e-19
2979	ILMN_1704571	3958	0.272576	6.38624e-22	FAM53B	12149	0.504074	1.62759e-19	FAM53B	0.388325	FALSE	FALSE	TRUE	FALSE	1.90086e-18	2.25001e-21	9.51555e-19
4260	ILMN_1730568	14394	0.592372	9.42598e-115	ZDHHC7	7518	0.504061	1.63175e-19	ZDHHC7	0.548216	TRUE	FALSE	TRUE	FALSE	1.90425e-18	1.0037e-112	9.52126e-19
5340	ILMN_1752281	3291	0.496463	8.3899e-76	DNAJC13	3444	0.503745	1.73265e-19	DNAJC13	0.500104	TRUE	FALSE	TRUE	FALSE	2.02045e-18	1.97423e-74	1.01022e-18
6882	ILMN_1783448	3429	0.358468	9.24947e-38	DYNC1LI2	154	0.503352	1.86713e-19	DYNC1LI2	0.43091	FALSE	FALSE	TRUE	FALSE	2.17558e-18	5.63612e-37	1.08779e-18
5775	ILMN_1761176	4708	0.45303	7.03955e-62	GRIPAP1	1535	0.503322	1.87785e-19	GRIPAP1	0.478176	TRUE	FALSE	TRUE	FALSE	2.18639e-18	9.97057e-61	1.0932e-18
4679	ILMN_1738955	1199	0.357238	1.7002e-37	C10ORF104	4347	0.503199	1.92227e-19	C10orf104	0.430219	FALSE	FALSE	TRUE	FALSE	2.23639e-18	1.02545e-36	1.11819e-18
2596	ILMN_1697409	13359	0.380601	1.00665e-42	TNFRSF14	12951	0.503023	1.98767e-19	TNFRSF14	0.441812	FALSE	FALSE	TRUE	FALSE	2.30893e-18	7.21873e-42	1.15447e-18
12552	ILMN_3268083	6355	-0.252627	5.8906e-19	LOC100128689	12778	-0.510223	4.98564e-20	LOC100128689	-0.381425	FALSE	FALSE	FALSE	TRUE	6.09061e-19	1.85979e-18	1.23442e-18
1719	ILMN_1680996	367	0.458796	1.29577e-63	ALOX5	6795	0.502645	2.13555e-19	ALOX5	0.48072	TRUE	FALSE	TRUE	FALSE	2.47501e-18	1.94116e-62	1.23751e-18
1999	ILMN_1686562	6035	0.35893	7.35025e-38	KIF13B	3919	0.502648	2.13409e-19	KIF13B	0.430789	FALSE	FALSE	TRUE	FALSE	2.47501e-18	4.48993e-37	1.23751e-18
8711	ILMN_1900998	5283	0.42929	4.46152e-55	HS,513000	4463	0.502331	2.26628e-19		0.46581	TRUE	FALSE	TRUE	FALSE	2.62251e-18	4.93535e-54	1.31126e-18
9371	ILMN_2126423	14618	0.410435	4.76528e-50	ZNF480	5442	0.502235	2.30797e-19	ZNF480	0.456335	TRUE	FALSE	TRUE	FALSE	2.66871e-18	4.40818e-49	1.33436e-18
6964	ILMN_1785175	12802	0.60084	7.58694e-119	SWAP70	1092	0.502195	2.32546e-19	SWAP70	0.551517	TRUE	FALSE	TRUE	FALSE	2.68688e-18	1.04948e-116	1.34344e-18
2449	ILMN_1694780	4450	-0.390367	4.87098e-45	GCHFR	10748	-0.502016	2.40569e-19	GCHFR	-0.446191	FALSE	TRUE	FALSE	TRUE	2.77746e-18	3.78056e-44	1.38873e-18
103	ILMN_1652825	5633	0.336092	3.97793e-33	IL10RA	14333	0.501788	2.51135e-19	IL10RA	0.41894	FALSE	FALSE	TRUE	FALSE	2.89503e-18	2.06153e-32	1.44752e-18
383	ILMN_1657679	14017	0.251116	9.64749e-19	VAV3	6565	0.662012	8.24395e-37	VAV3	0.456564	FALSE	FALSE	TRUE	FALSE	4.10462e-35	3.01887e-18	1.50944e-18
6500	ILMN_1776005	9661	-0.303507	4.95076e-27	OSTC	10169	-0.501294	2.75693e-19	OSTC	-0.402401	FALSE	FALSE	FALSE	TRUE	3.16608e-18	2.08764e-26	1.58304e-18
2075	ILMN_1688011	13899	0.369927	2.78513e-40	UPF1	7105	0.501179	2.81774e-19	UPF1	0.435553	FALSE	FALSE	TRUE	FALSE	3.23346e-18	1.84194e-39	1.61673e-18
11829	ILMN_3226082	7896	0.534874	6.59458e-90	LOC728620	13304	0.500862	2.99119e-19	LOC728620	0.517868	TRUE	FALSE	TRUE	FALSE	3.4273e-18	2.55514e-88	1.71365e-18
3805	ILMN_1721204	2802	0.308663	6.02614e-28	CSF2RA	2850	0.500738	3.06177e-19	CSF2RA	0.4047	FALSE	FALSE	TRUE	FALSE	3.50552e-18	2.61639e-27	1.75276e-18
5740	ILMN_1760620	13275	-0.497241	4.52349e-76	TMEM33	6549	-0.500734	3.06423e-19	TMEM33	-0.498988	FALSE	TRUE	FALSE	TRUE	3.50569e-18	1.07467e-74	1.75284e-18
5122	ILMN_1747598	10362	0.59926	4.50094e-118	PPP1R11	4387	0.500717	3.07396e-19	PPP1R11	0.549988	TRUE	FALSE	TRUE	FALSE	3.51416e-18	5.89544e-116	1.75708e-18
5335	ILMN_1752247	300	0.301978	9.17191e-27	AKAP13	2260	0.500535	3.18107e-19	AKAP13	0.401257	FALSE	FALSE	TRUE	FALSE	3.63113e-18	3.8316e-26	1.81556e-18
3916	ILMN_1723729	11542	0.250441	1.20162e-18	RSL1D1	14858	0.647745	8.09129e-35	RSL1D1	0.449093	FALSE	FALSE	TRUE	FALSE	3.21443e-33	3.749e-18	1.8745e-18
9298	ILMN_2116127	9412	0.28952	1.21539e-24	NPEPPS	6604	0.500317	3.3143e-19	NPEPPS	0.394919	FALSE	FALSE	TRUE	FALSE	3.77466e-18	4.71779e-24	1.88733e-18
9157	ILMN_2095840	9041	0.250419	1.21011e-18	MYST3	13462	0.544651	4.16801e-23	MYST3	0.397535	FALSE	FALSE	TRUE	FALSE	6.42433e-22	3.77469e-18	1.88767e-18
2803	ILMN_1701413	10067	0.482101	5.64379e-71	PIGQ	12124	0.500192	3.39329e-19	PIGQ	0.491147	TRUE	FALSE	TRUE	FALSE	3.85882e-18	1.09481e-69	1.92941e-18
8461	ILMN_1821176	5197	0.390042	5.8334e-45	HS,276860	9657	0.499497	3.86656e-19		0.444769	TRUE	FALSE	TRUE	FALSE	4.39041e-18	4.51098e-44	2.19521e-18
9779	ILMN_2187487	4880	0.314327	5.67484e-29	HEATR5B	13031	0.499479	3.87964e-19	HEATR5B	0.406903	FALSE	FALSE	TRUE	FALSE	4.40197e-18	2.54679e-28	2.20098e-18
4485	ILMN_1735548	4963	0.30775	8.77518e-28	HIVEP1	6803	0.499399	3.93862e-19	HIVEP1	0.403574	FALSE	FALSE	TRUE	FALSE	4.4622e-18	3.78774e-27	2.2311e-18
4029	ILMN_1726222	4245	0.307878	8.32675e-28	FLOT2	6215	0.499212	4.07861e-19	FLOT2	0.403545	FALSE	FALSE	TRUE	FALSE	4.61734e-18	3.59627e-27	2.30867e-18
3827	ILMN_1721703	10214	0.519243	5.99152e-84	PNN	6317	0.499072	4.18751e-19	PNN	0.509158	TRUE	FALSE	TRUE	FALSE	4.73708e-18	1.87485e-82	2.36854e-18
4392	ILMN_1733443	12772	-0.33117	3.70574e-32	SULT1B1	9352	-0.499009	4.23738e-19	SULT1B1	-0.415089	FALSE	TRUE	FALSE	TRUE	4.78991e-18	1.86243e-31	2.39496e-18
5094	ILMN_1747119	4063	0.318063	1.16103e-29	FBXO46	12105	0.498875	4.34503e-19	FBXO46	0.408469	FALSE	FALSE	TRUE	FALSE	4.90794e-18	5.32848e-29	2.45397e-18
3165	ILMN_1708414	4596	0.408928	1.16472e-49	GNL3L	10576	0.498871	4.34834e-19	GNL3L	0.4539	TRUE	FALSE	TRUE	FALSE	4.90802e-18	1.06283e-48	2.45401e-18
8046	ILMN_1807611	10332	0.450517	3.92053e-61	PPIG	1257	0.498561	4.60784e-19	PPIG	0.474539	TRUE	FALSE	TRUE	FALSE	5.18931e-18	5.3879e-60	2.59466e-18
5558	ILMN_1756767	3600	0.470324	3.48748e-67	EIF5B	8223	0.498279	4.85731e-19	EIF5B	0.484302	TRUE	FALSE	TRUE	FALSE	5.46213e-18	5.97434e-66	2.73107e-18
4271	ILMN_1730685	8808	-0.254136	3.58647e-19	MRPL16	8919	-0.499415	3.92626e-19	MRPL16	-0.376776	FALSE	FALSE	FALSE	TRUE	4.45152e-18	1.14305e-18	2.79729e-18
7708	ILMN_1801105	10485	0.628021	7.42218e-133	PRKCD	11294	0.497935	5.17972e-19	PRKCD	0.562978	TRUE	FALSE	TRUE	FALSE	5.81173e-18	1.61552e-130	2.90586e-18
558	ILMN_1660186	12806	0.280419	3.70951e-23	SYF2	5215	0.497594	5.51938e-19	SYF2	0.389007	FALSE	FALSE	TRUE	FALSE	6.18367e-18	1.37056e-22	3.0919e-18
1105	ILMN_1669696	14747	0.282594	1.65801e-23	ZNF792	11228	0.497549	5.56625e-19	ZNF792	0.390071	FALSE	FALSE	TRUE	FALSE	6.22236e-18	6.20328e-23	3.11121e-18
2050	ILMN_1687592	14224	0.298462	3.73319e-26	WWC3	14083	0.497477	5.64186e-19	WWC3	0.397969	FALSE	FALSE	TRUE	FALSE	6.30223e-18	1.52469e-25	3.15112e-18
5277	ILMN_1751097	2751	0.276953	1.31958e-22	CREB3L2	4173	0.497251	5.8837e-19	CREB3L2	0.387102	FALSE	FALSE	TRUE	FALSE	6.56269e-18	4.77183e-22	3.28158e-18
740	ILMN_1663160	14573	0.248614	2.16887e-18	ZNF337	2460	0.571287	9.63089e-26	ZNF337	0.40995	FALSE	FALSE	TRUE	FALSE	1.81989e-24	6.70595e-18	3.35298e-18
8940	ILMN_2061950	10846	0.248578	2.19361e-18	RABGAP1	13981	0.61635	8.63038e-31	RABGAP1	0.432464	FALSE	FALSE	TRUE	FALSE	2.41459e-29	6.77962e-18	3.38981e-18
11220	ILMN_2395204	12246	0.572886	8.87746e-106	SLTM	7096	0.497057	6.10035e-19	SLTM	0.534971	TRUE	FALSE	TRUE	FALSE	6.79933e-18	6.87933e-104	3.39966e-18
5847	ILMN_1762678	9358	0.318965	7.88728e-30	NMT1	14742	0.496983	6.18502e-19	NMT1	0.407974	FALSE	FALSE	TRUE	FALSE	6.88863e-18	3.63788e-29	3.44432e-18
480	ILMN_1658992	3352	-0.324392	7.49915e-31	DPM1	525	-0.496914	6.26536e-19	DPM1	-0.410653	FALSE	TRUE	FALSE	TRUE	6.97297e-18	3.59439e-30	3.48649e-18
3904	ILMN_1723467	5812	0.378649	2.85923e-42	ITGB1	2668	0.496846	6.34488e-19	ITGB1	0.437748	FALSE	FALSE	TRUE	FALSE	7.05629e-18	2.00947e-41	3.52814e-18
8303	ILMN_1813236	1751	0.394838	3.99086e-46	C6ORF136	9611	0.496655	6.57484e-19	C6orf136	0.445746	TRUE	FALSE	TRUE	FALSE	7.3013e-18	3.21026e-45	3.65065e-18
895	ILMN_1665964	4375	0.527333	5.40162e-87	GAB2	2805	0.496645	6.58627e-19	GAB2	0.511989	TRUE	FALSE	TRUE	FALSE	7.30863e-18	1.89903e-85	3.65432e-18
11127	ILMN_2388272	8524	0.394954	3.73891e-46	MED24	1571	0.49655	6.70352e-19	MED24	0.445752	TRUE	FALSE	TRUE	FALSE	7.43329e-18	3.01086e-45	3.71665e-18
5525	ILMN_1756104	6164	0.508083	7.00657e-80	LARP7	3845	0.496421	6.86594e-19	LARP7	0.502252	TRUE	FALSE	FALSE	FALSE	7.60783e-18	1.90633e-78	3.80391e-18
9702	ILMN_2175894	5080	0.359573	5.3376e-38	HNRPR	1284	0.496398	6.8963e-19	HNRPR	0.427985	FALSE	FALSE	FALSE	FALSE	7.63587e-18	3.28081e-37	3.81794e-18
11087	ILMN_2384241	13030	0.277996	9.02464e-23	TGFBR2	8858	0.496387	6.90986e-19	TGFBR2	0.387192	FALSE	FALSE	FALSE	FALSE	7.6453e-18	3.28676e-22	3.82281e-18
7127	ILMN_1789001	12156	-0.411166	3.08375e-50	SLC35B2	2765	-0.496251	7.08694e-19	SLC35B2	-0.453708	FALSE	TRUE	FALSE	TRUE	7.82977e-18	2.8706e-49	3.91489e-18
3512	ILMN_1715392	10527	0.297394	5.69533e-26	PRPF3	13491	0.496104	7.28288e-19	PRPF3	0.396749	FALSE	FALSE	FALSE	FALSE	8.04038e-18	2.31521e-25	4.02019e-18
331	ILMN_1656656	2697	0.24797	2.6678e-18	COX19	6521	0.533859	4.19526e-22	COX19	0.390914	FALSE	FALSE	TRUE	FALSE	6.06489e-21	8.22114e-18	4.1136e-18
12304	ILMN_3246388	8513	0.342722	1.84428e-34	MED14	6635	0.495804	7.69988e-19	MED14	0.419263	FALSE	FALSE	FALSE	FALSE	8.47603e-18	1.00173e-33	4.23802e-18
10816	ILMN_2362982	635	0.249196	1.79792e-18	ARID4B	9242	0.500693	3.08815e-19	ARID4B	0.374944	FALSE	FALSE	TRUE	FALSE	3.52772e-18	5.57065e-18	4.54918e-18
11925	ILMN_3234997	8380	0.545129	5.45553e-94	MAP7D1	13803	0.495146	8.69646e-19	MAP7D1	0.520138	TRUE	FALSE	FALSE	FALSE	9.5453e-18	2.50768e-92	4.77265e-18
8307	ILMN_1813260	13092	-0.323704	1.0133e-30	TIMM17B	7493	-0.49511	8.7555e-19	TIMM17B	-0.409407	FALSE	TRUE	FALSE	TRUE	9.60313e-18	4.8302e-30	4.80157e-18
3756	ILMN_1720270	2305	0.24877	2.06216e-18	CDR2	6482	0.500514	3.19361e-19	CDR2	0.374642	FALSE	FALSE	TRUE	FALSE	3.64269e-18	6.38137e-18	5.01203e-18
5440	ILMN_1754211	3034	0.318291	1.05306e-29	DCLRE1C	11979	0.494794	9.28122e-19	DCLRE1C	0.406543	FALSE	FALSE	FALSE	FALSE	1.01724e-17	4.8394e-29	5.08619e-18
12415	ILMN_3251207	13250	-0.305868	1.89698e-27	TMEM19	9819	0.494719	9.41128e-19	TMEM19	0.0944254	FALSE	FALSE	FALSE	FALSE	1.03075e-17	8.07746e-27	5.15373e-18
9734	ILMN_2181125	9085	0.405191	1.04824e-48	NAPB	1623	0.494714	9.42028e-19	NAPB	0.449953	TRUE	FALSE	FALSE	FALSE	1.03099e-17	9.22415e-48	5.15493e-18
5809	ILMN_1761833	12197	-0.448895	1.17909e-60	SLC40A1	6064	-0.494707	9.43202e-19	SLC40A1	-0.471801	FALSE	TRUE	FALSE	TRUE	1.03152e-17	1.58941e-59	5.15762e-18
8683	ILMN_1891857	5230	-0.312835	1.06275e-28	HS,369017	10344	-0.494677	9.48421e-19		-0.403756	FALSE	FALSE	FALSE	TRUE	1.03574e-17	4.72509e-28	5.17868e-18
12440	ILMN_3251511	11900	0.592049	1.34295e-114	SFRS2IP	485	0.494382	1.00148e-18	SFRS2IP	0.543216	TRUE	FALSE	FALSE	FALSE	1.0921e-17	1.39979e-112	5.46052e-18
1636	ILMN_1679727	2532	0.33172	2.89306e-32	CLK1	5144	0.49419	1.03759e-18	CLK1	0.412955	FALSE	FALSE	FALSE	FALSE	1.13067e-17	1.45895e-31	5.65334e-18
11333	ILMN_2402972	4479	0.427196	1.67472e-54	GGA3	8290	0.493979	1.07881e-18	GGA3	0.460587	TRUE	FALSE	FALSE	FALSE	1.17305e-17	1.82529e-53	5.86523e-18
10967	ILMN_2374293	3440	0.468924	9.62659e-67	DYRK1A	12685	0.493891	1.09648e-18	DYRK1A	0.481407	TRUE	FALSE	FALSE	FALSE	1.19141e-17	1.61913e-65	5.95705e-18
1717	ILMN_1680925	12228	0.425871	3.84782e-54	SLC9A3R1	7755	0.493811	1.11269e-18	SLC9A3R1	0.459841	TRUE	FALSE	FALSE	FALSE	1.20729e-17	4.13592e-53	6.03645e-18
10072	ILMN_2230902	2864	0.513756	6.25911e-82	CTNNA1	13585	0.493773	1.12051e-18	CTNNA1	0.503765	TRUE	FALSE	FALSE	FALSE	1.21491e-17	1.79886e-80	6.07453e-18
10880	ILMN_2367191	10631	0.28404	9.66726e-24	PSMF1	2951	0.493502	1.17783e-18	PSMF1	0.388771	FALSE	FALSE	FALSE	FALSE	1.27431e-17	3.64641e-23	6.37158e-18
2766	ILMN_1700733	5999	0.262374	2.25476e-20	KIAA1370	9702	0.492534	1.4071e-18	KIAA1370	0.377454	FALSE	FALSE	FALSE	FALSE	1.51802e-17	7.50962e-20	7.62767e-18
1749	ILMN_1681703	4280	0.484463	9.40184e-72	FOXO3	8787	0.492361	1.45249e-18	FOXO3	0.488412	TRUE	FALSE	FALSE	FALSE	1.56587e-17	1.89845e-70	7.82937e-18
10060	ILMN_2229940	1664	-0.418459	3.77692e-52	C2ORF7	9281	-0.492345	1.45677e-18	C2orf7	-0.455402	FALSE	TRUE	FALSE	TRUE	1.56937e-17	3.78229e-51	7.84683e-18
9875	ILMN_2201966	9043	0.395761	2.37022e-46	N4BP1	6613	0.492183	1.50053e-18	N4BP1	0.443972	TRUE	FALSE	FALSE	FALSE	1.61422e-17	1.91808e-45	8.0711e-18
2479	ILMN_1695422	9146	0.432156	7.19088e-56	NCL	2311	0.491435	1.72053e-18	NCL	0.461796	TRUE	FALSE	FALSE	FALSE	1.84826e-17	8.16824e-55	9.24128e-18
7312	ILMN_1793017	3169	0.515872	1.05273e-82	DGKQ	13846	0.491424	1.72417e-18	DGKQ	0.503648	TRUE	FALSE	FALSE	FALSE	1.85085e-17	3.11629e-81	9.25426e-18
8293	ILMN_1812973	11532	0.371259	1.39669e-40	RRP1B	9559	0.491372	1.74043e-18	RRP1B	0.431316	FALSE	FALSE	FALSE	FALSE	1.86566e-17	9.34979e-40	9.3283e-18
71	ILMN_1652407	14460	0.533608	2.05748e-89	ZMYND8	11895	0.491278	1.77062e-18	ZMYND8	0.512443	TRUE	FALSE	FALSE	FALSE	1.894e-17	7.84865e-88	9.47002e-18
3083	ILMN_1706610	10168	0.415065	2.97061e-51	PLEKHA9	13685	0.490883	1.90309e-18	PLEKHA9	0.452974	TRUE	FALSE	FALSE	FALSE	2.03283e-17	2.87937e-50	1.01641e-17
1750	ILMN_1681741	1532	-0.388942	1.07208e-44	C1ORF31	14451	-0.490594	2.00624e-18	C1orf31	-0.439768	FALSE	TRUE	FALSE	TRUE	2.1415e-17	8.21739e-44	1.07075e-17
8280	ILMN_1812640	272	0.307624	9.24367e-28	AHR	526	0.490451	2.05895e-18	AHR	0.399037	FALSE	FALSE	FALSE	FALSE	2.19621e-17	3.98531e-27	1.09811e-17
4970	ILMN_1744822	1051	0.246106	4.8402e-18	BECN1	14865	0.495393	8.30871e-19	BECN1	0.370749	FALSE	FALSE	FALSE	FALSE	9.12632e-18	1.47802e-17	1.19533e-17
1917	ILMN_1684594	13955	0.399911	2.22891e-47	USP24	6493	0.489847	2.29811e-18	USP24	0.444879	TRUE	FALSE	FALSE	FALSE	2.44615e-17	1.88085e-46	1.22307e-17
5378	ILMN_1753008	11081	0.564967	2.66533e-102	REXO1	7257	0.489526	2.43626e-18	REXO1	0.527247	TRUE	FALSE	FALSE	FALSE	2.58955e-17	1.77701e-100	1.29478e-17
975	ILMN_1667260	8391	0.34036	5.55546e-34	MAPK3	3624	0.489454	2.46852e-18	MAPK3	0.414907	FALSE	FALSE	FALSE	FALSE	2.622e-17	2.96204e-33	1.311e-17
10420	ILMN_2320964	174	0.382476	3.66801e-43	ADAR	5080	0.489162	2.60266e-18	ADAR	0.435819	FALSE	FALSE	FALSE	FALSE	2.7606e-17	2.67572e-42	1.3803e-17
9489	ILMN_2145396	316	-0.453238	6.10325e-62	AKR7A3	4399	-0.489148	2.60933e-18	AKR7A3	-0.471193	FALSE	TRUE	FALSE	TRUE	2.76574e-17	8.68598e-61	1.38287e-17
3073	ILMN_1706502	3544	0.274941	2.73335e-22	EIF2AK2	4076	0.489137	2.61433e-18	EIF2AK2	0.382039	FALSE	FALSE	FALSE	FALSE	2.76911e-17	9.75085e-22	1.3846e-17
7309	ILMN_1792986	11084	0.484358	1.0191e-71	RFC1	4948	0.488978	2.69075e-18	RFC1	0.486668	TRUE	FALSE	FALSE	FALSE	2.84607e-17	2.0522e-70	1.42303e-17
5	ILMN_1651254	8168	0.489966	1.36847e-73	LPP	4528	0.488866	2.74601e-18	LPP	0.489416	TRUE	FALSE	FALSE	FALSE	2.90249e-17	2.97864e-72	1.45124e-17
224	ILMN_1655137	14365	0.329483	7.8882e-32	ZCCHC11	5845	0.488656	2.85286e-18	ZCCHC11	0.40907	FALSE	FALSE	FALSE	FALSE	3.01122e-17	3.91527e-31	1.50561e-17
3743	ILMN_1719986	10084	0.243807	1.00249e-17	PIK3IP1	3829	0.687651	1.11645e-40	PIK3IP1	0.465729	FALSE	FALSE	TRUE	FALSE	8.22461e-39	3.01767e-17	1.50884e-17
8794	ILMN_2043728	14577	0.479435	4.19711e-70	ZNF341	10070	0.488297	3.04401e-18	ZNF341	0.483866	TRUE	FALSE	FALSE	FALSE	3.21074e-17	7.86346e-69	1.60537e-17
2332	ILMN_1692707	1666	-0.499828	5.74022e-77	C2ORF79	4478	-0.487972	3.22861e-18	C2orf79	-0.4939	FALSE	TRUE	FALSE	TRUE	3.40308e-17	1.40431e-75	1.70154e-17
7546	ILMN_1797813	12799	0.518805	8.71078e-84	SUZ12	947	0.487536	3.49303e-18	SUZ12	0.50317	TRUE	FALSE	FALSE	FALSE	3.67412e-17	2.7029e-82	1.83706e-17
909	ILMN_1666269	2892	0.382474	3.67257e-43	CTSZ	14670	0.487397	3.5813e-18	CTSZ	0.434935	FALSE	FALSE	FALSE	FALSE	3.76434e-17	2.67772e-42	1.88217e-17
5090	ILMN_1747052	5802	0.331833	2.7502e-32	ITGA4	12478	0.487182	3.72309e-18	ITGA4	0.409507	FALSE	FALSE	FALSE	FALSE	3.91067e-17	1.38832e-31	1.95533e-17
7835	ILMN_1803564	14275	-0.404206	1.86167e-48	YIPF1	1182	-0.486906	3.91259e-18	YIPF1	-0.445556	FALSE	TRUE	FALSE	TRUE	4.10402e-17	1.62948e-47	2.05201e-17
487	ILMN_1659075	4979	0.242598	1.46577e-17	HLA-DOA	13122	0.535266	3.11953e-22	HLA-DOA	0.388932	FALSE	FALSE	TRUE	FALSE	4.55325e-21	4.38546e-17	2.19296e-17
8350	ILMN_1814044	1880	0.352622	1.63335e-36	CABIN1	3618	0.48641	4.27837e-18	CABIN1	0.419516	FALSE	FALSE	FALSE	FALSE	4.47838e-17	9.50284e-36	2.23919e-17
97	ILMN_1652762	4922	0.541112	2.25164e-92	HIC2	3761	0.486341	4.33174e-18	HIC2	0.513726	TRUE	FALSE	FALSE	FALSE	4.53112e-17	9.85994e-91	2.26556e-17
5400	ILMN_1753426	5968	0.568035	1.22918e-103	KIAA0556	9345	0.486139	4.49182e-18	KIAA0556	0.527087	TRUE	FALSE	FALSE	FALSE	4.68884e-17	8.70484e-102	2.34442e-17
10998	ILMN_2376625	14035	0.559967	3.74587e-100	VHL	5469	0.485632	4.91936e-18	VHL	0.5228	TRUE	FALSE	FALSE	FALSE	5.12806e-17	2.25376e-98	2.56403e-17
763	ILMN_1663631	972	0.242059	1.73474e-17	BANP	9584	0.569919	1.33342e-25	BANP	0.405989	FALSE	FALSE	TRUE	FALSE	2.4764e-24	5.18287e-17	2.59144e-17
4322	ILMN_1731783	816	0.326452	3.03059e-31	ATP1A1	2698	0.485288	5.23171e-18	ATP1A1	0.40587	FALSE	FALSE	FALSE	FALSE	5.44991e-17	1.47552e-30	2.72495e-17
7298	ILMN_1792681	2074	0.242213	1.65354e-17	CCDC86	3234	0.497666	5.44574e-19	CCDC86	0.36994	FALSE	FALSE	TRUE	FALSE	6.10568e-18	4.94127e-17	2.77592e-17
11256	ILMN_2397954	9771	0.241664	1.96293e-17	PARP3	13210	0.739774	6.28881e-50	PARP3	0.490719	FALSE	FALSE	TRUE	FALSE	1.2049e-47	5.85754e-17	2.92877e-17
1436	ILMN_1675982	4480	0.350698	4.14679e-36	GGA3	8061	0.484792	5.71814e-18	GGA3	0.417745	FALSE	FALSE	FALSE	FALSE	5.94435e-17	2.37159e-35	2.97218e-17
4804	ILMN_1741459	2277	0.277782	9.75849e-23	CDK10	14377	0.484547	5.97421e-18	CDK10	0.381164	FALSE	FALSE	FALSE	FALSE	6.20203e-17	3.54791e-22	3.10103e-17
10132	ILMN_2246510	13581	0.39696	1.20153e-46	TSC1	6299	0.484515	6.00789e-18	TSC1	0.440737	TRUE	FALSE	FALSE	FALSE	6.23273e-17	9.8253e-46	3.11636e-17
893	ILMN_1665943	8369	0.241408	2.12609e-17	MAP4K1	3586	0.515497	1.77284e-20	MAP4K1	0.378452	FALSE	FALSE	TRUE	FALSE	2.2572e-19	6.33673e-17	3.17965e-17
11210	ILMN_2394296	11638	-0.512401	1.94815e-81	SAR1B	12296	-0.484277	6.26921e-18	SAR1B	-0.498339	FALSE	TRUE	FALSE	TRUE	6.49937e-17	5.52387e-80	3.24969e-17
12537	ILMN_3265895	5063	0.241178	2.28407e-17	HNRNPR	3294	0.54832	1.86505e-23	HNRNPR	0.394749	FALSE	FALSE	TRUE	FALSE	2.94978e-22	6.79665e-17	3.39834e-17
7655	ILMN_1800164	10317	0.518931	7.82438e-84	PPFIA1	6258	0.483945	6.65104e-18	PPFIA1	0.501438	TRUE	FALSE	FALSE	FALSE	6.88578e-17	2.43296e-82	3.44289e-17
569	ILMN_1660341	8187	0.325725	4.1754e-31	LRPAP1	11040	0.483789	6.83897e-18	LRPAP1	0.404757	FALSE	FALSE	FALSE	FALSE	7.07067e-17	2.02292e-30	3.53534e-17
6779	ILMN_1781373	5582	0.246476	4.30204e-18	IFIH1	12481	0.484974	5.53451e-18	IFIH1	0.365725	FALSE	FALSE	FALSE	FALSE	5.75741e-17	1.31586e-17	3.53664e-17
7041	ILMN_1786893	11012	0.366514	1.60931e-39	RBM5	8037	0.483564	7.1188e-18	RBM5	0.425039	FALSE	FALSE	FALSE	FALSE	7.35496e-17	1.0406e-38	3.67748e-17
5056	ILMN_1746408	8665	0.584759	3.56805e-111	MIDN	4722	0.483519	7.17587e-18	MIDN	0.534139	TRUE	FALSE	FALSE	FALSE	7.40886e-17	3.32143e-109	3.70443e-17
8112	ILMN_1809139	264	0.430814	1.69321e-55	AHCTF1	5611	0.483156	7.65524e-18	AHCTF1	0.456985	TRUE	FALSE	FALSE	FALSE	7.89303e-17	1.88998e-54	3.94651e-17
8021	ILMN_1807136	8013	0.486379	2.17489e-72	LOC729559	6924	0.483031	7.82632e-18	LOC729559	0.484705	TRUE	FALSE	FALSE	FALSE	8.06394e-17	4.50849e-71	4.03197e-17
2381	ILMN_1693538	12703	0.431273	1.26379e-55	STK36	8641	0.482991	7.88208e-18	STK36	0.457132	TRUE	FALSE	FALSE	FALSE	8.11586e-17	1.4203e-54	4.05793e-17
4369	ILMN_1732885	1164	0.596266	1.27798e-116	BTBD12	4257	0.482756	8.21909e-18	BTBD12	0.539511	TRUE	FALSE	FALSE	FALSE	8.45136e-17	1.51323e-114	4.22568e-17
4455	ILMN_1734830	8954	0.422912	2.43501e-53	MTHFR	11894	0.482646	8.38169e-18	MTHFR	0.452779	TRUE	FALSE	FALSE	FALSE	8.61272e-17	2.53629e-52	4.30636e-17
1536	ILMN_1677997	8442	-0.380331	1.16376e-42	MAZ	14240	-0.482438	8.69554e-18	MAZ	-0.431385	FALSE	TRUE	FALSE	TRUE	8.92915e-17	8.32517e-42	4.46457e-17
3209	ILMN_1709287	7647	-0.335295	5.72352e-33	LOC651575	2409	-0.482286	8.93346e-18	LOC651575	-0.408791	FALSE	TRUE	FALSE	TRUE	9.16103e-17	2.95376e-32	4.58052e-17
12957	ILMN_3307887	1635	0.32601	3.68334e-31	C22ORF30	2581	0.481741	9.83934e-18	C22orf30	0.403875	FALSE	FALSE	FALSE	FALSE	1.00695e-16	1.78921e-30	5.03476e-17
751	ILMN_1663486	13121	0.25495	2.74068e-19	TLK2	9311	0.481747	9.8295e-18	TLK2	0.368348	FALSE	FALSE	FALSE	FALSE	1.00663e-16	8.75753e-19	5.07692e-17
9319	ILMN_2119486	3263	0.362193	1.43755e-38	DMTF1	9635	0.481482	1.03005e-17	DMTF1	0.421838	FALSE	FALSE	FALSE	FALSE	1.05273e-16	8.9967e-38	5.26363e-17
1720	ILMN_1681008	2377	-0.461412	2.06228e-64	CGRRF1	245	-0.481458	1.03455e-17	CGRRF1	-0.471435	FALSE	TRUE	FALSE	TRUE	1.05661e-16	3.16309e-63	5.28305e-17
5392	ILMN_1753249	3075	0.239685	3.62962e-17	DDX10	6486	0.669699	6.26457e-38	DDX10	0.454692	FALSE	FALSE	TRUE	FALSE	3.51187e-36	1.07165e-16	5.35827e-17
6097	ILMN_1767651	12992	0.309871	3.65571e-28	TECPR1	12632	0.481357	1.05306e-17	TECPR1	0.395614	FALSE	FALSE	FALSE	FALSE	1.07479e-16	1.59941e-27	5.37395e-17
6282	ILMN_1771376	9898	0.24708	3.54794e-18	PEA15	3076	0.481945	9.48995e-18	PEA15	0.364512	FALSE	FALSE	FALSE	FALSE	9.72511e-17	1.08678e-17	5.40594e-17
2100	ILMN_1688534	3552	0.242516	1.50388e-17	EIF2B5	5690	0.484238	6.31275e-18	EIF2B5	0.363377	FALSE	FALSE	FALSE	FALSE	6.54003e-17	4.49584e-17	5.51793e-17
3362	ILMN_1712452	6040	0.400778	1.35471e-47	KIF20B	9723	0.481203	1.08213e-17	KIF20B	0.44099	TRUE	FALSE	FALSE	FALSE	1.10371e-16	1.15104e-46	5.51857e-17
5888	ILMN_1763452	3744	0.330516	4.96923e-32	EVI2B	11326	0.481193	1.08418e-17	EVI2B	0.405855	FALSE	FALSE	FALSE	FALSE	1.10506e-16	2.48478e-31	5.52528e-17
8105	ILMN_1808979	2511	-0.367013	1.2469e-39	CLEC4D	2971	-0.481003	1.12113e-17	CLEC4D	-0.424008	FALSE	TRUE	FALSE	TRUE	1.14195e-16	8.09088e-39	5.70977e-17
3350	ILMN_1712320	3100	-0.239446	3.90776e-17	DDX50	6562	0.506154	1.09365e-19	DDX50	0.133354	FALSE	FALSE	TRUE	FALSE	1.29627e-18	1.15263e-16	5.82794e-17
7128	ILMN_1789005	876	0.503246	3.65042e-78	ATP6V0C	4693	0.480766	1.1691e-17	ATP6V0C	0.492006	TRUE	FALSE	FALSE	FALSE	1.18922e-16	9.3155e-77	5.94608e-17
10212	ILMN_2275098	3390	0.550761	2.71483e-96	DTX2	7888	0.480739	1.17469e-17	DTX2	0.51575	TRUE	FALSE	FALSE	FALSE	1.1941e-16	1.3761e-94	5.97048e-17
6567	ILMN_1777220	14024	0.239264	4.13344e-17	VCP	10807	0.54671	2.65747e-23	VCP	0.392987	FALSE	FALSE	TRUE	FALSE	4.15962e-22	1.21749e-16	6.08749e-17
12224	ILMN_3243705	9894	0.351734	2.5137e-36	PDXDC1	3181	0.480496	1.22603e-17	PDXDC1	0.416115	FALSE	FALSE	FALSE	FALSE	1.24461e-16	1.45163e-35	6.22307e-17
7383	ILMN_1794594	10937	0.272364	6.88767e-22	RASGRP2	14714	0.48045	1.23613e-17	RASGRP2	0.376407	FALSE	FALSE	FALSE	FALSE	1.25403e-16	2.42436e-21	6.27027e-17
3682	ILMN_1718831	13292	0.325067	5.57652e-31	TMEM57	11685	0.48043	1.24042e-17	TMEM57	0.402749	FALSE	FALSE	FALSE	FALSE	1.25753e-16	2.68766e-30	6.28765e-17
3298	ILMN_1711227	4551	0.23907	4.3883e-17	GMDS	1918	0.501422	2.69134e-19	GMDS	0.370246	FALSE	FALSE	TRUE	FALSE	3.09545e-18	1.29077e-16	6.6086e-17
958	ILMN_1666976	10157	0.408867	1.20801e-49	PLD3	6750	0.479979	1.34295e-17	PLD3	0.444423	TRUE	FALSE	FALSE	FALSE	1.36056e-16	1.10029e-48	6.80282e-17
3591	ILMN_1716816	13310	0.423417	1.779e-53	TMEM87A	4218	0.479677	1.41615e-17	TMEM87A	0.451547	TRUE	FALSE	FALSE	FALSE	1.43376e-16	1.86877e-52	7.16882e-17
10689	ILMN_2351930	13520	0.431499	1.09398e-55	TRIM33	7098	0.479522	1.45548e-17	TRIM33	0.45551	TRUE	FALSE	FALSE	FALSE	1.47162e-16	1.23415e-54	7.35811e-17
10920	ILMN_2370772	3590	0.521686	7.35696e-85	EIF4G1	10826	0.479414	1.48321e-17	EIF4G1	0.50055	TRUE	FALSE	FALSE	FALSE	1.49865e-16	2.35693e-83	7.49327e-17
1264	ILMN_1672589	11787	0.250038	1.36937e-18	SEMA4B	626	0.479548	1.44869e-17	SEMA4B	0.364793	FALSE	FALSE	FALSE	FALSE	1.46574e-16	4.26159e-18	7.54176e-17
14	ILMN_1651378	921	-0.239046	4.42125e-17	AUP1	14959	-0.490421	2.07018e-18	AUP1	-0.364734	FALSE	FALSE	FALSE	TRUE	2.20663e-17	1.3002e-16	7.6043e-17
8087	ILMN_1808587	14409	0.529648	7.01509e-88	ZFHX3	9698	0.479255	1.52533e-17	ZFHX3	0.504451	TRUE	FALSE	FALSE	FALSE	1.53916e-16	2.53864e-86	7.69578e-17
9246	ILMN_2107184	12372	0.238397	5.39897e-17	SNRK	10063	0.501307	2.75055e-19	SNRK	0.369852	FALSE	FALSE	TRUE	FALSE	3.16115e-18	1.58332e-16	8.07466e-17
5637	ILMN_1758337	14504	0.477243	2.15435e-69	ZNF213	6018	0.478939	1.61239e-17	ZNF213	0.478091	TRUE	FALSE	FALSE	FALSE	1.62484e-16	3.95124e-68	8.12422e-17
12129	ILMN_3240685	5709	0.238301	5.56039e-17	INO80D	10267	0.509365	5.88915e-20	INO80D	0.373833	FALSE	FALSE	TRUE	FALSE	7.12535e-19	1.62969e-16	8.18408e-17
3222	ILMN_1709623	8395	0.351355	3.0198e-36	MAPK7	7011	0.478891	1.6258e-17	MAPK7	0.415123	FALSE	FALSE	FALSE	FALSE	1.63726e-16	1.73914e-35	8.18631e-17
10992	ILMN_2376205	8246	0.366821	1.37498e-39	LTB	8075	0.478842	1.63984e-17	LTB	0.422832	FALSE	FALSE	FALSE	FALSE	1.64921e-16	8.91026e-39	8.24607e-17
8771	ILMN_2038773	13760	0.471467	1.51759e-67	UBC	9928	0.478338	1.79141e-17	UBC	0.474902	TRUE	FALSE	FALSE	FALSE	1.79687e-16	2.62099e-66	8.98437e-17
677	ILMN_1662158	7698	-0.494295	4.64727e-75	LOC653147	9996	-0.478305	1.8017e-17	LOC653147	-0.4863	FALSE	TRUE	FALSE	TRUE	1.806e-16	1.06808e-73	9.03e-17
11436	ILMN_2411190	12279	0.423257	1.96562e-53	SMC2	377	0.478171	1.84461e-17	SMC2	0.450714	TRUE	FALSE	FALSE	FALSE	1.84778e-16	2.06188e-52	9.23892e-17
1875	ILMN_1683859	12221	0.237811	6.46212e-17	SLC7A1	1684	0.506537	1.01615e-19	SLC7A1	0.372174	FALSE	FALSE	TRUE	FALSE	1.20631e-18	1.88986e-16	9.50962e-17
9438	ILMN_2136177	2607	0.254011	3.7379e-19	CNOT6	10056	0.477862	1.94705e-17	CNOT6	0.365936	FALSE	FALSE	FALSE	FALSE	1.94782e-16	1.19004e-18	9.7986e-17
842	ILMN_1665066	1698	-0.300379	1.7407e-26	C4ORF14	9074	0.477659	2.01731e-17	C4orf14	0.08864	FALSE	FALSE	FALSE	FALSE	2.01545e-16	7.19668e-26	1.00772e-16
3868	ILMN_1722726	11155	0.23754	7.02246e-17	RICS	7777	0.530789	7.97062e-22	RICS	0.384165	FALSE	FALSE	TRUE	FALSE	1.1254e-20	2.04968e-16	1.0249e-16
5866	ILMN_1763036	2486	0.452814	8.16631e-62	CLCN6	9534	0.47753	2.06327e-17	CLCN6	0.465172	TRUE	FALSE	FALSE	FALSE	2.05594e-16	1.15444e-60	1.02797e-16
7645	ILMN_1799860	10060	-0.278831	6.65169e-23	PIGM	7916	-0.477192	2.18848e-17	PIGM	-0.378011	FALSE	FALSE	FALSE	TRUE	2.17926e-16	2.43451e-22	1.08963e-16
3802	ILMN_1721128	13399	0.314624	5.00597e-29	TOMM34	2998	0.477061	2.23921e-17	TOMM34	0.395842	FALSE	FALSE	FALSE	FALSE	2.22832e-16	2.25071e-28	1.11416e-16
1907	ILMN_1684368	1741	-0.33349	1.30054e-32	C5ORF62	10639	-0.476946	2.28449e-17	C5orf62	-0.405218	FALSE	TRUE	FALSE	TRUE	2.27188e-16	6.63539e-32	1.13594e-16
621	ILMN_1661138	4621	0.539348	1.13647e-91	GON4L	1034	0.476814	2.33768e-17	GON4L	0.508081	TRUE	FALSE	FALSE	FALSE	2.32172e-16	4.80597e-90	1.16086e-16
1910	ILMN_1684402	12746	0.424906	7.03824e-54	STXBP5	2756	0.476365	2.52776e-17	STXBP5	0.450635	TRUE	FALSE	FALSE	FALSE	2.50558e-16	7.49446e-53	1.25279e-16
7495	ILMN_1796682	9772	0.236799	8.80744e-17	PARP3	3060	0.586486	2.33798e-27	PARP3	0.411642	FALSE	FALSE	TRUE	FALSE	4.96321e-26	2.56259e-16	1.28129e-16
11738	ILMN_3213925	7101	-0.376379	9.54306e-42	LOC441481	2827	-0.475912	2.73488e-17	LOC441481	-0.426145	FALSE	TRUE	FALSE	TRUE	2.70557e-16	6.58801e-41	1.35278e-16
9742	ILMN_2181883	1319	-0.388969	1.0562e-44	C14ORF129	13470	-0.475869	2.75515e-17	C14orf129	-0.432419	FALSE	TRUE	FALSE	TRUE	2.72384e-16	8.09992e-44	1.36192e-16
3064	ILMN_1706342	14730	0.470477	3.12124e-67	ZNF746	14597	0.475858	2.76073e-17	ZNF746	0.473167	TRUE	FALSE	FALSE	FALSE	2.72757e-16	5.35312e-66	1.36379e-16
1897	ILMN_1684210	9407	0.301194	1.25638e-26	NPAL3	13737	0.475561	2.90669e-17	NPAL3	0.388377	FALSE	FALSE	FALSE	FALSE	2.86804e-16	5.21473e-26	1.43402e-16
7688	ILMN_1800837	2367	0.345421	5.16855e-35	CFDP1	9254	0.47548	2.94793e-17	CFDP1	0.41045	FALSE	FALSE	FALSE	FALSE	2.90683e-16	2.8598e-34	1.45341e-16
7113	ILMN_1788604	14120	0.236338	1.01347e-16	WBP2	8623	0.514791	2.03801e-20	WBP2	0.375565	FALSE	FALSE	TRUE	FALSE	2.58137e-19	2.94008e-16	1.47133e-16
7480	ILMN_1796339	10166	0.236289	1.02897e-16	PLEKHA2	2853	0.635294	3.64023e-33	PLEKHA2	0.435791	FALSE	FALSE	TRUE	FALSE	1.26373e-31	2.9833e-16	1.49165e-16
96	ILMN_1652754	14598	0.46807	1.7841e-66	ZNF428	3431	0.475246	3.0697e-17	ZNF428	0.471658	TRUE	FALSE	FALSE	FALSE	3.02493e-16	2.98041e-65	1.51247e-16
4372	ILMN_1732985	10009	0.416774	1.05499e-51	PHF20L1	6930	0.47509	3.15376e-17	PHF20L1	0.445932	TRUE	FALSE	FALSE	FALSE	3.10574e-16	1.03753e-50	1.55287e-16
11931	ILMN_3235065	14769	0.328619	1.15965e-31	ZNHIT6	6638	0.474858	3.28302e-17	ZNHIT6	0.401739	FALSE	FALSE	FALSE	FALSE	3.22884e-16	5.71751e-31	1.61442e-16
8693	ILMN_1894072	5376	0.307626	9.23318e-28	HS,561747	5109	0.474551	3.46207e-17		0.391089	FALSE	FALSE	FALSE	FALSE	3.40272e-16	3.98194e-27	1.70136e-16
1906	ILMN_1684357	1326	0.287474	2.65007e-24	C14ORF139	4415	0.474456	3.51936e-17	C14orf139	0.380965	FALSE	FALSE	FALSE	FALSE	3.45454e-16	1.01827e-23	1.72727e-16
2647	ILMN_1698225	9034	0.533699	1.89588e-89	MYO5A	13517	0.474103	3.74086e-17	MYO5A	0.503901	TRUE	FALSE	FALSE	FALSE	3.66483e-16	7.25089e-88	1.83241e-16
12554	ILMN_3268246	6489	0.236026	1.11458e-16	LOC100130701	6319	-0.485864	4.71883e-18	LOC100130701	-0.124919	FALSE	FALSE	FALSE	TRUE	4.92241e-17	3.22708e-16	1.85966e-16
12118	ILMN_3240222	10423	0.345795	4.33063e-35	PRAGMIN	12155	0.473938	3.84932e-17	PRAGMIN	0.409866	FALSE	FALSE	FALSE	FALSE	3.76864e-16	2.40156e-34	1.88432e-16
5383	ILMN_1753122	8489	0.3631	9.10254e-39	MCPH1	8205	0.473894	3.87862e-17	MCPH1	0.418497	FALSE	FALSE	FALSE	FALSE	3.79488e-16	5.73305e-38	1.89744e-16
1474	ILMN_1676759	3089	0.296635	7.68267e-26	DDX27	13952	0.473749	3.97663e-17	DDX27	0.385192	FALSE	FALSE	FALSE	FALSE	3.88575e-16	3.10686e-25	1.94288e-16
6806	ILMN_1781906	10985	0.235328	1.37739e-16	RBM17	10352	0.738878	9.46325e-50	RBM17	0.487103	FALSE	FALSE	TRUE	FALSE	1.76834e-47	3.97557e-16	1.98779e-16
1777	ILMN_1682264	3027	0.33338	1.36735e-32	DCAF7	9170	0.473305	4.29259e-17	DCAF7	0.403343	FALSE	FALSE	FALSE	FALSE	4.18908e-16	6.97145e-32	2.09454e-16
10620	ILMN_2344204	10545	0.503396	3.23191e-78	PRR13	13023	0.473241	4.34072e-17	PRR13	0.488318	TRUE	FALSE	FALSE	FALSE	4.23332e-16	8.27605e-77	2.11666e-16
9387	ILMN_2128668	4275	0.23516	1.44962e-16	FOXJ3	7989	0.493328	1.2161e-18	FOXJ3	0.364244	FALSE	FALSE	FALSE	FALSE	1.31478e-17	4.18242e-16	2.15695e-16
37	ILMN_1651819	4400	0.235053	1.4973e-16	GALNT11	7354	0.545629	3.36696e-23	GALNT11	0.390341	FALSE	FALSE	TRUE	FALSE	5.23227e-22	4.31662e-16	2.15831e-16
916	ILMN_1666385	1893	0.402369	5.40826e-48	CALM3	3591	0.472984	4.53635e-17	CALM3	0.437677	TRUE	FALSE	FALSE	FALSE	4.41842e-16	4.68937e-47	2.20921e-16
9206	ILMN_2102693	9524	0.426338	2.87022e-54	NUFIP2	12210	0.472901	4.60219e-17	NUFIP2	0.44962	TRUE	FALSE	FALSE	FALSE	4.47966e-16	3.10088e-53	2.23983e-16
3624	ILMN_1717420	13800	-0.335426	5.3917e-33	UBE2W	7489	-0.472842	4.64925e-17	UBE2W	-0.404134	FALSE	TRUE	FALSE	TRUE	4.52256e-16	2.78738e-32	2.26128e-16
1204	ILMN_1671565	11201	0.378155	3.72059e-42	RNASET2	7702	0.472771	4.70601e-17	RNASET2	0.425463	FALSE	FALSE	FALSE	FALSE	4.57484e-16	2.60125e-41	2.28742e-16
6014	ILMN_1765829	9523	0.234837	1.59824e-16	NUFIP2	12211	0.554836	4.3626e-24	NUFIP2	0.394836	FALSE	FALSE	TRUE	FALSE	7.30446e-23	4.60134e-16	2.30067e-16
1370	ILMN_1674698	10	0.489522	1.93035e-73	AARS2	5000	0.472726	4.74273e-17	AARS2	0.481124	TRUE	FALSE	FALSE	FALSE	4.60757e-16	4.16488e-72	2.30379e-16
4561	ILMN_1737170	4180	0.449807	6.35286e-61	FLII	5072	0.472644	4.81017e-17	FLII	0.461225	TRUE	FALSE	FALSE	FALSE	4.66709e-16	8.64234e-60	2.33355e-16
5836	ILMN_1762407	1881	0.399247	3.26109e-47	CABLES2	2093	0.472552	4.88613e-17	CABLES2	0.4359	TRUE	FALSE	FALSE	FALSE	4.73776e-16	2.72544e-46	2.36888e-16
3403	ILMN_1713129	13656	0.36026	3.78887e-38	TTF1	12329	0.472413	5.00422e-17	TTF1	0.416337	FALSE	FALSE	FALSE	FALSE	4.84916e-16	2.33858e-37	2.42458e-16
7268	ILMN_1792076	13500	0.48186	6.77307e-71	TRERF1	6217	0.472266	5.13259e-17	TRERF1	0.477063	TRUE	FALSE	FALSE	FALSE	4.97037e-16	1.30362e-69	2.48519e-16
691	ILMN_1662340	14581	0.416509	1.23871e-51	ZNF358	13652	0.471745	5.61217e-17	ZNF358	0.444127	TRUE	FALSE	FALSE	FALSE	5.42438e-16	1.21338e-50	2.71219e-16
4157	ILMN_1728478	2919	0.525781	2.10446e-86	CXCL16	3638	0.471402	5.95122e-17	CXCL16	0.498592	TRUE	FALSE	FALSE	FALSE	5.74109e-16	7.27761e-85	2.87054e-16
8450	ILMN_1816713	5255	0.252153	6.87964e-19	HS,440088	4261	0.470963	6.41565e-17		0.361558	FALSE	FALSE	FALSE	FALSE	6.17338e-16	2.1665e-18	3.09752e-16
8907	ILMN_2057399	14344	-0.24434	8.47426e-18	ZBTB8OS	5013	-0.471034	6.33802e-17	ZBTB8OS	-0.357687	FALSE	FALSE	FALSE	TRUE	6.10256e-16	2.55922e-17	3.17924e-16
9880	ILMN_2202967	643	-0.333116	1.54105e-32	ARL15	9359	-0.470748	6.65562e-17	ARL15	-0.401932	FALSE	TRUE	FALSE	TRUE	6.39616e-16	7.84358e-32	3.19808e-16
3070	ILMN_1706434	7050	0.324185	8.21105e-31	LOC440359	7256	0.470701	6.7089e-17	LOC440359	0.397443	FALSE	FALSE	FALSE	FALSE	6.44327e-16	3.92671e-30	3.22163e-16
11769	ILMN_3219631	7492	-0.373423	4.52027e-41	LOC647081	10155	-0.470393	7.07189e-17	LOC647081	-0.421908	FALSE	TRUE	FALSE	TRUE	6.78328e-16	3.06059e-40	3.39164e-16
12321	ILMN_3246962	2985	0.390173	5.42252e-45	CYTSA	10081	0.470342	7.13274e-17	CYTSA	0.430258	TRUE	FALSE	FALSE	FALSE	6.83731e-16	4.19983e-44	3.41866e-16
7859	ILMN_1803853	9374	0.266472	5.48844e-21	NOL7	6133	0.470014	7.54338e-17	NOL7	0.368243	FALSE	FALSE	FALSE	FALSE	7.22179e-16	1.8666e-20	3.61099e-16
6599	ILMN_1777811	13927	0.233254	2.57528e-16	URG4	8320	0.519862	7.43011e-21	URG4	0.376558	FALSE	FALSE	TRUE	FALSE	9.80489e-20	7.35419e-16	3.67758e-16
6871	ILMN_1783156	7631	0.526068	1.63751e-86	LOC650832	8261	0.469761	7.87586e-17	LOC650832	0.497915	TRUE	FALSE	FALSE	FALSE	7.53534e-16	5.68938e-85	3.76767e-16
11141	ILMN_2389273	4344	0.259285	6.43681e-20	FXR1	12174	0.469714	7.93864e-17	FXR1	0.3645	FALSE	FALSE	FALSE	FALSE	7.5906e-16	2.10773e-19	3.79636e-16
11094	ILMN_2385220	3151	0.597941	1.97403e-117	DFFA	3220	0.469679	7.98654e-17	DFFA	0.53381	TRUE	FALSE	FALSE	FALSE	7.63158e-16	2.45526e-115	3.81579e-16
10199	ILMN_2269564	633	0.361062	2.53705e-38	ARID4B	9241	0.469655	8.01846e-17	ARID4B	0.415359	FALSE	FALSE	FALSE	FALSE	7.65725e-16	1.58043e-37	3.82863e-16
5979	ILMN_1765082	10975	0.379797	1.54866e-42	RBM10	8208	0.469579	8.12374e-17	RBM10	0.424688	FALSE	FALSE	FALSE	FALSE	7.7529e-16	1.10306e-41	3.87645e-16
357	ILMN_1657204	11614	0.323028	1.36115e-30	SAE1	13764	0.469558	8.15323e-17	SAE1	0.396293	FALSE	FALSE	FALSE	FALSE	7.77614e-16	6.46545e-30	3.88807e-16
5450	ILMN_1754421	9196	-0.327506	1.90158e-31	NDUFAF1	10380	-0.469492	8.24501e-17	NDUFAF1	-0.398499	FALSE	TRUE	FALSE	TRUE	7.85872e-16	9.31657e-31	3.92936e-16
8160	ILMN_1810228	13657	0.360244	3.81945e-38	TTF2	12968	0.469477	8.2654e-17	TTF2	0.414861	FALSE	FALSE	FALSE	FALSE	7.87319e-16	2.35647e-37	3.9366e-16
5674	ILMN_1758941	11058	0.233131	2.67177e-16	REEP5	14625	0.48158	1.01245e-17	REEP5	0.357355	FALSE	FALSE	FALSE	FALSE	1.03544e-16	7.6209e-16	4.32817e-16
4665	ILMN_1738749	8428	0.512321	2.0824e-81	MAST3	3647	0.468855	9.18699e-17	MAST3	0.490588	TRUE	FALSE	FALSE	FALSE	8.73457e-16	5.89323e-80	4.36728e-16
3196	ILMN_1709032	4352	0.52213	5.01636e-85	FYCO1	2780	0.468729	9.38567e-17	FYCO1	0.49543	TRUE	FALSE	FALSE	FALSE	8.91786e-16	1.62112e-83	4.45893e-16
7870	ILMN_1803997	11715	0.272915	5.6565e-22	SDCCAG3	257	0.46862	9.5601e-17	SDCCAG3	0.370768	FALSE	FALSE	FALSE	FALSE	9.07221e-16	1.99671e-21	4.53611e-16
3708	ILMN_1719204	10528	0.232398	3.32762e-16	PRPF31	7787	0.603202	3.10387e-29	PRPF31	0.4178	FALSE	FALSE	TRUE	FALSE	7.55307e-28	9.45338e-16	4.72669e-16
3043	ILMN_1705928	12374	0.270132	1.52088e-21	SNRNP200	9361	0.46836	9.99095e-17	SNRNP200	0.369246	FALSE	FALSE	FALSE	FALSE	9.46327e-16	5.2879e-21	4.73166e-16
5221	ILMN_1750051	4223	0.248463	2.27657e-18	FLJ39827	10876	0.468106	1.043e-16	FLJ39827	0.358285	FALSE	FALSE	FALSE	FALSE	9.87293e-16	7.0331e-18	4.97163e-16
3558	ILMN_1716080	1988	0.384575	1.17554e-43	CBL	3318	0.467745	1.1087e-16	CBL	0.42616	FALSE	FALSE	FALSE	FALSE	1.04818e-15	8.71165e-43	5.24088e-16
9699	ILMN_2175474	8981	0.231945	3.80942e-16	MTRF1L	7931	0.547359	2.3042e-23	MTRF1L	0.389652	FALSE	FALSE	TRUE	FALSE	3.6225e-22	1.08117e-15	5.40587e-16
5460	ILMN_1754655	13665	0.295799	1.06705e-25	TTLL5	9743	0.46749	1.15756e-16	TTLL5	0.381645	FALSE	FALSE	FALSE	FALSE	1.09233e-15	4.28934e-25	5.46163e-16
433	ILMN_1658327	990	0.472274	8.41609e-68	BAZ1A	3301	0.467434	1.16855e-16	BAZ1A	0.469854	TRUE	FALSE	FALSE	FALSE	1.102e-15	1.46205e-66	5.51001e-16
2681	ILMN_1698968	761	0.44577	9.66853e-60	ASXL2	5909	0.467421	1.17118e-16	ASXL2	0.456595	TRUE	FALSE	FALSE	FALSE	1.1038e-15	1.25972e-58	5.51899e-16
6764	ILMN_1781102	1324	0.231887	3.87629e-16	C14ORF138	11682	0.482399	8.75653e-18	C14orf138	0.357143	FALSE	FALSE	FALSE	FALSE	8.98568e-17	1.09952e-15	5.94689e-16
4229	ILMN_1729775	9612	0.231483	4.37288e-16	OPA1	6503	0.581721	7.65918e-27	OPA1	0.406602	FALSE	FALSE	TRUE	FALSE	1.5859e-25	1.23824e-15	6.19122e-16
6689	ILMN_1779376	4725	0.340727	4.68235e-34	GSK3B	14585	0.466685	1.32599e-16	GSK3B	0.403706	FALSE	FALSE	FALSE	FALSE	1.24737e-15	2.50464e-33	6.23684e-16
1382	ILMN_1674941	458	0.235623	1.25972e-16	ANO6	8774	0.468677	9.46926e-17	ANO6	0.35215	FALSE	FALSE	FALSE	FALSE	8.99164e-16	3.64164e-16	6.31664e-16
10224	ILMN_2278636	2910	0.438777	9.90506e-58	CUTL1	5640	0.466527	1.36182e-16	CUTL1	0.452652	TRUE	FALSE	FALSE	FALSE	1.27948e-15	1.19191e-56	6.39742e-16
6121	ILMN_1768117	10991	0.553094	2.93124e-97	RBM25	5471	0.466497	1.36872e-16	RBM25	0.509796	TRUE	FALSE	FALSE	FALSE	1.28517e-15	1.55503e-95	6.42587e-16
6341	ILMN_1772651	2603	0.323826	9.60417e-31	CNOT2	2975	0.466281	1.41936e-16	CNOT2	0.395054	FALSE	FALSE	FALSE	FALSE	1.33107e-15	4.58405e-30	6.65534e-16
10717	ILMN_2354391	3520	0.427033	1.85565e-54	EGLN2	7889	0.466067	1.47138e-16	EGLN2	0.44655	TRUE	FALSE	FALSE	FALSE	1.379e-15	2.01952e-53	6.895e-16
12315	ILMN_3246766	6571	0.509832	1.65225e-80	LOC100132247	750	0.465861	1.52329e-16	LOC100132247	0.487846	TRUE	FALSE	FALSE	FALSE	1.42588e-15	4.57959e-79	7.12942e-16
10719	ILMN_2354515	9198	0.35991	4.51222e-38	NDUFAF3	13955	0.465679	1.57064e-16	NDUFAF3	0.412795	FALSE	FALSE	FALSE	FALSE	1.46929e-15	2.77694e-37	7.34646e-16
294	ILMN_1656136	12680	0.494103	5.40495e-75	STAU1	4891	0.46567	1.57309e-16	STAU1	0.479887	TRUE	FALSE	FALSE	FALSE	1.47067e-15	1.24029e-73	7.35337e-16
4492	ILMN_1735788	13548	0.480217	2.33435e-70	TRIOBP	1733	0.465617	1.58718e-16	TRIOBP	0.472917	TRUE	FALSE	FALSE	FALSE	1.48294e-15	4.43527e-69	7.41469e-16
573	ILMN_1660364	10561	0.3953	3.07509e-46	PSCD4	11543	0.465491	1.62112e-16	PSCD4	0.430396	TRUE	FALSE	FALSE	FALSE	1.51278e-15	2.48035e-45	7.56391e-16
6133	ILMN_1768363	974	0.289934	1.037e-24	BAP1	15026	0.465046	1.74668e-16	BAP1	0.37749	FALSE	FALSE	FALSE	FALSE	1.62594e-15	4.03487e-24	8.12969e-16
9771	ILMN_2186061	9935	0.356754	2.15945e-37	PFKFB3	9220	0.465006	1.75852e-16	PFKFB3	0.41088	FALSE	FALSE	FALSE	FALSE	1.63595e-15	1.29401e-36	8.17977e-16
11671	ILMN_3204838	6918	-0.434962	1.18317e-56	LOC390298	2238	-0.464884	1.79465e-16	LOC390298	-0.449923	FALSE	TRUE	FALSE	TRUE	1.66854e-15	1.37891e-55	8.3427e-16
10748	ILMN_2357272	1044	0.440556	3.08263e-58	BCLAF1	11687	0.464751	1.83521e-16	BCLAF1	0.452653	TRUE	FALSE	FALSE	FALSE	1.70311e-15	3.78953e-57	8.51557e-16
10772	ILMN_2358980	5679	-0.284964	6.83561e-24	ILK	3966	-0.463923	2.1076e-16	ILK	-0.374444	FALSE	FALSE	FALSE	TRUE	1.94634e-15	2.58889e-23	9.73172e-16
5894	ILMN_1763540	10630	0.229726	7.36102e-16	PSME4	5041	0.650125	3.82887e-35	PSME4	0.439926	FALSE	FALSE	TRUE	FALSE	1.55372e-33	2.06346e-15	1.03173e-15
3921	ILMN_1723843	2828	0.229634	7.5629e-16	CSNK2A2	14942	0.581829	7.45835e-27	CSNK2A2	0.405732	FALSE	FALSE	TRUE	FALSE	1.54643e-25	2.11844e-15	1.05922e-15
12405	ILMN_3250585	5944	0.359443	5.69392e-38	KIAA0194	6553	0.463408	2.2971e-16	KIAA0194	0.411425	FALSE	FALSE	FALSE	FALSE	2.11876e-15	3.49402e-37	1.05938e-15
4913	ILMN_1743456	14367	0.262281	2.32738e-20	ZCCHC14	2495	0.463368	2.31248e-16	ZCCHC14	0.362825	FALSE	FALSE	FALSE	FALSE	2.13165e-15	7.74626e-20	1.06586e-15
3282	ILMN_1710937	5572	0.516946	4.23987e-83	IFI16	2340	0.463294	2.34098e-16	IFI16	0.49012	TRUE	FALSE	FALSE	FALSE	2.15399e-15	1.27549e-81	1.077e-15
2088	ILMN_1688346	14748	0.296618	7.73326e-26	ZNF800	10932	0.463233	2.365e-16	ZNF800	0.379925	FALSE	FALSE	FALSE	FALSE	2.17476e-15	3.12561e-25	1.08738e-15
6868	ILMN_1783120	12244	0.415971	1.71726e-51	SLMAP	11628	0.463072	2.42912e-16	SLMAP	0.439521	TRUE	FALSE	FALSE	FALSE	2.23237e-15	1.6766e-50	1.11618e-15
9969	ILMN_2216265	8153	0.401369	9.63611e-48	LONP2	3309	0.462843	2.52378e-16	LONP2	0.432106	TRUE	FALSE	FALSE	FALSE	2.31655e-15	8.27286e-47	1.15827e-15
2713	ILMN_1699636	88	0.535886	2.64553e-90	ACIN1	7203	0.462742	2.56659e-16	ACIN1	0.499314	TRUE	FALSE	FALSE	FALSE	2.35442e-15	1.03315e-88	1.17721e-15
1214	ILMN_1671742	13903	0.282813	1.52799e-23	UPF3A	5128	0.462695	2.58635e-16	UPF3A	0.372754	FALSE	FALSE	FALSE	FALSE	2.37111e-15	5.72842e-23	1.18556e-15
3785	ILMN_1720850	992	0.525144	3.67014e-86	BAZ2B	794	0.462401	2.71626e-16	BAZ2B	0.493772	TRUE	FALSE	FALSE	FALSE	2.48569e-15	1.24591e-84	1.24284e-15
337	ILMN_1656718	3118	-0.454091	3.39479e-62	DEF8	11778	-0.462312	2.75665e-16	DEF8	-0.458201	FALSE	TRUE	FALSE	TRUE	2.51809e-15	4.86882e-61	1.25904e-15
4734	ILMN_1740010	9827	0.311363	1.96624e-28	PCNX	2328	0.462291	2.76608e-16	PCNX	0.386827	FALSE	FALSE	FALSE	FALSE	2.52517e-15	8.67172e-28	1.26259e-15
2859	ILMN_1702541	2061	0.406692	4.35273e-49	CCDC55	5191	0.462238	2.79069e-16	CCDC55	0.434465	TRUE	FALSE	FALSE	FALSE	2.54611e-15	3.87634e-48	1.27305e-15
1774	ILMN_1682226	2490	0.417492	6.81391e-52	CLDN15	10506	0.462138	2.83738e-16	CLDN15	0.439815	TRUE	FALSE	FALSE	FALSE	2.58559e-15	6.74149e-51	1.29279e-15
11269	ILMN_2398903	4833	-0.436985	3.188e-57	HAX1	5452	-0.46175	3.02625e-16	HAX1	-0.449367	FALSE	TRUE	FALSE	TRUE	2.75272e-15	3.77787e-56	1.37636e-15
3296	ILMN_1711189	3766	0.228884	9.43391e-16	EXOSC10	309	0.477614	2.03299e-17	EXOSC10	0.353249	FALSE	FALSE	FALSE	FALSE	2.02978e-16	2.63306e-15	1.41802e-15
10422	ILMN_2321292	14208	0.404132	1.94458e-48	WIPI2	1560	0.461075	3.38417e-16	WIPI2	0.432603	TRUE	FALSE	FALSE	FALSE	3.0654e-15	1.70105e-47	1.5327e-15
1094	ILMN_1669598	12797	0.358084	1.11869e-37	SUV420H1	8149	0.461011	3.42011e-16	SUV420H1	0.409548	FALSE	FALSE	FALSE	FALSE	3.0961e-15	6.80266e-37	1.54805e-15
2900	ILMN_1703314	6088	0.387444	2.44743e-44	KLHL36	1261	0.460933	3.46438e-16	KLHL36	0.424189	FALSE	FALSE	FALSE	FALSE	3.1343e-15	1.85767e-43	1.56715e-15
8924	ILMN_2059549	12809	0.377996	4.04799e-42	SYK	5316	0.46077	3.55938e-16	SYK	0.419383	FALSE	FALSE	FALSE	FALSE	3.21833e-15	2.82748e-41	1.60916e-15
2105	ILMN_1688622	13827	0.228165	1.16522e-15	UBQLN1	10745	0.540217	1.08728e-22	UBQLN1	0.384191	FALSE	FALSE	TRUE	FALSE	1.63265e-21	3.23816e-15	1.61908e-15
10759	ILMN_2358277	11548	0.463231	5.69284e-65	RSRC2	7442	0.460711	3.59432e-16	RSRC2	0.461971	TRUE	FALSE	FALSE	FALSE	3.24797e-15	8.97335e-64	1.62399e-15
603	ILMN_1660810	13636	0.228124	1.17936e-15	TTC17	6963	0.479384	1.49119e-17	TTC17	0.353754	FALSE	FALSE	FALSE	FALSE	1.50571e-16	3.27684e-15	1.7137e-15
4749	ILMN_1740385	2341	0.374056	3.24329e-41	CEP164	2300	0.460159	3.93736e-16	CEP164	0.417107	FALSE	FALSE	FALSE	FALSE	3.54738e-15	2.20302e-40	1.77369e-15
544	ILMN_1659895	8923	0.250333	1.24423e-18	MSN	332	0.460139	3.95013e-16	MSN	0.355236	FALSE	FALSE	FALSE	FALSE	3.55677e-15	3.87865e-18	1.78032e-15
9080	ILMN_2085722	5697	0.375659	1.39565e-41	ING2	3971	0.460091	3.9818e-16	ING2	0.417875	FALSE	FALSE	FALSE	FALSE	3.58314e-15	9.58115e-41	1.79157e-15
7324	ILMN_1793386	8511	0.484486	9.24334e-72	MED12	5921	0.459666	4.27023e-16	MED12	0.472076	TRUE	FALSE	FALSE	FALSE	3.83586e-15	1.869e-70	1.91793e-15
12566	ILMN_3270411	6432	0.283545	1.16314e-23	LOC100129890	4429	0.459631	4.29523e-16	LOC100129890	0.371588	FALSE	FALSE	FALSE	FALSE	3.85602e-15	4.37833e-23	1.92801e-15
6154	ILMN_1768754	10093	0.313867	6.88736e-29	PILRB	14879	0.459517	4.37613e-16	PILRB	0.386692	FALSE	FALSE	FALSE	FALSE	3.924e-15	3.08161e-28	1.962e-15
4846	ILMN_1742238	11850	0.227418	1.4496e-15	SET	10455	0.594927	2.72082e-28	SET	0.411173	FALSE	FALSE	TRUE	FALSE	6.20216e-27	4.01864e-15	2.00932e-15
6107	ILMN_1767837	4620	-0.338188	1.5185e-33	GOLT1B	2306	-0.459015	4.75324e-16	GOLT1B	-0.398601	FALSE	TRUE	FALSE	TRUE	4.25207e-15	7.98983e-33	2.12603e-15
7527	ILMN_1797367	13580	0.406403	5.15643e-49	TSC1	6300	0.458983	4.77836e-16	TSC1	0.432693	TRUE	FALSE	FALSE	FALSE	4.27202e-15	4.58105e-48	2.13601e-15
1605	ILMN_1679188	866	-0.459699	6.88368e-64	ATP5S	4740	-0.458551	5.1298e-16	ATP5S	-0.459125	FALSE	TRUE	FALSE	TRUE	4.58081e-15	1.03647e-62	2.2904e-15
11031	ILMN_2380418	1059	0.505706	4.92903e-79	BICD2	7059	0.458441	5.22294e-16	BICD2	0.482073	TRUE	FALSE	FALSE	FALSE	4.66123e-15	1.29582e-77	2.33061e-15
2937	ILMN_1703866	12787	0.226801	1.73536e-15	SUPT5H	14075	0.522725	4.1722e-21	SUPT5H	0.374763	FALSE	FALSE	TRUE	FALSE	5.60341e-20	4.79737e-15	2.39871e-15
7171	ILMN_1789830	2372	0.440142	4.04655e-58	CFLAR	1425	0.458218	5.41742e-16	CFLAR	0.44918	TRUE	FALSE	FALSE	FALSE	4.83194e-15	4.93759e-57	2.41597e-15
2660	ILMN_1698419	9158	0.464455	2.384e-65	NCOR2	12159	0.458204	5.42996e-16	NCOR2	0.461329	TRUE	FALSE	FALSE	FALSE	4.84027e-15	3.82292e-64	2.42014e-15
3778	ILMN_1720708	2815	0.511813	3.18253e-81	CSNK1D	4506	0.458174	5.45661e-16	CSNK1D	0.484993	TRUE	FALSE	FALSE	FALSE	4.86117e-15	8.93826e-80	2.43059e-15
5872	ILMN_1763198	12679	0.232418	3.30787e-16	STAT6	9888	0.459498	4.39008e-16	STAT6	0.345958	FALSE	FALSE	FALSE	FALSE	3.93418e-15	9.40089e-16	2.43713e-15
5121	ILMN_1747577	321	0.382128	4.42581e-43	ALAD	7044	0.458116	5.50887e-16	ALAD	0.420122	FALSE	FALSE	FALSE	FALSE	4.90371e-15	3.21425e-42	2.45186e-15
5388	ILMN_1753190	1825	0.402288	5.66712e-48	C9ORF102	3211	0.458114	5.51085e-16	C9orf102	0.430201	TRUE	FALSE	FALSE	FALSE	4.90371e-15	4.90234e-47	2.45186e-15
6026	ILMN_1766054	18	0.233134	2.66961e-16	ABCA1	4393	0.459112	4.67799e-16	ABCA1	0.346123	FALSE	FALSE	FALSE	FALSE	4.18723e-15	7.61621e-16	2.47443e-15
10712	ILMN_2353642	874	-0.348518	1.18268e-35	ATP6V0B	8855	-0.457949	5.66171e-16	ATP6V0B	-0.403234	FALSE	TRUE	FALSE	TRUE	5.03499e-15	6.67868e-35	2.5175e-15
10492	ILMN_2330341	12948	0.379371	1.94514e-42	TCEAL4	8524	0.457806	5.79545e-16	TCEAL4	0.418589	FALSE	FALSE	FALSE	FALSE	5.14788e-15	1.37818e-41	2.57394e-15
11019	ILMN_2378868	11906	0.447146	3.83669e-60	SFRS5	2622	0.457731	5.86736e-16	SFRS5	0.452439	TRUE	FALSE	FALSE	FALSE	5.2087e-15	5.07932e-59	2.60435e-15
4691	ILMN_1739236	14698	0.360769	2.9371e-38	ZNF668	14515	0.457667	5.92944e-16	ZNF668	0.409218	FALSE	FALSE	FALSE	FALSE	5.25457e-15	1.82273e-37	2.62728e-15
3783	ILMN_1720829	14415	0.562403	3.40397e-101	ZFP36	4672	0.457553	6.04068e-16	ZFP36	0.509978	TRUE	FALSE	FALSE	FALSE	5.34688e-15	2.13484e-99	2.67344e-15
6240	ILMN_1770412	267	0.24973	1.51264e-18	AHCYL1	3770	0.457534	6.05929e-16	AHCYL1	0.353632	FALSE	FALSE	FALSE	FALSE	5.35709e-15	4.7025e-18	2.6809e-15
9082	ILMN_2085862	12049	0.546554	1.43939e-94	SLC15A3	3133	0.457224	6.37433e-16	SLC15A3	0.501889	TRUE	FALSE	FALSE	FALSE	5.62905e-15	6.7419e-93	2.81452e-15
9068	ILMN_2082810	1122	0.458033	2.20869e-63	BRD7	10296	0.457161	6.44035e-16	BRD7	0.457597	TRUE	FALSE	FALSE	FALSE	5.68403e-15	3.27563e-62	2.84202e-15
7707	ILMN_1801101	14339	0.3855	7.0985e-44	ZBTB48	14335	0.45687	6.75425e-16	ZBTB48	0.421185	FALSE	FALSE	FALSE	FALSE	5.95413e-15	5.29828e-43	2.97706e-15
8275	ILMN_1812559	12223	0.328727	1.10529e-31	SLC7A6	10916	0.456716	6.92642e-16	SLC7A6	0.392721	FALSE	FALSE	FALSE	FALSE	6.10234e-15	5.45495e-31	3.05117e-15
6458	ILMN_1775008	9126	0.430513	2.05168e-55	NCAPD2	11217	0.456611	7.04525e-16	NCAPD2	0.443562	TRUE	FALSE	FALSE	FALSE	6.20343e-15	2.28494e-54	3.10171e-15
3120	ILMN_1707484	4467	-0.408451	1.54451e-49	GEMIN6	14936	-0.456505	7.16828e-16	GEMIN6	-0.432478	FALSE	TRUE	FALSE	TRUE	6.30808e-15	1.39904e-48	3.15404e-15
4944	ILMN_1744113	13353	-0.467248	3.22442e-66	TNFAIP8L2	14532	-0.456388	7.30586e-16	TNFAIP8L2	-0.461818	FALSE	TRUE	FALSE	TRUE	6.42542e-15	5.34431e-65	3.21271e-15
10424	ILMN_2321451	5051	0.551014	2.1348e-96	HNRNPD	11467	0.456355	7.34579e-16	HNRNPD	0.503685	TRUE	FALSE	FALSE	FALSE	6.45312e-15	1.08956e-94	3.22656e-15
9630	ILMN_2163819	6042	0.298071	4.35811e-26	KIF21B	13144	0.456355	7.34588e-16	KIF21B	0.377213	FALSE	FALSE	FALSE	FALSE	6.45312e-15	1.77502e-25	3.22656e-15
12342	ILMN_3247781	6578	0.48601	2.88606e-72	LOC100132324	5173	0.456331	7.37498e-16	LOC100132324	0.47117	TRUE	FALSE	FALSE	FALSE	6.47493e-15	5.95768e-71	3.23746e-15
3491	ILMN_1714820	5811	0.377161	6.30834e-42	ITGB1	5800	0.456267	7.45124e-16	ITGB1	0.416714	FALSE	FALSE	FALSE	FALSE	6.53808e-15	4.37944e-41	3.26904e-15
7044	ILMN_1786976	10794	0.225635	2.43506e-15	RAB22A	2763	0.534414	3.7334e-22	RAB22A	0.380024	FALSE	FALSE	TRUE	FALSE	5.40754e-21	6.67679e-15	3.3384e-15
597	ILMN_1660698	4778	-0.373242	4.968e-41	GTPBP8	2128	-0.456061	7.70626e-16	GTPBP8	-0.414652	FALSE	TRUE	FALSE	TRUE	6.75402e-15	3.36067e-40	3.37701e-15
4706	ILMN_1739454	13961	0.340451	5.32595e-34	USP34	9621	0.455964	7.82908e-16	USP34	0.398207	FALSE	FALSE	FALSE	FALSE	6.85769e-15	2.84275e-33	3.42885e-15
1086	ILMN_1669508	9712	0.225534	2.50696e-15	PAF1	6041	0.736527	2.74438e-49	PAF1	0.481031	FALSE	FALSE	TRUE	FALSE	4.94512e-47	6.87138e-15	3.43569e-15
6931	ILMN_1784540	5881	0.225531	2.50955e-15	KBTBD2	9424	0.532378	5.72271e-22	KBTBD2	0.378954	FALSE	FALSE	TRUE	FALSE	8.21811e-21	6.87721e-15	3.43861e-15
6452	ILMN_1774836	10184	0.487186	1.17053e-72	PLOD3	4375	0.455649	8.23949e-16	PLOD3	0.471418	TRUE	FALSE	FALSE	FALSE	7.20467e-15	2.45745e-71	3.60234e-15
729	ILMN_1663035	12562	0.407853	2.1986e-49	SREBF1	8398	0.455538	8.39039e-16	SREBF1	0.431695	TRUE	FALSE	FALSE	FALSE	7.32815e-15	1.98302e-48	3.66408e-15
5224	ILMN_1750079	10732	0.225295	2.68634e-15	PURB	13421	0.553028	6.54891e-24	PURB	0.389162	FALSE	FALSE	TRUE	FALSE	1.07394e-22	7.35488e-15	3.67744e-15
3488	ILMN_1714759	2593	-0.542331	7.32081e-93	CNIH4	8425	-0.455455	8.50437e-16	CNIH4	-0.498893	FALSE	TRUE	FALSE	TRUE	7.42343e-15	3.24417e-91	3.71171e-15
6188	ILMN_1769433	5760	0.537868	4.38473e-91	IQGAP2	3250	0.455403	8.57579e-16	IQGAP2	0.496635	TRUE	FALSE	FALSE	FALSE	7.48145e-15	1.77804e-89	3.74072e-15
12351	ILMN_3248113	12383	0.348314	1.30449e-35	SNRNP70	1239	0.455121	8.97869e-16	SNRNP70	0.401717	FALSE	FALSE	FALSE	FALSE	7.82391e-15	7.35251e-35	3.91196e-15
8585	ILMN_1862001	5145	0.345774	4.37378e-35	HS,133324	8372	0.455059	9.06919e-16		0.400416	FALSE	FALSE	FALSE	FALSE	7.89256e-15	2.42458e-34	3.94628e-15
11263	ILMN_2398432	1139	0.387761	2.056e-44	BRMS1	7835	0.455056	9.07311e-16	BRMS1	0.421409	FALSE	FALSE	FALSE	FALSE	7.89256e-15	1.56377e-43	3.94628e-15
5671	ILMN_1758918	1119	0.610175	1.6663e-123	BRD2	2535	0.454977	9.19078e-16	BRD2	0.532576	TRUE	FALSE	FALSE	FALSE	7.99033e-15	2.59609e-121	3.99516e-15
11275	ILMN_2399310	8724	0.374289	2.87138e-41	MLLT10	7340	0.454691	9.62582e-16	MLLT10	0.41449	FALSE	FALSE	FALSE	FALSE	8.33981e-15	1.9513e-40	4.1699e-15
5552	ILMN_1756669	10233	0.224831	3.07226e-15	POGK	5697	0.592777	4.735e-28	POGK	0.408804	FALSE	FALSE	TRUE	FALSE	1.06176e-26	8.38977e-15	4.19489e-15
9051	ILMN_2079803	8227	0.224775	3.12206e-15	LSM14A	14517	0.704115	2.21459e-43	LSM14A	0.464445	FALSE	FALSE	TRUE	FALSE	2.01928e-41	8.51947e-15	4.25973e-15
5007	ILMN_1745573	13631	0.226505	1.89167e-15	TTC13	5989	0.46052	3.70926e-16	TTC13	0.343513	FALSE	FALSE	FALSE	FALSE	3.34785e-15	5.21973e-15	4.28379e-15
2614	ILMN_1697629	10134	0.55662	9.79735e-99	PLA2G4B	13279	0.454369	1.01417e-15	PLA2G4B	0.505495	TRUE	FALSE	FALSE	FALSE	8.77173e-15	5.49283e-97	4.38587e-15
5839	ILMN_1762466	998	0.241915	1.81475e-17	BBS4	10627	0.454347	1.01786e-15	BBS4	0.348131	FALSE	FALSE	FALSE	FALSE	8.79861e-15	5.41753e-17	4.42639e-15
3455	ILMN_1714148	1870	0.225343	2.6498e-15	C9ORF90	8146	0.464345	1.96435e-16	C9orf90	0.344844	FALSE	FALSE	FALSE	FALSE	1.81627e-15	7.25889e-15	4.53758e-15
82	ILMN_1652525	3863	0.354098	7.95642e-37	FAM125B	10601	0.453885	1.09675e-15	FAM125B	0.403991	FALSE	FALSE	FALSE	FALSE	9.44815e-15	4.69175e-36	4.72408e-15
7700	ILMN_1800976	9250	0.364994	3.48895e-39	NFATC3	11127	0.453804	1.11118e-15	NFATC3	0.409399	FALSE	FALSE	FALSE	FALSE	9.56154e-15	2.23356e-38	4.78077e-15
4918	ILMN_1743583	8296	0.36377	6.48886e-39	MADD	7767	0.453764	1.11848e-15	MADD	0.408767	FALSE	FALSE	FALSE	FALSE	9.60805e-15	4.1061e-38	4.80402e-15
11079	ILMN_2383774	13470	0.305767	1.97717e-27	TRAF3	7404	0.453641	1.14093e-15	TRAF3	0.379704	FALSE	FALSE	FALSE	FALSE	9.78971e-15	8.41407e-27	4.89486e-15
914	ILMN_1666376	13535	0.549915	6.05918e-96	TRIM56	6684	0.453632	1.1426e-15	TRIM56	0.501773	TRUE	FALSE	FALSE	FALSE	9.7985e-15	3.05041e-94	4.89925e-15
2464	ILMN_1695079	14462	0.235489	1.31179e-16	ZNF101	13951	0.453862	1.1009e-15	ZNF101	0.344676	FALSE	FALSE	FALSE	FALSE	9.4785e-15	3.78993e-16	4.92874e-15
10150	ILMN_2251978	1624	0.399152	3.44252e-47	C21ORF66	8979	0.453416	1.18307e-15	C21orf66	0.426284	TRUE	FALSE	FALSE	FALSE	1.01341e-14	2.87381e-46	5.06706e-15
9390	ILMN_2128795	8179	0.23354	2.36307e-16	LRIG1	6914	0.453771	1.11708e-15	LRIG1	0.343656	FALSE	FALSE	FALSE	FALSE	9.60147e-15	6.75471e-16	5.13847e-15
4170	ILMN_1728684	9908	0.224021	3.87838e-15	PELP1	5014	0.525097	2.57586e-21	PELP1	0.374559	FALSE	FALSE	TRUE	FALSE	3.49357e-20	1.05406e-14	5.2703e-15
4982	ILMN_1745110	6155	-0.289054	1.45247e-24	LAPTM4A	4928	-0.453094	1.24615e-15	LAPTM4A	-0.371074	FALSE	FALSE	FALSE	TRUE	1.06563e-14	5.62479e-24	5.32817e-15
6751	ILMN_1780898	10488	0.224103	3.78834e-15	PRKCH	4259	0.47051	6.93208e-17	PRKCH	0.347306	FALSE	FALSE	FALSE	FALSE	6.65339e-16	1.03053e-14	5.48533e-15
6966	ILMN_1785179	13781	0.223853	4.07077e-15	UBE2G2	6114	0.706755	7.84224e-44	UBE2G2	0.465304	FALSE	FALSE	TRUE	FALSE	7.49852e-42	1.10492e-14	5.52461e-15
6659	ILMN_1778845	3838	0.229487	7.89872e-16	FAM111A	11874	0.454213	1.04008e-15	FAM111A	0.34185	FALSE	FALSE	FALSE	FALSE	8.98552e-15	2.21042e-15	5.59797e-15
4981	ILMN_1745076	2525	0.302052	8.90337e-27	CLINT1	581	0.452721	1.32324e-15	CLINT1	0.377386	FALSE	FALSE	FALSE	FALSE	1.12837e-14	3.72151e-26	5.64185e-15
1267	ILMN_1672660	8463	0.223705	4.247e-15	MBP	3029	0.529858	9.67231e-22	MBP	0.376781	FALSE	FALSE	TRUE	FALSE	1.3543e-20	1.15233e-14	5.76168e-15
10807	ILMN_2362245	5054	0.385833	5.91894e-44	HNRNPH2	4882	0.452476	1.37663e-15	HNRNPH2	0.419154	FALSE	FALSE	FALSE	FALSE	1.17258e-14	4.44025e-43	5.8629e-15
5761	ILMN_1761068	8637	0.309061	5.11125e-28	MGC52000	1453	0.452298	1.41646e-15	MGC52000	0.38068	FALSE	FALSE	FALSE	FALSE	1.20582e-14	2.22505e-27	6.02911e-15
9204	ILMN_2101930	10245	0.378601	2.9338e-42	POLG	7718	0.451937	1.50099e-15	POLG	0.415269	FALSE	FALSE	FALSE	FALSE	1.27563e-14	2.0609e-41	6.37816e-15
5127	ILMN_1747771	8100	0.236621	9.29805e-17	LOC730744	4046	0.451956	1.49662e-15	LOC730744	0.344288	FALSE	FALSE	FALSE	FALSE	1.27263e-14	2.70162e-16	6.49824e-15
1130	ILMN_1670272	8183	0.419217	2.37482e-52	LRP10	12805	0.45152	1.60503e-15	LRP10	0.435369	TRUE	FALSE	FALSE	FALSE	1.36176e-14	2.39766e-51	6.8088e-15
12008	ILMN_3237324	8738	0.273314	4.90449e-22	MMS19	8770	0.451365	1.64534e-15	MMS19	0.36234	FALSE	FALSE	FALSE	FALSE	1.3944e-14	1.7358e-21	6.97199e-15
1319	ILMN_1673746	13094	-0.269322	2.02414e-21	TIMM23	11343	-0.450825	1.79391e-15	TIMM23	-0.360074	FALSE	FALSE	FALSE	TRUE	1.51861e-14	6.99493e-21	7.59303e-15
6589	ILMN_1777584	5873	-0.266114	6.21386e-21	KARS	4544	0.450693	1.83236e-15	KARS	0.0922892	FALSE	FALSE	FALSE	FALSE	1.54855e-14	2.1075e-20	7.74278e-15
1195	ILMN_1671404	12801	0.618745	6.40551e-128	SVIL	13477	0.450513	1.88592e-15	SVIL	0.534629	TRUE	FALSE	FALSE	FALSE	1.59293e-14	1.17047e-125	7.96465e-15
1746	ILMN_1681675	10984	0.302805	6.57307e-27	RBM16	9090	0.45042	1.91401e-15	RBM16	0.376613	FALSE	FALSE	FALSE	FALSE	1.61576e-14	2.76072e-26	8.07878e-15
5667	ILMN_1758831	11258	0.222454	6.07451e-15	RNF31	14339	0.487605	3.44944e-18	RNF31	0.35503	FALSE	FALSE	FALSE	FALSE	3.63079e-17	1.63828e-14	8.20956e-15
6495	ILMN_1775823	10231	0.388349	1.48738e-44	POFUT2	14944	0.450225	1.97447e-15	POFUT2	0.419287	FALSE	FALSE	FALSE	FALSE	1.66533e-14	1.13536e-43	8.32664e-15
6979	ILMN_1785528	3939	0.356612	2.31622e-37	FAM39DP	6861	0.450117	2.00885e-15	FAM39DP	0.403365	FALSE	FALSE	FALSE	FALSE	1.69253e-14	1.38627e-36	8.46264e-15
5793	ILMN_1761519	3594	0.222289	6.36616e-15	EIF4G2	2437	0.540854	9.4815e-23	EIF4G2	0.381572	FALSE	FALSE	TRUE	FALSE	1.4294e-21	1.71569e-14	8.57843e-15
7494	ILMN_1796669	10566	-0.222266	6.40813e-15	PSEN1	6850	-0.613035	2.1638e-30	PSEN1	-0.417651	FALSE	FALSE	FALSE	TRUE	5.89051e-29	1.72637e-14	8.63184e-15
7477	ILMN_1796245	3313	0.222212	6.50848e-15	DNASE2	5503	0.498114	5.00896e-19	DNASE2	0.360163	FALSE	FALSE	TRUE	FALSE	5.62848e-18	1.75277e-14	8.76665e-15
3662	ILMN_1718424	8887	-0.368629	5.44022e-40	MRPS28	12371	-0.449505	2.21494e-15	MRPS28	-0.409067	FALSE	TRUE	FALSE	TRUE	1.86459e-14	3.56444e-39	9.32295e-15
6323	ILMN_1772316	13893	0.376057	1.13151e-41	UNC84A	13909	0.449467	2.22823e-15	UNC84A	0.412762	FALSE	FALSE	FALSE	FALSE	1.87474e-14	7.78951e-41	9.37369e-15
6972	ILMN_1785268	2203	-0.346909	2.55103e-35	CD58	5752	-0.449444	2.2364e-15	CD58	-0.398176	FALSE	TRUE	FALSE	TRUE	1.88057e-14	1.42644e-34	9.40284e-15
7574	ILMN_1798288	8748	0.263059	1.7834e-20	MOBKL2C	5192	0.449406	2.25023e-15	MOBKL2C	0.356232	FALSE	FALSE	FALSE	FALSE	1.89094e-14	5.95982e-20	9.45472e-15
5449	ILMN_1754400	932	-0.329228	8.84133e-32	AYP1P1	9282	-0.449021	2.39222e-15	AYP1p1	-0.389125	FALSE	TRUE	FALSE	TRUE	2.00713e-14	4.37954e-31	1.00357e-14
949	ILMN_1666761	10402	0.222103	6.71354e-15	PPP2R5E	11660	0.461537	3.13492e-16	PPP2R5E	0.34182	FALSE	FALSE	FALSE	FALSE	2.84815e-15	1.80733e-14	1.04607e-14
8065	ILMN_1808110	12957	0.33063	4.72239e-32	TCEB3	12594	0.448708	2.51424e-15	TCEB3	0.389669	FALSE	FALSE	FALSE	FALSE	2.10717e-14	2.36375e-31	1.05358e-14
11213	ILMN_2394498	12808	0.281627	2.37441e-23	SYF2	5217	0.448636	2.54332e-15	SYF2	0.365131	FALSE	FALSE	FALSE	FALSE	2.13037e-14	8.83894e-23	1.06518e-14
81	ILMN_1652521	8974	0.418495	3.69601e-52	MTMR9	720	0.448407	2.6374e-15	MTMR9	0.433451	TRUE	FALSE	FALSE	FALSE	2.20429e-14	3.70377e-51	1.10214e-14
158	ILMN_1654001	12283	0.252744	5.66777e-19	SMC6	10459	0.448278	2.69214e-15	SMC6	0.350511	FALSE	FALSE	FALSE	FALSE	2.2488e-14	1.79173e-18	1.12449e-14
11457	ILMN_2412922	1347	0.55177	1.03893e-96	C14ORF43	8325	0.448043	2.79422e-15	C14orf43	0.499907	TRUE	FALSE	FALSE	FALSE	2.33021e-14	5.37664e-95	1.16511e-14
9777	ILMN_2186858	1320	0.254439	3.24499e-19	C14ORF131	14445	0.448008	2.80982e-15	C14orf131	0.351224	FALSE	FALSE	FALSE	FALSE	2.34064e-14	1.03511e-18	1.17037e-14
6429	ILMN_1774161	642	-0.33074	4.49559e-32	ARL15	9360	-0.447911	2.85318e-15	ARL15	-0.389326	FALSE	TRUE	FALSE	TRUE	2.37545e-14	2.25175e-31	1.18773e-14
2192	ILMN_1690282	2741	-0.375426	1.57815e-41	CRADD	9111	-0.447899	2.85898e-15	CRADD	-0.411663	FALSE	TRUE	FALSE	TRUE	2.37897e-14	1.0809e-40	1.18949e-14
11785	ILMN_3222974	10480	0.243387	1.14417e-17	PRKCB	13009	0.447775	2.91562e-15	PRKCB	0.345581	FALSE	FALSE	FALSE	FALSE	2.42477e-14	3.43786e-17	1.2141e-14
7858	ILMN_1803846	3535	0.368703	5.23756e-40	EIF1	11101	0.447737	2.93304e-15	EIF1	0.40822	FALSE	FALSE	FALSE	FALSE	2.43658e-14	3.4347e-39	1.21829e-14
548	ILMN_1659937	14323	0.240073	3.21905e-17	ZBTB24	10966	0.447698	2.95116e-15	ZBTB24	0.343885	FALSE	FALSE	FALSE	FALSE	2.45029e-14	9.52332e-17	1.22991e-14
11104	ILMN_2386179	14461	0.38218	4.30282e-43	ZMYND8	12363	0.447664	2.96728e-15	ZMYND8	0.414922	FALSE	FALSE	FALSE	FALSE	2.46233e-14	3.13108e-42	1.23116e-14
1488	ILMN_1676980	8985	0.421001	7.93457e-53	MTSS1	5396	0.447641	2.97798e-15	MTSS1	0.434321	TRUE	FALSE	FALSE	FALSE	2.46985e-14	8.13293e-52	1.23492e-14
5602	ILMN_1757627	14459	0.442795	7.02092e-59	ZMYND19	10260	0.447601	2.99722e-15	ZMYND19	0.445198	TRUE	FALSE	FALSE	FALSE	2.48444e-14	8.82894e-58	1.24222e-14
2374	ILMN_1693394	1019	0.477374	1.9545e-69	BCKDK	6980	0.447455	3.06685e-15	BCKDK	0.462415	TRUE	FALSE	FALSE	FALSE	2.54077e-14	3.59361e-68	1.27038e-14
2335	ILMN_1692742	3133	0.501062	2.13072e-77	DENND3	2455	0.447444	3.07221e-15	DENND3	0.474253	TRUE	FALSE	FALSE	FALSE	2.54381e-14	5.28253e-76	1.27191e-14
1465	ILMN_1676600	11757	0.29229	4.18615e-25	SEC24C	8074	0.447353	3.11692e-15	SEC24C	0.369822	FALSE	FALSE	FALSE	FALSE	2.57942e-14	1.64873e-24	1.28971e-14
11864	ILMN_3228639	7857	-0.39421	5.68446e-46	LOC728324	8080	-0.447283	3.15189e-15	LOC728324	-0.420746	FALSE	TRUE	FALSE	TRUE	2.60552e-14	4.54787e-45	1.30276e-14
6217	ILMN_1769895	2133	-0.368849	4.85818e-40	CCR2	2925	-0.447212	3.18721e-15	CCR2	-0.40803	FALSE	TRUE	FALSE	TRUE	2.63327e-14	3.19014e-39	1.31664e-14
10151	ILMN_2252136	14298	-0.313501	8.0331e-29	YWHAE	15113	-0.44708	3.25451e-15	YWHAE	-0.380291	FALSE	FALSE	FALSE	TRUE	2.68515e-14	3.5845e-28	1.34257e-14
8496	ILMN_1836469	5214	0.328017	1.51579e-31	HS,324250	11828	0.447063	3.26341e-15		0.38754	FALSE	FALSE	FALSE	FALSE	2.69036e-14	7.45354e-31	1.34518e-14
2604	ILMN_1697503	3197	0.287615	2.5121e-24	DHX29	13328	0.44644	3.60066e-15	DHX29	0.367027	FALSE	FALSE	FALSE	FALSE	2.96355e-14	9.6701e-24	1.48177e-14
8865	ILMN_2052790	9384	0.344746	7.11351e-35	NONO	10374	0.446269	3.69905e-15	NONO	0.395507	FALSE	FALSE	FALSE	FALSE	3.04122e-14	3.91256e-34	1.52061e-14
5859	ILMN_1762888	3853	-0.220189	1.15491e-14	FAM119A	7603	-0.467673	1.12232e-16	FAM119A	-0.343931	FALSE	FALSE	FALSE	TRUE	1.06039e-15	3.08053e-14	1.59329e-14
152	ILMN_1653828	2401	0.49125	5.04442e-74	CHFR	324	0.445664	4.06893e-15	CHFR	0.468457	TRUE	FALSE	FALSE	FALSE	3.34169e-14	1.1177e-72	1.67085e-14
10083	ILMN_2232177	134	0.384845	1.01467e-43	ACTN1	5634	0.445554	4.13999e-15	ACTN1	0.415199	FALSE	FALSE	FALSE	FALSE	3.3982e-14	7.53544e-43	1.6991e-14
10989	ILMN_2376133	5991	-0.224783	3.11505e-15	KIAA1191	2407	0.44729	3.14828e-15	KIAA1191	0.111254	FALSE	FALSE	FALSE	FALSE	2.60395e-14	8.50191e-15	1.72707e-14
10191	ILMN_2265995	9122	0.46148	1.966e-64	NBPF3	10767	0.445429	4.2216e-15	NBPF3	0.453455	TRUE	FALSE	FALSE	FALSE	3.46144e-14	3.02482e-63	1.73072e-14
830	ILMN_1664912	5636	0.347027	2.41095e-35	IL11RA	2858	0.445354	4.27195e-15	IL11RA	0.396191	FALSE	FALSE	FALSE	FALSE	3.49704e-14	1.34964e-34	1.74852e-14
6673	ILMN_1779076	4935	-0.258225	9.1957e-20	HINT3	3501	-0.445327	4.29011e-15	HINT3	-0.351776	FALSE	FALSE	FALSE	TRUE	3.51e-14	2.99396e-19	1.75502e-14
12198	ILMN_3243055	8137	0.48773	7.70724e-73	LOC732432	3117	0.445173	4.39495e-15	LOC732432	0.466451	TRUE	FALSE	FALSE	FALSE	3.59384e-14	1.63197e-71	1.79692e-14
4421	ILMN_1733956	5535	-0.2475	3.10114e-18	IARS	9433	0.445066	4.47e-15	IARS	0.0987827	FALSE	FALSE	FALSE	FALSE	3.65127e-14	9.51887e-18	1.82611e-14
11716	ILMN_3210946	7419	-0.39215	1.8047e-45	LOC645969	11813	-0.445043	4.4859e-15	LOC645969	-0.418596	FALSE	TRUE	FALSE	TRUE	3.66227e-14	1.41555e-44	1.83114e-14
11404	ILMN_2408851	607	0.450824	3.18135e-61	ARHGAP30	5103	0.445001	4.5154e-15	ARHGAP30	0.447913	TRUE	FALSE	FALSE	FALSE	3.68437e-14	4.39656e-60	1.84219e-14
6587	ILMN_1777528	9128	-0.307734	8.83507e-28	NCBP1	2924	-0.444592	4.81502e-15	NCBP1	-0.376163	FALSE	FALSE	FALSE	TRUE	3.9204e-14	3.81247e-27	1.9602e-14
11083	ILMN_2383934	5813	0.419859	1.60188e-52	ITGB1	12249	0.444553	4.84434e-15	ITGB1	0.432206	TRUE	FALSE	FALSE	FALSE	3.94214e-14	1.62505e-51	1.97107e-14
8667	ILMN_1886493	5303	0.423962	1.26805e-53	HS,535028	13414	0.444373	4.98247e-15		0.434168	TRUE	FALSE	FALSE	FALSE	4.05237e-14	1.33773e-52	2.02619e-14
521	ILMN_1659564	11761	0.239231	4.17536e-17	SEC61A1	9986	0.444068	5.227e-15	SEC61A1	0.341649	FALSE	FALSE	FALSE	FALSE	4.24897e-14	1.22935e-16	2.13063e-14
1236	ILMN_1672024	5786	-0.501949	1.04174e-77	ISCA1L	13945	-0.44393	5.34077e-15	ISCA1L	-0.47294	FALSE	TRUE	FALSE	TRUE	4.33679e-14	2.60015e-76	2.1684e-14
11765	ILMN_3218721	6523	0.236743	8.9591e-17	LOC100131349	4730	-0.443935	5.33666e-15	LOC100131349	-0.103596	FALSE	FALSE	FALSE	TRUE	4.33578e-14	2.60416e-16	2.18091e-14
1866	ILMN_1683660	3569	-0.30553	2.17741e-27	EIF3H	8846	0.443846	5.41128e-15	EIF3H	0.0691579	FALSE	FALSE	FALSE	FALSE	4.3917e-14	9.25555e-27	2.19585e-14
10324	ILMN_2307656	261	-0.400923	1.24592e-47	AGTRAP	13041	-0.443744	5.49842e-15	AGTRAP	-0.422333	FALSE	TRUE	FALSE	TRUE	4.46002e-14	1.06226e-46	2.23001e-14
7049	ILMN_1787251	2988	0.218825	1.69445e-14	DAAM1	1426	0.548915	1.63543e-23	DAAM1	0.38387	FALSE	FALSE	TRUE	FALSE	2.60294e-22	4.4889e-14	2.24445e-14
8144	ILMN_1809931	9175	0.398066	6.40235e-47	NDRG1	3268	0.443555	5.66319e-15	NDRG1	0.42081	TRUE	FALSE	FALSE	FALSE	4.58631e-14	5.29688e-46	2.29315e-14
12955	ILMN_3307863	12872	0.431653	9.91869e-56	TAOK3	5377	0.443496	5.716e-15	TAOK3	0.437574	TRUE	FALSE	FALSE	FALSE	4.6266e-14	1.12066e-54	2.3133e-14
1372	ILMN_1674706	8951	-0.244573	7.87157e-18	MTHFD2	7035	-0.443468	5.74078e-15	MTHFD2	-0.34402	FALSE	FALSE	FALSE	TRUE	4.64417e-14	2.38158e-17	2.32328e-14
2600	ILMN_1697469	11907	0.305776	1.96973e-27	SFRS6	726	0.443339	5.85724e-15	SFRS6	0.374558	FALSE	FALSE	FALSE	FALSE	4.73585e-14	8.38479e-27	2.36793e-14
7095	ILMN_1788223	11544	0.478091	1.14598e-69	RSPH3	2751	0.443169	6.01474e-15	RSPH3	0.46063	TRUE	FALSE	FALSE	FALSE	4.85542e-14	2.1202e-68	2.42771e-14
6946	ILMN_1784780	2453	0.489692	1.6919e-73	CIC	14088	0.443086	6.09354e-15	CIC	0.466389	TRUE	FALSE	FALSE	FALSE	4.91641e-14	3.66109e-72	2.4582e-14
1153	ILMN_1670801	8979	0.284836	7.17267e-24	MTR	5353	0.442991	6.18439e-15	MTR	0.363913	FALSE	FALSE	FALSE	FALSE	4.98439e-14	2.71516e-23	2.4922e-14
6463	ILMN_1775074	13689	0.290562	8.14921e-25	TUBGCP2	14	0.442872	6.30006e-15	TUBGCP2	0.366717	FALSE	FALSE	FALSE	FALSE	5.06683e-14	3.17997e-24	2.53342e-14
2142	ILMN_1689371	4493	-0.329532	7.71806e-32	GIMAP2	8306	-0.442808	6.36344e-15	GIMAP2	-0.38617	FALSE	TRUE	FALSE	TRUE	5.11509e-14	3.83597e-31	2.55754e-14
5234	ILMN_1750178	7723	0.411787	2.12839e-50	LOC653450	13543	0.442447	6.73135e-15	LOC653450	0.427117	TRUE	FALSE	FALSE	FALSE	5.39363e-14	1.99888e-49	2.69682e-14
1360	ILMN_1674421	13147	0.537861	4.40937e-91	TM9SF4	9738	0.442404	6.77688e-15	TM9SF4	0.490133	TRUE	FALSE	FALSE	FALSE	5.42696e-14	1.78314e-89	2.71348e-14
9552	ILMN_2152465	10107	0.408524	1.47974e-49	PIP5K2A	2367	0.442401	6.78012e-15	PIP5K2A	0.425462	TRUE	FALSE	FALSE	FALSE	5.42696e-14	1.34201e-48	2.71348e-14
1120	ILMN_1670000	3024	0.218052	2.10338e-14	DCAF6	2470	0.607579	9.5938e-30	DCAF6	0.412816	FALSE	FALSE	TRUE	FALSE	2.46005e-28	5.54347e-14	2.77174e-14
5837	ILMN_1762426	3175	0.385857	5.84102e-44	DHFRL1	14593	0.442253	6.93744e-15	DHFRL1	0.414055	FALSE	FALSE	FALSE	FALSE	5.54702e-14	4.38625e-43	2.77351e-14
5503	ILMN_1755737	13467	0.50253	6.51856e-78	TRABD	8134	0.44221	6.98419e-15	TRABD	0.47237	TRUE	FALSE	FALSE	FALSE	5.58145e-14	1.64084e-76	2.79073e-14
4072	ILMN_1726783	11194	0.218887	1.6656e-14	RNASEH1	8522	0.451724	1.55327e-15	RNASEH1	0.335305	FALSE	FALSE	FALSE	FALSE	1.31932e-14	4.41328e-14	2.8663e-14
12491	ILMN_3258321	6506	-0.369844	2.90783e-40	LOC100130932	7861	-0.441966	7.2546e-15	LOC100130932	-0.405905	FALSE	TRUE	FALSE	TRUE	5.78838e-14	1.9208e-39	2.89419e-14
12682	ILMN_3282506	7833	0.490425	9.58462e-74	LOC728098	9157	0.441934	7.29026e-15	LOC728098	0.466179	TRUE	FALSE	FALSE	FALSE	5.81377e-14	2.10166e-72	2.90689e-14
9838	ILMN_2196078	12035	0.218578	1.81614e-14	SLAMF6	10927	0.453405	1.18519e-15	SLAMF6	0.335991	FALSE	FALSE	FALSE	FALSE	1.01465e-14	4.80354e-14	2.9091e-14
776	ILMN_1664010	3606	0.217823	2.24241e-14	ELF1	9933	0.467036	1.24997e-16	ELF1	0.342429	FALSE	FALSE	FALSE	FALSE	1.17732e-15	5.89937e-14	3.00855e-14
6101	ILMN_1767691	14064	-0.21769	2.32695e-14	VPS25	11397	-0.507936	7.76295e-20	VPS25	-0.362813	FALSE	FALSE	FALSE	TRUE	9.29589e-19	6.11744e-14	3.05877e-14
3078	ILMN_1706553	12291	0.217666	2.34264e-14	SMG7	151	0.599412	8.45527e-29	SMG7	0.408539	FALSE	FALSE	TRUE	FALSE	1.99655e-27	6.1565e-14	3.07825e-14
177	ILMN_1654392	5931	0.265181	8.58786e-21	KHNYN	613	0.441511	7.7852e-15	KHNYN	0.353346	FALSE	FALSE	FALSE	FALSE	6.19867e-14	2.90203e-20	3.09934e-14
3613	ILMN_1717234	1974	0.473674	3.01604e-68	CAST	14527	0.441407	7.91192e-15	CAST	0.45754	TRUE	FALSE	FALSE	FALSE	6.29626e-14	5.34616e-67	3.14813e-14
6570	ILMN_1777261	3944	0.355207	4.62336e-37	FAM3C	8831	0.441381	7.94427e-15	FAM3C	0.398294	FALSE	FALSE	FALSE	FALSE	6.31868e-14	2.74931e-36	3.15934e-14
10000	ILMN_2221564	8261	0.576692	1.74766e-107	LYAR	14272	0.440969	8.46803e-15	LYAR	0.508831	TRUE	FALSE	FALSE	FALSE	6.72467e-14	1.46972e-105	3.36233e-14
5203	ILMN_1749629	2900	0.217304	2.59118e-14	CUL1	3036	0.599612	8.02188e-29	CUL1	0.408458	FALSE	FALSE	TRUE	FALSE	1.90312e-27	6.7988e-14	3.3994e-14
9169	ILMN_2097410	3004	0.25256	6.02028e-19	DAPP1	934	0.440512	9.08897e-15	DAPP1	0.346536	FALSE	FALSE	FALSE	FALSE	7.20265e-14	1.90032e-18	3.60142e-14
7227	ILMN_1791057	5595	0.259846	5.32635e-20	IFNAR2	3580	0.440369	9.29246e-15	IFNAR2	0.350107	FALSE	FALSE	FALSE	FALSE	7.35236e-14	1.75003e-19	3.67619e-14
4725	ILMN_1739840	8209	0.472365	7.8728e-68	LRRC8A	3778	0.440345	9.32644e-15	LRRC8A	0.456355	TRUE	FALSE	FALSE	FALSE	7.37539e-14	1.3725e-66	3.6877e-14
2850	ILMN_1702279	6046	0.363583	7.13215e-39	KIF3B	14939	0.440055	9.75451e-15	KIF3B	0.401819	FALSE	FALSE	FALSE	FALSE	7.70184e-14	4.51124e-38	3.85092e-14
9663	ILMN_2170515	8573	-0.299573	2.40019e-26	METTL11A	7853	-0.439913	9.97079e-15	METTL11A	-0.369743	FALSE	FALSE	FALSE	TRUE	7.8644e-14	9.86265e-26	3.9322e-14
2531	ILMN_1696276	14690	0.479894	2.97387e-70	ZNF653	6467	0.439862	1.00496e-14	ZNF653	0.459878	TRUE	FALSE	FALSE	FALSE	7.92241e-14	5.61432e-69	3.9612e-14
1784	ILMN_1682368	8220	0.255119	2.59113e-19	LRWD1	10004	0.439604	1.04578e-14	LRWD1	0.347362	FALSE	FALSE	FALSE	FALSE	8.23565e-14	8.29037e-19	4.11787e-14
307	ILMN_1656293	4626	-0.475695	6.79251e-69	GOSR2	592	-0.439428	1.07446e-14	GOSR2	-0.457562	FALSE	TRUE	FALSE	TRUE	8.45711e-14	1.22307e-67	4.22856e-14
61	ILMN_1652215	7296	-0.285	6.74309e-24	LOC644310	4141	-0.439314	1.09351e-14	LOC644310	-0.362157	FALSE	FALSE	FALSE	TRUE	8.60262e-14	2.55516e-23	4.30131e-14
1895	ILMN_1684197	4648	0.306761	1.31671e-27	GPKOW	7148	0.43917	1.11815e-14	GPKOW	0.372965	FALSE	FALSE	FALSE	FALSE	8.78729e-14	5.63745e-27	4.39364e-14
7391	ILMN_1794781	14016	0.312027	1.49051e-28	VAV2	11799	0.438903	1.16497e-14	VAV2	0.375465	FALSE	FALSE	FALSE	FALSE	9.14101e-14	6.6051e-28	4.5705e-14
1032	ILMN_1668484	8204	0.288516	1.7832e-24	LRRC47	5460	0.438865	1.17187e-14	LRRC47	0.36369	FALSE	FALSE	FALSE	FALSE	9.19039e-14	6.89294e-24	4.59519e-14
4109	ILMN_1727402	4853	0.340943	4.23579e-34	HCLS1	6494	0.438797	1.1842e-14	HCLS1	0.38987	FALSE	FALSE	FALSE	FALSE	9.2823e-14	2.27234e-33	4.64115e-14
12922	ILMN_3305949	8080	0.216146	3.57283e-14	LOC730246	9351	0.572745	6.79732e-26	LOC730246	0.394445	FALSE	FALSE	TRUE	FALSE	1.29577e-24	9.30356e-14	4.65178e-14
9114	ILMN_2090123	3198	0.216153	3.56546e-14	DHX29	13329	0.46886	9.17926e-17	DHX29	0.342507	FALSE	FALSE	FALSE	FALSE	8.7327e-16	9.28601e-14	4.68667e-14
10958	ILMN_2373982	10049	0.359016	7.04385e-38	PICK1	11374	0.438534	1.23302e-14	PICK1	0.398775	FALSE	FALSE	FALSE	FALSE	9.64994e-14	4.3081e-37	4.82497e-14
7341	ILMN_1793724	1679	0.34914	8.781e-36	C3ORF31	5748	0.437323	1.48472e-14	C3orf31	0.393231	FALSE	FALSE	FALSE	FALSE	1.1566e-13	4.97579e-35	5.783e-14
3970	ILMN_1724718	9142	0.370333	2.25818e-40	NCK2	8662	0.437204	1.51187e-14	NCK2	0.403768	FALSE	FALSE	FALSE	FALSE	1.17714e-13	1.49948e-39	5.88572e-14
11215	ILMN_2394571	4072	0.423481	1.70938e-53	FBXW11	1123	0.437131	1.52897e-14	FBXW11	0.430306	TRUE	FALSE	FALSE	FALSE	1.18985e-13	1.79819e-52	5.94924e-14
5593	ILMN_1757347	1639	0.476755	3.09562e-69	C22ORF9	11860	0.436977	1.56546e-14	C22orf9	0.456866	TRUE	FALSE	FALSE	FALSE	1.21762e-13	5.6496e-68	6.08808e-14
1848	ILMN_1683313	12624	0.215193	4.64667e-14	ST3GAL1	9523	0.465282	1.67884e-16	ST3GAL1	0.340238	FALSE	FALSE	FALSE	FALSE	1.56471e-15	1.20405e-13	6.09849e-14
7259	ILMN_1791792	1283	-0.221819	7.27791e-15	C12ORF5	1922	-0.438119	1.31411e-14	C12orf5	-0.329969	FALSE	FALSE	FALSE	TRUE	1.02634e-13	1.95642e-14	6.1099e-14
11797	ILMN_3224856	8023	0.533461	2.3485e-89	LOC729660	9146	0.436534	1.6749e-14	LOC729660	0.484998	TRUE	FALSE	FALSE	FALSE	1.3014e-13	8.91285e-88	6.50702e-14
4972	ILMN_1744914	4330	-0.302041	8.94308e-27	FUCA2	12713	-0.436346	1.72365e-14	FUCA2	-0.369193	FALSE	FALSE	FALSE	TRUE	1.33729e-13	3.73706e-26	6.68646e-14
9048	ILMN_2079285	862	-0.444651	2.04193e-59	ATP5L	12398	-0.4363	1.7358e-14	ATP5L	-0.440476	FALSE	TRUE	FALSE	TRUE	1.34595e-13	2.62349e-58	6.72977e-14
8421	ILMN_1815500	5834	0.292407	4.0005e-25	ITPR3	8554	0.436152	1.77556e-14	ITPR3	0.36428	FALSE	FALSE	FALSE	FALSE	1.37609e-13	1.57645e-24	6.88043e-14
10574	ILMN_2339284	2390	0.34464	7.47853e-35	CHD2	9784	0.436088	1.79298e-14	CHD2	0.390364	FALSE	FALSE	FALSE	FALSE	1.38887e-13	4.11027e-34	6.94437e-14
11924	ILMN_3234993	11314	-0.414013	5.60218e-51	ROMO1	2301	-0.436013	1.81363e-14	ROMO1	-0.425013	FALSE	TRUE	FALSE	TRUE	1.40415e-13	5.37033e-50	7.02075e-14
418	ILMN_1658080	14652	0.34127	3.63626e-34	ZNF573	15133	0.435857	1.8573e-14	ZNF573	0.388563	FALSE	FALSE	FALSE	FALSE	1.43649e-13	1.95426e-33	7.18243e-14
10507	ILMN_2331266	9527	0.509935	1.51716e-80	NUMB	7266	0.435791	1.87594e-14	NUMB	0.472863	TRUE	FALSE	FALSE	FALSE	1.44943e-13	4.21305e-79	7.24713e-14
10851	ILMN_2365479	12412	0.444743	1.92056e-59	SNX1	1471	0.435648	1.9172e-14	SNX1	0.440196	TRUE	FALSE	FALSE	FALSE	1.48055e-13	2.474e-58	7.40273e-14
3447	ILMN_1713978	11717	-0.271743	8.59304e-22	SDF2	5970	-0.435622	1.92488e-14	SDF2	-0.353682	FALSE	FALSE	FALSE	TRUE	1.48572e-13	3.01174e-21	7.42862e-14
6398	ILMN_1773687	14271	-0.345034	6.20911e-35	YIF1B	6688	-0.435561	1.94264e-14	YIF1B	-0.390298	FALSE	TRUE	FALSE	TRUE	1.4979e-13	3.42531e-34	7.48952e-14
12489	ILMN_3257566	3384	0.230131	6.53097e-16	DSTYK	7215	0.435446	1.97708e-14	DSTYK	0.332788	FALSE	FALSE	FALSE	FALSE	1.52368e-13	1.83495e-15	7.71016e-14
5543	ILMN_1756439	11697	0.214201	6.10103e-14	SCRN1	9183	0.684196	3.91096e-40	SCRN1	0.449199	FALSE	FALSE	TRUE	FALSE	2.74057e-38	1.57484e-13	7.8742e-14
10316	ILMN_2306189	8304	0.214047	6.36446e-14	MAGED1	668	0.519611	7.81478e-21	MAGED1	0.366829	FALSE	FALSE	TRUE	FALSE	1.02589e-19	1.64198e-13	8.2099e-14
8000	ILMN_1806713	14487	-0.237902	6.28562e-17	ZNF18	1037	0.434943	2.13431e-14	ZNF18	0.0985205	FALSE	FALSE	FALSE	FALSE	1.64235e-13	1.83897e-16	8.22093e-14
591	ILMN_1660602	1537	-0.408169	1.82483e-49	C1ORF43	13292	-0.4349	2.14806e-14	C1orf43	-0.421534	FALSE	TRUE	FALSE	TRUE	1.65209e-13	1.64993e-48	8.26044e-14
5066	ILMN_1746578	12072	0.295919	1.01768e-25	SLC23A2	874	0.434803	2.18017e-14	SLC23A2	0.365361	FALSE	FALSE	FALSE	FALSE	1.67593e-13	4.09425e-25	8.37967e-14
7690	ILMN_1800855	10416	0.267843	3.4009e-21	PPTC7	13544	0.434672	2.22364e-14	PPTC7	0.351258	FALSE	FALSE	FALSE	FALSE	1.70848e-13	1.16493e-20	8.54239e-14
1283	ILMN_1672940	14647	0.213787	6.83313e-14	ZNF562	11501	0.493669	1.14215e-18	ZNF562	0.353728	FALSE	FALSE	FALSE	FALSE	1.23748e-17	1.76013e-13	8.80128e-14
9627	ILMN_2163306	3855	0.561889	5.65611e-101	FAM120A	10925	0.434343	2.33771e-14	FAM120A	0.498116	TRUE	FALSE	FALSE	FALSE	1.79339e-13	3.51748e-99	8.96693e-14
10544	ILMN_2335669	14350	0.215194	4.64511e-14	ZC3H14	12851	0.441528	7.76471e-15	ZC3H14	0.328361	FALSE	FALSE	FALSE	FALSE	6.18561e-14	1.20386e-13	9.11209e-14
3099	ILMN_1707051	9245	0.540683	3.34149e-92	NFATC1	12679	0.43393	2.48866e-14	NFATC1	0.487306	TRUE	FALSE	FALSE	FALSE	1.90533e-13	1.4419e-90	9.52665e-14
10510	ILMN_2331636	64	0.294553	1.73745e-25	ACACA	2497	0.433878	2.50813e-14	ACACA	0.364216	FALSE	FALSE	FALSE	FALSE	1.919e-13	6.92409e-25	9.59502e-14
5462	ILMN_1754738	488	0.393515	8.40362e-46	AP1M1	11876	0.433616	2.60974e-14	AP1M1	0.413565	TRUE	FALSE	FALSE	FALSE	1.994e-13	6.66928e-45	9.96998e-14
9772	ILMN_2186369	9157	0.542407	6.82169e-93	NCOR1	8482	0.43306	2.83819e-14	NCOR1	0.487734	TRUE	FALSE	FALSE	FALSE	2.16091e-13	3.03207e-91	1.08045e-13
9970	ILMN_2216582	8263	0.531788	1.04795e-88	LYL1	5568	0.432853	2.92819e-14	LYL1	0.482321	TRUE	FALSE	FALSE	FALSE	2.22607e-13	3.89715e-87	1.11304e-13
7143	ILMN_1789338	12458	0.483856	1.4932e-71	SORBS3	3710	0.432771	2.96473e-14	SORBS3	0.458313	TRUE	FALSE	FALSE	FALSE	2.25272e-13	2.97054e-70	1.12636e-13
1756	ILMN_1681837	10271	0.212857	8.80605e-14	POLR3A	9128	0.501633	2.58626e-19	POLR3A	0.357245	FALSE	FALSE	TRUE	FALSE	2.97685e-18	2.25577e-13	1.1279e-13
865	ILMN_1665483	5933	0.212411	9.94232e-14	KIAA0020	12479	0.625493	6.45924e-32	KIAA0020	0.418952	FALSE	FALSE	TRUE	FALSE	1.97909e-30	2.54376e-13	1.27188e-13
1805	ILMN_1682774	1298	-0.38505	9.07492e-44	C13ORF27	5425	-0.431775	3.44434e-14	C13orf27	-0.408413	FALSE	TRUE	FALSE	TRUE	2.60667e-13	6.74964e-43	1.30334e-13
6554	ILMN_1776993	2625	-0.279174	5.86474e-23	COG2	5926	0.431684	3.49171e-14	COG2	0.0762551	FALSE	FALSE	FALSE	FALSE	2.6412e-13	2.14914e-22	1.3206e-13
1046	ILMN_1668721	2105	0.338765	1.16359e-33	CCND3	14039	0.431363	3.66396e-14	CCND3	0.385064	FALSE	FALSE	FALSE	FALSE	2.76735e-13	6.14642e-33	1.38367e-13
9002	ILMN_2072598	7002	0.507455	1.1744e-79	LOC401357	7116	0.431301	3.69847e-14	LOC401357	0.469378	TRUE	FALSE	FALSE	FALSE	2.79202e-13	3.17195e-78	1.39601e-13
458	ILMN_1658684	894	0.22899	9.14361e-16	ATP9B	1630	0.431201	3.75423e-14	ATP9B	0.330096	FALSE	FALSE	FALSE	FALSE	2.8327e-13	2.55348e-15	1.42912e-13
7557	ILMN_1798061	14432	0.510898	6.81955e-81	ZFYVE26	12507	0.430921	3.91514e-14	ZFYVE26	0.47091	TRUE	FALSE	FALSE	FALSE	2.95117e-13	1.90446e-79	1.47559e-13
3238	ILMN_1709882	5545	0.211476	1.28058e-13	ICK	9244	0.478528	1.73279e-17	ICK	0.345002	FALSE	FALSE	FALSE	FALSE	1.74038e-16	3.2651e-13	1.63342e-13
9004	ILMN_2072973	13414	0.245765	5.39424e-18	TOP3A	997	0.430011	4.48665e-14	TOP3A	0.337888	FALSE	FALSE	FALSE	FALSE	3.36855e-13	1.64449e-17	1.68436e-13
11266	ILMN_2398587	14772	-0.446934	4.42447e-60	ZNRD1	3860	-0.429882	4.57411e-14	ZNRD1	-0.438408	FALSE	TRUE	FALSE	TRUE	3.43081e-13	5.84702e-59	1.7154e-13
1697	ILMN_1680673	9485	-0.275647	2.11848e-22	NT5DC1	10635	0.429873	4.58e-14	NT5DC1	0.0771129	FALSE	FALSE	FALSE	FALSE	3.43352e-13	7.59585e-22	1.71676e-13
29	ILMN_1651719	8467	0.211267	1.35519e-13	MBTPS1	8362	0.605221	1.81032e-29	MBTPS1	0.408244	FALSE	FALSE	TRUE	FALSE	4.52909e-28	3.45236e-13	1.72618e-13
220	ILMN_1655077	10431	0.496849	6.17713e-76	PRDM1	6323	0.429731	4.67812e-14	PRDM1	0.46329	TRUE	FALSE	FALSE	FALSE	3.50535e-13	1.46284e-74	1.75268e-13
10248	ILMN_2285112	4037	0.552006	8.29782e-97	FBXO11	9895	0.429668	4.72234e-14	FBXO11	0.490837	TRUE	FALSE	FALSE	FALSE	3.53498e-13	4.32451e-95	1.76749e-13
10140	ILMN_2248589	3211	-0.326939	2.44369e-31	DHX40	15047	0.429273	5.00895e-14	DHX40	0.0511671	FALSE	TRUE	FALSE	FALSE	3.74767e-13	1.19409e-30	1.87384e-13
8103	ILMN_1808938	10055	-0.527416	5.0241e-87	PIGF	12812	-0.429138	5.11085e-14	PIGF	-0.478277	FALSE	TRUE	FALSE	TRUE	3.82014e-13	1.77052e-85	1.91007e-13
4920	ILMN_1743643	14795	0.453364	5.59599e-62	ZXDC	7663	0.428856	5.33002e-14	ZXDC	0.44111	TRUE	FALSE	FALSE	FALSE	3.98003e-13	7.97941e-61	1.99001e-13
5878	ILMN_1763326	1723	0.289341	1.30135e-24	C5ORF25	10971	0.428844	5.33974e-14	C5orf25	0.359092	FALSE	FALSE	FALSE	FALSE	3.98532e-13	5.04883e-24	1.99266e-13
5128	ILMN_1747775	12732	0.259097	6.85845e-20	STX2	1478	0.428756	5.41015e-14	STX2	0.343926	FALSE	FALSE	FALSE	FALSE	4.03588e-13	2.24286e-19	2.01794e-13
2417	ILMN_1694233	151	0.210633	1.60735e-13	ACYP1	3573	0.462646	2.60777e-16	ACYP1	0.33664	FALSE	FALSE	FALSE	FALSE	2.3893e-15	4.08277e-13	2.05333e-13
2441	ILMN_1694686	5945	0.279567	5.07661e-23	KIAA0194	3936	0.428582	5.55173e-14	KIAA0194	0.354075	FALSE	FALSE	FALSE	FALSE	4.13742e-13	1.86541e-22	2.06871e-13
4400	ILMN_1733579	3741	-0.424959	6.80727e-54	EVI2A	2124	-0.428402	5.70253e-14	EVI2A	-0.426681	FALSE	TRUE	FALSE	TRUE	4.24354e-13	7.2642e-53	2.12177e-13
4256	ILMN_1730416	2959	0.307966	8.03044e-28	CYCS	543	0.428354	5.74297e-14	CYCS	0.36816	FALSE	FALSE	FALSE	FALSE	4.27153e-13	3.47032e-27	2.13577e-13
7672	ILMN_1800573	11456	-0.49529	2.1224e-75	RPS21	5883	-0.428249	5.83338e-14	RPS21	-0.461769	FALSE	TRUE	FALSE	TRUE	4.33664e-13	4.94704e-74	2.16832e-13
2515	ILMN_1695962	12046	0.554536	7.34073e-98	SLC12A9	9521	0.428141	5.92766e-14	SLC12A9	0.491338	TRUE	FALSE	FALSE	FALSE	4.40457e-13	4.00923e-96	2.20229e-13
7234	ILMN_1791149	660	-0.368067	7.26281e-40	ARL6IP4	13699	-0.428037	6.01983e-14	ARL6IP4	-0.398052	FALSE	TRUE	FALSE	TRUE	4.47086e-13	4.7439e-39	2.23543e-13
3327	ILMN_1711853	8525	0.253119	5.01263e-19	MED24	1572	0.427806	6.23009e-14	MED24	0.340462	FALSE	FALSE	FALSE	FALSE	4.62475e-13	1.58699e-18	2.31238e-13
2935	ILMN_1703754	2344	0.415817	1.88425e-51	CEP192	894	0.427553	6.46854e-14	CEP192	0.421685	TRUE	FALSE	FALSE	FALSE	4.79705e-13	1.83842e-50	2.39852e-13
843	ILMN_1665095	9236	0.458334	1.78953e-63	NELF	11528	0.427313	6.70297e-14	NELF	0.442823	TRUE	FALSE	FALSE	FALSE	4.96604e-13	2.66199e-62	2.48302e-13
10326	ILMN_2307744	2194	-0.215871	3.85453e-14	CD46	14807	-0.428859	5.32762e-14	CD46	-0.322365	FALSE	FALSE	FALSE	TRUE	3.98003e-13	1.0016e-13	2.49081e-13
9513	ILMN_2148847	308	0.256304	1.74846e-19	AKIRIN2	632	0.427146	6.87068e-14	AKIRIN2	0.341725	FALSE	FALSE	FALSE	FALSE	5.0878e-13	5.63197e-19	2.5439e-13
10315	ILMN_2306066	4334	0.336112	3.94123e-33	FUS	13352	0.427021	6.99839e-14	FUS	0.381566	FALSE	FALSE	FALSE	FALSE	5.1773e-13	2.04323e-32	2.58865e-13
6070	ILMN_1767006	10590	-0.342375	2.17e-34	PSMB8	10792	-0.426943	7.07943e-14	PSMB8	-0.384659	FALSE	TRUE	FALSE	TRUE	5.23214e-13	1.17477e-33	2.61607e-13
7123	ILMN_1788931	3330	0.438518	1.17342e-57	DOCK8	12660	0.426921	7.10339e-14	DOCK8	0.432719	TRUE	FALSE	FALSE	FALSE	5.24729e-13	1.40858e-56	2.62364e-13
5222	ILMN_1750052	9389	0.376249	1.02225e-41	NOP14	7221	0.426797	7.2342e-14	NOP14	0.401523	FALSE	FALSE	FALSE	FALSE	5.34131e-13	7.04064e-41	2.67065e-13
4949	ILMN_1744240	14180	0.309692	3.93821e-28	WDR67	5773	0.426646	7.39814e-14	WDR67	0.368169	FALSE	FALSE	FALSE	FALSE	5.45969e-13	1.71945e-27	2.72984e-13
9525	ILMN_2150258	14417	0.538624	2.20032e-91	ZFP36L2	9541	0.42662	7.4262e-14	ZFP36L2	0.482622	TRUE	FALSE	FALSE	FALSE	5.47772e-13	9.14801e-90	2.73886e-13
1972	ILMN_1685781	1327	-0.553445	2.09363e-97	C14ORF142	9748	-0.426551	7.50203e-14	C14orf142	-0.489998	FALSE	TRUE	FALSE	TRUE	5.53097e-13	1.11467e-95	2.76548e-13
9029	ILMN_2076640	5930	0.497818	2.85996e-76	KHDRBS1	10593	0.426379	7.6957e-14	KHDRBS1	0.462098	TRUE	FALSE	FALSE	FALSE	5.66368e-13	6.83848e-75	2.83184e-13
10790	ILMN_2360291	13870	0.435643	7.61554e-57	UGCGL1	1057	0.426377	7.69701e-14	UGCGL1	0.43101	TRUE	FALSE	FALSE	FALSE	5.66368e-13	8.95295e-56	2.83184e-13
157	ILMN_1653896	905	0.279167	5.87917e-23	ATRIP	13277	0.426362	7.71405e-14	ATRIP	0.352765	FALSE	FALSE	FALSE	FALSE	5.67346e-13	2.1539e-22	2.83673e-13
10822	ILMN_2363273	14513	-0.319278	6.8966e-30	ZNF226	8213	-0.426302	7.78292e-14	ZNF226	-0.37279	FALSE	FALSE	FALSE	TRUE	5.72133e-13	3.19089e-29	2.86067e-13
5659	ILMN_1758778	2337	0.559831	4.283e-100	CEP110	7794	0.426294	7.79248e-14	CEP110	0.493062	TRUE	FALSE	FALSE	FALSE	5.72558e-13	2.55616e-98	2.86279e-13
6677	ILMN_1779177	13739	0.355093	4.88845e-37	U2AF1L4	5031	0.426277	7.81246e-14	U2AF1L4	0.390685	FALSE	FALSE	FALSE	FALSE	5.73748e-13	2.90345e-36	2.86874e-13
15	ILMN_1651385	8594	0.260015	5.03022e-20	MFN2	11940	0.426186	7.91744e-14	MFN2	0.343101	FALSE	FALSE	FALSE	FALSE	5.80894e-13	1.6556e-19	2.90447e-13
7736	ILMN_1801605	1070	0.258125	9.51147e-20	BIRC6	6141	0.426186	7.91731e-14	BIRC6	0.342156	FALSE	FALSE	FALSE	FALSE	5.80894e-13	3.09332e-19	2.90447e-13
12349	ILMN_3248026	10993	0.209252	2.32795e-13	RBM27	1445	0.455755	8.09917e-16	RBM27	0.332504	FALSE	FALSE	FALSE	FALSE	7.08607e-15	5.87787e-13	2.97436e-13
10902	ILMN_2368773	3945	0.321069	3.18673e-30	FAM3C	8830	0.425999	8.13868e-14	FAM3C	0.373534	FALSE	FALSE	FALSE	FALSE	5.96048e-13	1.48885e-29	2.98024e-13
4586	ILMN_1737580	10413	-0.291733	5.19265e-25	PPPDE2	2010	-0.425783	8.4028e-14	PPPDE2	-0.358758	FALSE	FALSE	FALSE	TRUE	6.15013e-13	2.03701e-24	3.07507e-13
2369	ILMN_1693317	13635	0.271877	8.19187e-22	TTC15	7138	0.425572	8.66804e-14	TTC15	0.348724	FALSE	FALSE	FALSE	FALSE	6.3412e-13	2.87385e-21	3.1706e-13
3771	ILMN_1720513	11851	0.313402	8.37659e-29	SETBP1	14211	0.425561	8.68214e-14	SETBP1	0.369481	FALSE	FALSE	FALSE	FALSE	6.34845e-13	3.73552e-28	3.17423e-13
1614	ILMN_1679358	14391	0.222794	5.51211e-15	ZDHHC5	14128	0.425367	8.93284e-14	ZDHHC5	0.324081	FALSE	FALSE	FALSE	FALSE	6.52546e-13	1.48904e-14	3.33718e-13
11933	ILMN_3235104	6020	0.238345	5.48598e-17	KIAA1731	12825	0.42486	9.62467e-14	KIAA1731	0.331602	FALSE	FALSE	FALSE	FALSE	7.02068e-13	1.6082e-16	3.51114e-13
7732	ILMN_1801504	11571	0.306088	1.73434e-27	RUNX1	7510	0.424767	9.75751e-14	RUNX1	0.365427	FALSE	FALSE	FALSE	FALSE	7.11414e-13	7.39344e-27	3.55707e-13
3609	ILMN_1717180	8973	-0.35279	1.50543e-36	MTMR6	13101	-0.42476	9.76754e-14	MTMR6	-0.388775	FALSE	TRUE	FALSE	TRUE	7.11803e-13	8.77931e-36	3.55901e-13
4707	ILMN_1739497	4756	-0.351191	3.26864e-36	GTF2H5	9195	-0.424668	9.89954e-14	GTF2H5	-0.38793	FALSE	TRUE	FALSE	TRUE	7.20729e-13	1.8788e-35	3.60364e-13
9	ILMN_1651315	5009	0.357917	1.21503e-37	HMG20B	8715	0.424639	9.94184e-14	HMG20B	0.391278	FALSE	FALSE	FALSE	FALSE	7.2346e-13	7.37337e-37	3.6173e-13
7558	ILMN_1798083	2399	0.382948	2.84177e-43	CHERP	15040	0.424585	1.00208e-13	CHERP	0.403767	FALSE	FALSE	FALSE	FALSE	7.28854e-13	2.08326e-42	3.64427e-13
6331	ILMN_1772489	11712	0.424992	6.67013e-54	SDCCAG1	14799	0.424544	1.00816e-13	SDCCAG1	0.424768	TRUE	FALSE	FALSE	FALSE	7.32574e-13	7.12813e-53	3.66287e-13
8161	ILMN_1810229	632	0.450475	4.03366e-61	ARID4A	842	0.424495	1.01538e-13	ARID4A	0.437485	TRUE	FALSE	FALSE	FALSE	7.37112e-13	5.5331e-60	3.68556e-13
8210	ILMN_1811171	4654	0.442648	7.74102e-59	GPR132	5329	0.424471	1.01902e-13	GPR132	0.433559	TRUE	FALSE	FALSE	FALSE	7.394e-13	9.70973e-58	3.697e-13
3012	ILMN_1705364	981	0.243073	1.26279e-17	BAT3	9803	0.424374	1.03371e-13	BAT3	0.333723	FALSE	FALSE	FALSE	FALSE	7.49338e-13	3.78888e-17	3.74688e-13
7411	ILMN_1795228	14404	0.563652	9.87278e-102	ZFAND5	9688	0.424362	1.03551e-13	ZFAND5	0.494007	TRUE	FALSE	FALSE	FALSE	7.50288e-13	6.43731e-100	3.75144e-13
12592	ILMN_3273854	5042	0.464422	2.4394e-65	HNRNPA2B1	363	0.424265	1.0503e-13	HNRNPA2B1	0.444344	TRUE	FALSE	FALSE	FALSE	7.60276e-13	3.90331e-64	3.80138e-13
1059	ILMN_1669062	2132	-0.22274	5.59774e-15	CCR2	5023	-0.424287	1.04697e-13	CCR2	-0.323513	FALSE	FALSE	FALSE	TRUE	7.5823e-13	1.5119e-14	3.86674e-13
6218	ILMN_1769911	12174	0.278406	7.77087e-23	SLC38A1	5431	0.424107	1.07484e-13	SLC38A1	0.351256	FALSE	FALSE	FALSE	FALSE	7.76579e-13	2.83782e-22	3.8829e-13
8805	ILMN_2044927	11267	-0.286111	4.43843e-24	RNF5	7475	-0.423978	1.09541e-13	RNF5	-0.355045	FALSE	FALSE	FALSE	TRUE	7.90663e-13	1.694e-23	3.95331e-13
10032	ILMN_2225709	10651	0.329211	8.90827e-32	PTCD1	13947	0.423965	1.09747e-13	PTCD1	0.376588	FALSE	FALSE	FALSE	FALSE	7.91768e-13	4.41122e-31	3.95884e-13
8663	ILMN_1884193	5261	-0.435406	8.87789e-57	HS,443534	10054	-0.423946	1.10061e-13		-0.429676	FALSE	TRUE	FALSE	TRUE	7.93657e-13	1.04122e-55	3.96829e-13
6129	ILMN_1768284	9691	0.207996	3.25264e-13	P2RY8	8610	0.722	1.54792e-46	P2RY8	0.464998	FALSE	FALSE	TRUE	FALSE	1.96885e-44	8.16525e-13	4.08262e-13
12942	ILMN_3307700	12505	-0.480168	2.42085e-70	SPCS3	3510	-0.423739	1.13435e-13	SPCS3	-0.451954	FALSE	TRUE	FALSE	TRUE	8.17597e-13	4.5879e-69	4.08799e-13
3893	ILMN_1723177	402	-0.217715	2.31107e-14	ANAPC5	7086	0.424111	1.07427e-13	ANAPC5	0.103198	FALSE	FALSE	FALSE	FALSE	7.76579e-13	6.07677e-14	4.18673e-13
3474	ILMN_1714438	9002	0.20792	3.31964e-13	MUTYH	8870	0.452563	1.35734e-15	MUTYH	0.330241	FALSE	FALSE	FALSE	FALSE	1.15679e-14	8.32921e-13	4.22245e-13
1169	ILMN_1671005	5772	0.424358	9.90618e-54	IRF2BP2	12117	0.423499	1.17494e-13	IRF2BP2	0.423929	TRUE	FALSE	FALSE	FALSE	8.46044e-13	1.0473e-52	4.23022e-13
2324	ILMN_1692539	11947	0.328817	1.06191e-31	SH3BP1	7087	0.423368	1.19767e-13	SH3BP1	0.376092	FALSE	FALSE	FALSE	FALSE	8.62006e-13	5.24783e-31	4.31003e-13
7788	ILMN_1802615	2290	0.30245	7.58553e-27	CDK6	7048	0.423331	1.20416e-13	CDK6	0.36289	FALSE	FALSE	FALSE	FALSE	8.66266e-13	3.17965e-26	4.33133e-13
163	ILMN_1654099	8180	0.36997	2.72364e-40	LRIG2	4921	0.423318	1.20654e-13	LRIG2	0.396644	FALSE	FALSE	FALSE	FALSE	8.67561e-13	1.80612e-39	4.33781e-13
2245	ILMN_1691131	8237	-0.529451	8.35391e-88	LSMD1	10735	-0.423264	1.21598e-13	LSMD1	-0.476357	FALSE	TRUE	FALSE	TRUE	8.73935e-13	3.00112e-86	4.36967e-13
658	ILMN_1661664	12593	0.445741	9.85463e-60	SRRM1L	872	0.423219	1.22407e-13	SRRM1L	0.43448	TRUE	FALSE	FALSE	FALSE	8.79335e-13	1.28171e-58	4.39667e-13
9498	ILMN_2147105	7046	0.448118	1.99321e-60	LOC440348	6168	0.42315	1.23639e-13	LOC440348	0.435634	TRUE	FALSE	FALSE	FALSE	8.8776e-13	2.66018e-59	4.4388e-13
585	ILMN_1660549	4663	-0.35686	2.04946e-37	GPR177	14379	-0.423068	1.25144e-13	GPR177	-0.389964	FALSE	TRUE	FALSE	TRUE	8.97292e-13	1.23059e-36	4.48646e-13
384	ILMN_1657680	2067	0.207631	3.58346e-13	CCDC69	10837	0.5262	2.05585e-21	CCDC69	0.366915	FALSE	FALSE	TRUE	FALSE	2.8135e-20	8.97593e-13	4.48796e-13
3100	ILMN_1707062	11080	0.441812	1.34556e-58	REV1	13502	0.422542	1.35127e-13	REV1	0.432177	TRUE	FALSE	FALSE	FALSE	9.67954e-13	1.67218e-57	4.83977e-13
11521	ILMN_3180196	6318	-0.281442	2.54231e-23	LOC100128086	13024	-0.422463	1.36676e-13	LOC100128086	-0.351953	FALSE	FALSE	FALSE	TRUE	9.78586e-13	9.44733e-23	4.89293e-13
10201	ILMN_2270299	13433	-0.207303	3.90887e-13	TP53BP2	6922	-0.449395	2.25423e-15	TP53BP2	-0.328349	FALSE	FALSE	FALSE	TRUE	1.8924e-14	9.7811e-13	4.98517e-13
8379	ILMN_1814789	13756	0.207149	4.0713e-13	UBAP2L	1063	0.575733	3.31068e-26	UBAP2L	0.391441	FALSE	FALSE	TRUE	FALSE	6.5333e-25	1.01755e-12	5.08775e-13
2287	ILMN_1691809	10572	-0.30895	5.35132e-28	PSMA1	386	-0.422094	1.44237e-13	PSMA1	-0.365522	FALSE	FALSE	FALSE	TRUE	1.03077e-12	2.3275e-27	5.15386e-13
12453	ILMN_3251728	8960	0.36117	2.40286e-38	MTMR10	15078	0.421984	1.46565e-13	MTMR10	0.391577	FALSE	FALSE	FALSE	FALSE	1.04691e-12	1.49746e-37	5.23457e-13
1714	ILMN_1680867	1770	0.207104	4.11979e-13	C6ORF61	10645	0.44801	2.8088e-15	C6orf61	0.327557	FALSE	FALSE	FALSE	FALSE	2.34064e-14	1.0295e-12	5.26451e-13
4525	ILMN_1736567	2210	0.459714	6.81339e-64	CD74	11647	0.421939	1.47516e-13	CD74	0.440827	TRUE	FALSE	FALSE	FALSE	1.05321e-12	1.02693e-62	5.26605e-13
11540	ILMN_3183620	6332	0.560313	2.66727e-100	LOC100128326	2299	0.421806	1.50397e-13	LOC100128326	0.49106	TRUE	FALSE	FALSE	FALSE	1.07226e-12	1.61796e-98	5.3613e-13
3865	ILMN_1722662	10868	0.224978	2.94457e-15	RAD23B	3848	0.421831	1.49849e-13	RAD23B	0.323405	FALSE	FALSE	FALSE	FALSE	1.06886e-12	8.05592e-15	5.38458e-13
6615	ILMN_1778173	293	-0.218781	1.71573e-14	AK3	1467	0.421933	1.47656e-13	AK3	0.101576	FALSE	FALSE	FALSE	FALSE	1.05371e-12	4.54365e-14	5.49574e-13
1762	ILMN_1681984	4399	0.247057	3.5733e-18	GALNT10	1858	0.421622	1.54483e-13	GALNT10	0.33434	FALSE	FALSE	FALSE	FALSE	1.10036e-12	1.09432e-17	5.50185e-13
137	ILMN_1653553	1349	0.550841	2.51757e-96	C14ORF80	11798	0.421593	1.55128e-13	C14orf80	0.486217	TRUE	FALSE	FALSE	FALSE	1.10443e-12	1.2805e-94	5.52214e-13
4274	ILMN_1730765	3409	-0.281423	2.56023e-23	DUSP22	5540	-0.421426	1.58939e-13	DUSP22	-0.351425	FALSE	FALSE	FALSE	TRUE	1.13103e-12	9.50917e-23	5.65517e-13
8854	ILMN_2051232	11722	0.206717	4.56341e-13	SDHA	4109	0.674138	1.36518e-38	SDHA	0.440428	FALSE	FALSE	TRUE	FALSE	8.19974e-37	1.139e-12	5.69502e-13
2326	ILMN_1692575	11909	0.451922	1.50416e-61	SFRS8	3625	0.421335	1.61058e-13	SFRS8	0.436628	TRUE	FALSE	FALSE	FALSE	1.14449e-12	2.10625e-60	5.72246e-13
12206	ILMN_3243297	7150	0.271717	8.67053e-22	LOC641814	2540	0.421216	1.63859e-13	LOC641814	0.346467	FALSE	FALSE	FALSE	FALSE	1.16385e-12	3.03817e-21	5.81925e-13
7882	ILMN_1804328	14225	0.484804	7.25287e-72	WWP1	3227	0.421139	1.65715e-13	WWP1	0.452971	TRUE	FALSE	FALSE	FALSE	1.17593e-12	1.47256e-70	5.87967e-13
8253	ILMN_1812067	11072	-0.395159	3.32985e-46	RER1	14238	-0.421034	1.68251e-13	RER1	-0.408097	FALSE	TRUE	FALSE	TRUE	1.19281e-12	2.68291e-45	5.96404e-13
1110	ILMN_1669788	9505	-0.256164	1.83168e-19	NUDT14	4942	-0.42048	1.82324e-13	NUDT14	-0.338322	FALSE	FALSE	FALSE	TRUE	1.29016e-12	5.89618e-19	6.4508e-13
4985	ILMN_1745148	14763	0.222492	6.00938e-15	ZNFX1	823	0.420464	1.82741e-13	ZNFX1	0.321478	FALSE	FALSE	FALSE	FALSE	1.29251e-12	1.62101e-14	6.54359e-13
7255	ILMN_1791702	12262	0.536725	1.23724e-90	SMARCA2	3874	0.420311	1.8682e-13	SMARCA2	0.478518	TRUE	FALSE	FALSE	FALSE	1.32013e-12	4.88331e-89	6.60063e-13
1420	ILMN_1675674	13811	0.206151	5.29693e-13	UBE4B	9393	0.457711	5.8865e-16	UBE4B	0.331931	FALSE	FALSE	FALSE	FALSE	5.22263e-15	1.31742e-12	6.61323e-13
4380	ILMN_1733248	9446	0.499442	7.81606e-77	NRBP2	9935	0.420204	1.89759e-13	NRBP2	0.459823	TRUE	FALSE	FALSE	FALSE	1.34026e-12	1.89338e-75	6.70132e-13
11257	ILMN_2398039	12958	0.46136	2.13951e-64	TCERG1	148	0.420147	1.91322e-13	TCERG1	0.440754	TRUE	FALSE	FALSE	FALSE	1.35068e-12	3.27814e-63	6.75339e-13
5950	ILMN_1764577	8595	0.290573	8.11711e-25	MFNG	6268	0.420065	1.93597e-13	MFNG	0.355319	FALSE	FALSE	FALSE	FALSE	1.36546e-12	3.16829e-24	6.8273e-13
589	ILMN_1660582	6236	0.363338	8.07284e-39	LIG3	9079	0.420019	1.94892e-13	LIG3	0.391679	FALSE	FALSE	FALSE	FALSE	1.37396e-12	5.09318e-38	6.86979e-13
2118	ILMN_1688818	7685	-0.291327	6.07315e-25	LOC652864	5506	-0.419498	2.10129e-13	LOC652864	-0.355412	FALSE	FALSE	FALSE	TRUE	1.47725e-12	2.38053e-24	7.38623e-13
7376	ILMN_1794470	412	0.397903	7.02418e-47	ANKFY1	14681	0.419452	2.11537e-13	ANKFY1	0.408677	TRUE	FALSE	FALSE	FALSE	1.48646e-12	5.80485e-46	7.43229e-13
5747	ILMN_1760718	14447	0.557421	4.50281e-99	ZMIZ2	6558	0.419282	2.16766e-13	ZMIZ2	0.488352	TRUE	FALSE	FALSE	FALSE	1.52179e-12	2.55349e-97	7.60894e-13
264	ILMN_1655654	8769	-0.340996	4.13262e-34	MPDU1	8562	-0.419208	2.19104e-13	MPDU1	-0.380102	FALSE	TRUE	FALSE	TRUE	1.53749e-12	2.2186e-33	7.68744e-13
10991	ILMN_2376204	8247	0.37999	1.39717e-42	LTB	8076	0.419203	2.19269e-13	LTB	0.399596	FALSE	FALSE	FALSE	FALSE	1.53793e-12	9.96124e-42	7.68965e-13
772	ILMN_1663916	610	0.477872	1.34858e-69	ARHGAP9	9088	0.419104	2.22405e-13	ARHGAP9	0.448488	TRUE	FALSE	FALSE	FALSE	1.5592e-12	2.48882e-68	7.79601e-13
5891	ILMN_1763523	4821	0.205481	6.31535e-13	HARS	2355	0.552564	7.26636e-24	HARS	0.379023	FALSE	FALSE	TRUE	FALSE	1.18517e-22	1.56703e-12	7.83516e-13
8914	ILMN_2058251	14040	0.365998	2.09368e-39	VIM	1871	0.418988	2.26166e-13	VIM	0.392493	FALSE	FALSE	FALSE	FALSE	1.58484e-12	1.34733e-38	7.92419e-13
12824	ILMN_3296943	6512	0.205462	6.34771e-13	LOC100131096	7828	0.452136	1.45381e-15	LOC100131096	0.328799	FALSE	FALSE	FALSE	FALSE	1.23692e-14	1.5748e-12	7.93584e-13
11972	ILMN_3236239	6404	0.205407	6.44027e-13	LOC100129550	3279	0.477584	2.04371e-17	LOC100129550	0.341495	FALSE	FALSE	FALSE	FALSE	2.03913e-16	1.59696e-12	7.98581e-13
1634	ILMN_1679721	2940	-0.205308	6.60803e-13	CYB561	1106	-0.51312	2.83159e-20	CYB561	-0.359214	FALSE	FALSE	FALSE	TRUE	3.53622e-19	1.63801e-12	8.19004e-13
10571	ILMN_2338997	10676	0.353183	1.24316e-36	PTP4A2	14412	0.418658	2.37177e-13	PTP4A2	0.38592	FALSE	FALSE	FALSE	FALSE	1.65892e-12	7.26411e-36	8.29462e-13
11538	ILMN_3183139	6504	0.534192	1.21763e-89	LOC100130914	7092	0.418635	2.37957e-13	LOC100130914	0.476414	TRUE	FALSE	FALSE	FALSE	1.66361e-12	4.66895e-88	8.31806e-13
6569	ILMN_1777233	3450	0.491742	3.43687e-74	E2F2	8308	0.418551	2.40839e-13	E2F2	0.455147	TRUE	FALSE	FALSE	FALSE	1.68298e-12	7.66101e-73	8.41492e-13
11536	ILMN_3182422	6431	0.280378	3.76628e-23	LOC100129828	5631	0.418355	2.47753e-13	LOC100129828	0.349366	FALSE	FALSE	FALSE	FALSE	1.7305e-12	1.39049e-22	8.65251e-13
10596	ILMN_2341690	1429	-0.364688	4.07643e-39	C17ORF81	13605	-0.418293	2.49946e-13	C17orf81	-0.391491	FALSE	TRUE	FALSE	TRUE	1.74501e-12	2.60178e-38	8.72504e-13
299	ILMN_1656185	3119	-0.41262	1.29297e-50	DEF8	11777	-0.418139	2.55556e-13	DEF8	-0.41538	FALSE	TRUE	FALSE	TRUE	1.78253e-12	1.22283e-49	8.91266e-13
7292	ILMN_1792538	2209	0.350955	3.66414e-36	CD7	8889	0.418067	2.58199e-13	CD7	0.384511	FALSE	FALSE	FALSE	FALSE	1.80014e-12	2.10205e-35	9.0007e-13
1656	ILMN_1680010	5975	0.339774	7.29296e-34	KIAA0753	11804	0.418035	2.59411e-13	KIAA0753	0.378904	FALSE	FALSE	FALSE	FALSE	1.80776e-12	3.87588e-33	9.03878e-13
4102	ILMN_1727281	12855	0.33035	5.3529e-32	TAF6L	4685	0.418001	2.60653e-13	TAF6L	0.374176	FALSE	FALSE	FALSE	FALSE	1.81557e-12	2.67122e-31	9.07787e-13
8080	ILMN_1808374	12407	0.41514	2.83835e-51	SNTB2	4471	0.417917	2.63842e-13	SNTB2	0.416528	TRUE	FALSE	FALSE	FALSE	1.8361e-12	2.75478e-50	9.18049e-13
6144	ILMN_1768505	5639	0.228869	9.47653e-16	IL13RA1	13740	0.417751	2.70171e-13	IL13RA1	0.32331	FALSE	FALSE	FALSE	FALSE	1.87928e-12	2.64446e-15	9.4096e-13
5258	ILMN_1750718	13385	0.348675	1.09731e-35	TNRC15	9385	0.417607	2.7582e-13	TNRC15	0.383141	FALSE	FALSE	FALSE	FALSE	1.91769e-12	6.20368e-35	9.58846e-13
5617	ILMN_1757882	10371	0.350493	4.57978e-36	PPP1R16A	4666	0.417564	2.7754e-13	PPP1R16A	0.384028	FALSE	FALSE	FALSE	FALSE	1.92876e-12	2.61619e-35	9.64381e-13
4004	ILMN_1725534	135	0.390178	5.40743e-45	ACTN4	400	0.417544	2.78316e-13	ACTN4	0.403861	TRUE	FALSE	FALSE	FALSE	1.93327e-12	4.19033e-44	9.66635e-13
8243	ILMN_1811823	8526	0.313034	9.77486e-29	MED25	2253	0.417396	2.8429e-13	MED25	0.365215	FALSE	FALSE	FALSE	FALSE	1.97114e-12	4.35121e-28	9.85572e-13
12123	ILMN_3240370	1262	-0.204646	7.85824e-13	C11ORF83	2595	-0.441305	8.03859e-15	C11orf83	-0.322975	FALSE	FALSE	FALSE	TRUE	6.39035e-14	1.94141e-12	1.00266e-12
12938	ILMN_3307616	3667	-0.340974	4.17376e-34	EPHA10	5673	-0.417243	2.90611e-13	EPHA10	-0.379109	FALSE	TRUE	FALSE	TRUE	2.01405e-12	2.23988e-33	1.00702e-12
1459	ILMN_1676515	5693	0.415206	2.72709e-51	IMPDH1	6785	0.417184	2.93061e-13	IMPDH1	0.416195	TRUE	FALSE	FALSE	FALSE	2.0301e-12	2.64854e-50	1.01505e-12
1407	ILMN_1675462	8234	-0.320152	4.73507e-30	LSM6	11701	-0.417029	2.99659e-13	LSM6	-0.36859	FALSE	FALSE	FALSE	TRUE	2.07296e-12	2.20043e-29	1.03648e-12
5389	ILMN_1753196	10722	-0.292206	4.32543e-25	PTTG1	12995	-0.41702	3.00044e-13	PTTG1	-0.354613	FALSE	FALSE	FALSE	TRUE	2.07468e-12	1.70268e-24	1.03734e-12
717	ILMN_1662848	13713	-0.215233	4.59642e-14	TXNDC15	10588	-0.41745	2.82128e-13	TXNDC15	-0.316341	FALSE	FALSE	FALSE	TRUE	1.95705e-12	1.19165e-13	1.03811e-12
2211	ILMN_1690586	5068	0.259024	7.02933e-20	HNRPA1P4	14009	0.416907	3.04923e-13	HNRPA1P4	0.337966	FALSE	FALSE	FALSE	FALSE	2.10552e-12	2.29671e-19	1.05276e-12
7110	ILMN_1788468	587	0.364318	4.91775e-39	ARGLU1	13802	0.416838	3.07929e-13	ARGLU1	0.390578	FALSE	FALSE	FALSE	FALSE	2.12434e-12	3.12661e-38	1.06217e-12
3788	ILMN_1720865	9649	0.406802	4.08108e-49	OSBPL7	9867	0.416714	3.13444e-13	OSBPL7	0.411758	TRUE	FALSE	FALSE	FALSE	2.16141e-12	3.6388e-48	1.0807e-12
2747	ILMN_1700432	5831	0.339275	9.19039e-34	ITPKB	239	0.416692	3.14456e-13	ITPKB	0.377983	FALSE	FALSE	FALSE	FALSE	2.1674e-12	4.86854e-33	1.0837e-12
3738	ILMN_1719763	8759	0.407661	2.46224e-49	MORG1	2864	0.416666	3.15613e-13	MORG1	0.412163	TRUE	FALSE	FALSE	FALSE	2.17438e-12	2.21677e-48	1.08719e-12
1909	ILMN_1684391	10183	0.507522	1.11154e-79	PLOD1	1689	0.416661	3.15841e-13	PLOD1	0.462092	TRUE	FALSE	FALSE	FALSE	2.17497e-12	3.00765e-78	1.08748e-12
9242	ILMN_2106818	8450	-0.254823	2.85862e-19	MBIP	12300	-0.416449	3.25543e-13	MBIP	-0.335636	FALSE	FALSE	FALSE	TRUE	2.24076e-12	9.13239e-19	1.12038e-12
8197	ILMN_1810891	14681	0.462334	1.07534e-64	ZNF629	3650	0.416266	3.34186e-13	ZNF629	0.4393	TRUE	FALSE	FALSE	FALSE	2.29815e-12	1.67714e-63	1.14908e-12
6661	ILMN_1778890	10339	-0.431236	1.29407e-55	PPIL5	10130	-0.416184	3.38135e-13	PPIL5	-0.42371	FALSE	TRUE	FALSE	TRUE	2.3232e-12	1.45102e-54	1.1616e-12
5963	ILMN_1764850	5095	0.220463	1.06902e-14	HPCAL1	5073	0.416258	3.34545e-13	HPCAL1	0.31836	FALSE	FALSE	FALSE	FALSE	2.29958e-12	2.85503e-14	1.16407e-12
3274	ILMN_1710758	11247	0.299696	2.28606e-26	RNF20	247	0.415904	3.51916e-13	RNF20	0.3578	FALSE	FALSE	FALSE	FALSE	2.4135e-12	9.40673e-26	1.20675e-12
1546	ILMN_1678143	613	0.269851	1.67984e-21	ARHGDIB	13516	0.415847	3.54763e-13	ARHGDIB	0.342849	FALSE	FALSE	FALSE	FALSE	2.43192e-12	5.83235e-21	1.21596e-12
2444	ILMN_1694730	11283	0.299449	2.52222e-26	RNPEPL1	12950	0.415641	3.65332e-13	RNPEPL1	0.357545	FALSE	FALSE	FALSE	FALSE	2.50211e-12	1.03583e-25	1.25106e-12
2958	ILMN_1704253	1743	0.203894	9.55942e-13	C6ORF106	9927	0.433278	2.74652e-14	C6orf106	0.318586	FALSE	FALSE	FALSE	FALSE	2.09428e-13	2.35579e-12	1.28261e-12
8376	ILMN_1814726	11672	0.444922	1.70397e-59	SCARB2	1925	0.415363	3.80123e-13	SCARB2	0.430143	TRUE	FALSE	FALSE	FALSE	2.59636e-12	2.20074e-58	1.29818e-12
9479	ILMN_2143822	14479	-0.243844	9.90753e-18	ZNF148	3953	0.415237	3.86956e-13	ZNF148	0.0856966	FALSE	FALSE	FALSE	FALSE	2.64184e-12	2.98294e-17	1.32094e-12
3876	ILMN_1722894	14770	-0.459047	1.08724e-63	ZNRD1	4995	-0.41497	4.01942e-13	ZNRD1	-0.437009	FALSE	TRUE	FALSE	TRUE	2.73921e-12	1.63207e-62	1.36961e-12
6672	ILMN_1779040	5707	0.259146	6.74557e-20	INO80B	7783	0.414856	4.08519e-13	INO80B	0.337001	FALSE	FALSE	FALSE	FALSE	2.78153e-12	2.20692e-19	1.39077e-12
6635	ILMN_1778464	13167	0.514107	4.66122e-82	TMEM1	13867	0.414849	4.08961e-13	TMEM1	0.464478	TRUE	FALSE	FALSE	FALSE	2.78204e-12	1.34747e-80	1.39102e-12
8202	ILMN_1810977	2307	0.35135	3.02725e-36	CDV3	1973	0.414851	4.0879e-13	CDV3	0.383101	FALSE	FALSE	FALSE	FALSE	2.78204e-12	1.74276e-35	1.39102e-12
4328	ILMN_1732006	7794	-0.21057	1.63508e-13	LOC727761	11989	-0.416031	3.45608e-13	LOC727761	-0.3133	FALSE	FALSE	FALSE	TRUE	2.37239e-12	4.15108e-13	1.39375e-12
4020	ILMN_1726025	760	0.247823	2.79585e-18	ASXL1	678	0.41446	4.32178e-13	ASXL1	0.331142	FALSE	FALSE	FALSE	FALSE	2.93865e-12	8.60677e-18	1.46933e-12
8359	ILMN_1814194	12965	0.202863	1.24881e-12	TCF4	5721	0.485058	5.45178e-18	TCF4	0.343961	FALSE	FALSE	FALSE	FALSE	5.67525e-17	3.06071e-12	1.53038e-12
5766	ILMN_1761101	2022	0.333235	1.45999e-32	CCDC112	9777	0.413939	4.653e-13	CCDC112	0.373587	FALSE	FALSE	FALSE	FALSE	3.15678e-12	7.43612e-32	1.57839e-12
9900	ILMN_2205963	1216	0.644407	5.37323e-142	C10ORF54	4180	0.413886	4.68797e-13	C10orf54	0.529146	TRUE	FALSE	FALSE	FALSE	3.17766e-12	1.80748e-139	1.58883e-12
1390	ILMN_1675130	9256	0.46641	5.88918e-66	NFIC	3974	0.413788	4.7535e-13	NFIC	0.440099	TRUE	FALSE	FALSE	FALSE	3.2192e-12	9.64223e-65	1.6096e-12
10559	ILMN_2337740	13696	0.373531	4.27208e-41	TULP4	5542	0.413648	4.84865e-13	TULP4	0.393589	FALSE	FALSE	FALSE	FALSE	3.2807e-12	2.89519e-40	1.64035e-12
7873	ILMN_1804113	11109	-0.259285	6.4381e-20	RFXANK	2749	-0.413567	4.90488e-13	RFXANK	-0.336426	FALSE	FALSE	FALSE	TRUE	3.31726e-12	2.10773e-19	1.65863e-12
7399	ILMN_1794967	3589	0.293433	2.68746e-25	EIF4ENIF1	11855	0.413521	4.93655e-13	EIF4ENIF1	0.353477	FALSE	FALSE	FALSE	FALSE	3.33718e-12	1.06413e-24	1.66859e-12
5261	ILMN_1750800	93	-0.212976	8.52704e-14	ACO1	6122	0.413906	4.67515e-13	ACO1	0.100465	FALSE	FALSE	FALSE	FALSE	3.17039e-12	2.18543e-13	1.69447e-12
7576	ILMN_1798346	6004	0.331123	3.7851e-32	KIAA1468	2511	0.413305	5.08978e-13	KIAA1468	0.372214	FALSE	FALSE	FALSE	FALSE	3.43924e-12	1.90038e-31	1.71962e-12
8142	ILMN_1809866	14186	0.2024	1.40737e-12	WDR74	562	0.60246	3.78124e-29	WDR74	0.40243	FALSE	FALSE	TRUE	FALSE	9.14263e-28	3.44134e-12	1.72067e-12
3201	ILMN_1709101	299	0.451449	2.07696e-61	AKAP13	595	0.413128	5.21904e-13	AKAP13	0.432289	TRUE	FALSE	FALSE	FALSE	3.52501e-12	2.89464e-60	1.7625e-12
4259	ILMN_1730539	9414	0.386176	4.90564e-44	NPHP3	8878	0.413002	5.31252e-13	NPHP3	0.399589	FALSE	FALSE	FALSE	FALSE	3.58654e-12	3.68945e-43	1.79327e-12
10935	ILMN_2372011	11666	-0.338027	1.6353e-33	SCAND1	159	-0.412891	5.39645e-13	SCAND1	-0.375459	FALSE	TRUE	FALSE	TRUE	3.64158e-12	8.57998e-33	1.82079e-12
3602	ILMN_1717052	12662	-0.303035	5.9906e-27	STARD10	7535	-0.412842	5.4338e-13	STARD10	-0.357939	FALSE	FALSE	FALSE	TRUE	3.66515e-12	2.52109e-26	1.83258e-12
6809	ILMN_1781987	2283	-0.307136	1.12903e-27	CDK5	14325	-0.412787	5.47625e-13	CDK5	-0.359962	FALSE	FALSE	FALSE	TRUE	3.69214e-12	4.84371e-27	1.84607e-12
11410	ILMN_2409078	12324	-0.201985	1.56638e-12	SNHG10	7714	-0.447761	2.92191e-15	SNHG10	-0.324873	FALSE	FALSE	FALSE	TRUE	2.42867e-14	3.81945e-12	1.92187e-12
6019	ILMN_1765880	1383	0.579076	1.45557e-108	C16ORF57	10746	0.412057	6.06955e-13	C16orf57	0.495567	TRUE	FALSE	FALSE	FALSE	4.08305e-12	1.25988e-106	2.04153e-12
1692	ILMN_1680618	9015	0.231939	3.81669e-16	MYC	1044	0.411969	6.14592e-13	MYC	0.321954	FALSE	FALSE	FALSE	FALSE	4.13076e-12	1.08303e-15	2.06592e-12
11110	ILMN_2386818	13928	0.255403	2.3589e-19	URG4	3330	0.411908	6.19891e-13	URG4	0.333655	FALSE	FALSE	FALSE	FALSE	4.16452e-12	7.55878e-19	2.08226e-12
7968	ILMN_1805979	4376	0.352158	2.0458e-36	GAB3	2448	0.411777	6.31414e-13	GAB3	0.381968	FALSE	FALSE	FALSE	FALSE	4.24005e-12	1.18327e-35	2.12003e-12
1202	ILMN_1671516	2461	0.415674	2.0556e-51	CIR1	8824	0.411771	6.31961e-13	CIR1	0.413722	TRUE	FALSE	FALSE	FALSE	4.24185e-12	2.00164e-50	2.12092e-12
8186	ILMN_1810725	3869	0.250485	1.18439e-18	FAM129A	6267	0.411765	6.32424e-13	FAM129A	0.331125	FALSE	FALSE	FALSE	FALSE	4.24307e-12	3.696e-18	2.12154e-12
12557	ILMN_3268564	1489	-0.267425	3.93657e-21	C19ORF60	11634	-0.411728	6.35749e-13	C19orf60	-0.339577	FALSE	FALSE	FALSE	TRUE	4.26349e-12	1.3453e-20	2.13174e-12
10017	ILMN_2223380	10417	0.297059	6.49984e-26	PPWD1	3152	0.41165	6.4281e-13	PPWD1	0.354354	FALSE	FALSE	FALSE	FALSE	4.30703e-12	2.63645e-25	2.15351e-12
5328	ILMN_1752111	12267	0.201506	1.77187e-12	SMARCAL1	3436	0.538177	1.68213e-22	SMARCAL1	0.369841	FALSE	FALSE	TRUE	FALSE	2.50105e-21	4.31128e-12	2.15564e-12
3470	ILMN_1714401	12432	0.538432	2.62305e-91	SNX27	10136	0.411569	6.50098e-13	SNX27	0.475001	TRUE	FALSE	FALSE	FALSE	4.35393e-12	1.07844e-89	2.17696e-12
12460	ILMN_3252446	6403	-0.201337	1.85021e-12	LOC100129543	3239	-0.450116	2.00943e-15	LOC100129543	-0.325726	FALSE	FALSE	FALSE	TRUE	1.69253e-14	4.49745e-12	2.25719e-12
8760	ILMN_1915076	5227	0.41212	1.74437e-50	HS,355933	11653	0.411269	6.78171e-13		0.411694	TRUE	FALSE	FALSE	FALSE	4.53994e-12	1.64448e-49	2.26997e-12
362	ILMN_1657361	2004	0.203138	1.16294e-12	CBX7	1266	0.418172	2.54329e-13	CBX7	0.310655	FALSE	FALSE	FALSE	FALSE	1.77479e-12	2.85403e-12	2.31441e-12
12084	ILMN_3239181	5836	0.467942	1.95692e-66	ITPRIP	6473	0.411111	6.93331e-13	ITPRIP	0.439526	TRUE	FALSE	FALSE	FALSE	4.63732e-12	3.26543e-65	2.31866e-12
11400	ILMN_2408450	13764	0.326597	2.84242e-31	UBE1DC1	8525	0.411011	7.03091e-13	UBE1DC1	0.368804	FALSE	FALSE	FALSE	FALSE	4.70052e-12	1.38481e-30	2.35026e-12
8200	ILMN_1810941	2657	-0.309546	4.18244e-28	COMT	4030	-0.410981	7.06058e-13	COMT	-0.360264	FALSE	FALSE	FALSE	TRUE	4.71827e-12	1.82447e-27	2.35914e-12
12949	ILMN_3307782	4029	0.382296	4.04183e-43	FBXL18	9588	0.410821	7.22147e-13	FBXL18	0.396559	FALSE	FALSE	FALSE	FALSE	4.81941e-12	2.94406e-42	2.4097e-12
7340	ILMN_1793712	11664	0.393083	1.07079e-45	SCAMP3	14010	0.410804	7.2386e-13	SCAMP3	0.401943	TRUE	FALSE	FALSE	FALSE	4.82871e-12	8.46623e-45	2.41436e-12
4462	ILMN_1735014	6068	0.41178	2.13805e-50	KLF6	8120	0.410331	7.73466e-13	KLF6	0.411055	TRUE	FALSE	FALSE	FALSE	5.1415e-12	2.00668e-49	2.57075e-12
5903	ILMN_1763670	13136	-0.24091	2.48261e-17	TM2D1	13336	-0.410236	7.83842e-13	TM2D1	-0.325573	FALSE	FALSE	FALSE	TRUE	5.20818e-12	7.38003e-17	2.60413e-12
8512	ILMN_1841620	5415	0.200742	2.15468e-12	HS,572642	2116	0.455077	9.04173e-16		0.32791	FALSE	FALSE	FALSE	FALSE	7.87432e-15	5.22639e-12	2.61713e-12
1028	ILMN_1668408	282	0.28296	1.44659e-23	AIFM1	1544	0.410162	7.91979e-13	AIFM1	0.346561	FALSE	FALSE	FALSE	FALSE	5.25994e-12	5.42875e-23	2.62997e-12
6939	ILMN_1784661	13260	0.201225	1.90407e-12	TMEM2	1020	0.425384	8.91088e-14	TMEM2	0.313305	FALSE	FALSE	FALSE	FALSE	6.51256e-13	4.62608e-12	2.63867e-12
11125	ILMN_2388142	2232	0.200703	2.17661e-12	CD99L2	2023	0.494693	9.45737e-19	CD99L2	0.347698	FALSE	FALSE	FALSE	FALSE	1.03355e-17	5.27785e-12	2.63893e-12
321	ILMN_1656482	9645	0.280393	3.74546e-23	OSBPL2	10853	0.409718	8.42721e-13	OSBPL2	0.345056	FALSE	FALSE	FALSE	FALSE	5.58713e-12	1.38315e-22	2.79357e-12
2643	ILMN_1698166	1630	-0.445462	1.18787e-59	C21ORF91	10259	-0.409277	8.96195e-13	C21orf91	-0.42737	FALSE	TRUE	FALSE	TRUE	5.92635e-12	1.53954e-58	2.96318e-12
12047	ILMN_3238221	4226	0.420465	1.10422e-52	FLJ42627	7747	0.409272	8.96877e-13	FLJ42627	0.414868	TRUE	FALSE	FALSE	FALSE	5.92801e-12	1.12714e-51	2.964e-12
1081	ILMN_1669424	7452	0.251725	7.91183e-19	LOC646531	11834	0.40919	9.07165e-13	LOC646531	0.330457	FALSE	FALSE	FALSE	FALSE	5.99077e-12	2.48626e-18	2.99539e-12
11687	ILMN_3206827	6546	0.352402	1.81726e-36	LOC100131737	8925	0.40918	9.08429e-13	LOC100131737	0.380791	FALSE	FALSE	FALSE	FALSE	5.9965e-12	1.05397e-35	2.99825e-12
1549	ILMN_1678235	5993	0.200174	2.49131e-12	KIAA1267	1638	0.639017	1.1881e-33	KIAA1267	0.419595	FALSE	FALSE	TRUE	FALSE	4.30219e-32	6.02514e-12	3.01257e-12
8094	ILMN_1808765	14523	0.200118	2.52709e-12	ZNF25	1752	0.553526	5.85723e-24	ZNF25	0.376822	FALSE	FALSE	TRUE	FALSE	9.6469e-23	6.10768e-12	3.05384e-12
12904	ILMN_3304405	9160	-0.252973	5.25831e-19	NCRNA00081	1620	-0.408947	9.38359e-13	NCRNA00081	-0.33096	FALSE	FALSE	FALSE	TRUE	6.18867e-12	1.66335e-18	3.09434e-12
4618	ILMN_1738095	9912	0.427802	1.14265e-54	PER2	3958	0.408761	9.63044e-13	PER2	0.418282	TRUE	FALSE	FALSE	FALSE	6.34042e-12	1.24906e-53	3.17021e-12
135	ILMN_1653514	10961	-0.249426	1.66893e-18	RBBP4	10075	-0.408637	9.79744e-13	RBBP4	-0.329032	FALSE	FALSE	FALSE	TRUE	6.44476e-12	5.17751e-18	3.22238e-12
9553	ILMN_2152502	8643	-0.284962	6.84215e-24	MGC72080	5494	-0.408467	1.00332e-12	MGC72080	-0.346714	FALSE	FALSE	FALSE	TRUE	6.59123e-12	2.59071e-23	3.29562e-12
10172	ILMN_2260991	13616	-0.199783	2.75243e-12	TSPO	9055	-0.454042	1.06925e-15	TSPO	-0.326912	FALSE	FALSE	FALSE	TRUE	9.227e-15	6.64363e-12	3.32643e-12
9516	ILMN_2149566	14063	-0.342168	2.39041e-34	VPS25	11396	-0.408243	1.03499e-12	VPS25	-0.375206	FALSE	TRUE	FALSE	TRUE	6.79338e-12	1.29078e-33	3.39669e-12
5988	ILMN_1765222	1948	-0.29271	3.55811e-25	CARS2	12029	-0.408228	1.03711e-12	CARS2	-0.350469	FALSE	FALSE	FALSE	TRUE	6.8044e-12	1.40474e-24	3.4022e-12
957	ILMN_1666967	1143	-0.345431	5.1462e-35	BRP44L	7228	-0.408125	1.0521e-12	BRP44L	-0.376778	FALSE	TRUE	FALSE	TRUE	6.89973e-12	2.8485e-34	3.44987e-12
1063	ILMN_1669113	774	0.300052	1.98297e-26	ATF5	8590	0.407978	1.07388e-12	ATF5	0.354015	FALSE	FALSE	FALSE	FALSE	7.03341e-12	8.18458e-26	3.5167e-12
3206	ILMN_1709227	2072	0.291236	6.28897e-25	CCDC84	12360	0.40796	1.07652e-12	CCDC84	0.349598	FALSE	FALSE	FALSE	FALSE	7.04766e-12	2.46317e-24	3.52383e-12
9420	ILMN_2133784	9784	0.302599	7.14151e-27	PATE2	11896	0.407918	1.08278e-12	PATE2	0.355259	FALSE	FALSE	FALSE	FALSE	7.08557e-12	2.99607e-26	3.54279e-12
2864	ILMN_1702683	12148	-0.372524	7.23161e-41	SLC33A1	9843	-0.407882	1.08828e-12	SLC33A1	-0.390203	FALSE	TRUE	FALSE	TRUE	7.11852e-12	4.87631e-40	3.55926e-12
49	ILMN_1652003	4585	-0.234006	2.05422e-16	GNG10	9645	-0.407871	1.08989e-12	GNG10	-0.320938	FALSE	FALSE	FALSE	TRUE	7.12593e-12	5.88777e-16	3.56326e-12
2125	ILMN_1689059	14567	0.234244	1.91197e-16	ZNF329	1975	0.407747	1.10881e-12	ZNF329	0.320995	FALSE	FALSE	FALSE	FALSE	7.24024e-12	5.48857e-16	3.6204e-12
8755	ILMN_1912737	5238	0.414353	4.5638e-51	HS,397465	7796	0.4077	1.11603e-12		0.411027	TRUE	FALSE	FALSE	FALSE	7.28429e-12	4.38914e-50	3.64215e-12
3501	ILMN_1715113	4822	0.273449	4.67353e-22	HARS2	1822	0.407544	1.14058e-12	HARS2	0.340496	FALSE	FALSE	FALSE	FALSE	7.4413e-12	1.65565e-21	3.72065e-12
5000	ILMN_1745421	14445	-0.439395	6.60965e-58	ZMAT5	923	-0.407381	1.16668e-12	ZMAT5	-0.423388	FALSE	TRUE	FALSE	TRUE	7.60827e-12	7.99914e-57	3.80414e-12
4107	ILMN_1727361	6201	-0.262047	2.52129e-20	LEMD3	6101	0.407369	1.16848e-12	LEMD3	0.0726611	FALSE	FALSE	FALSE	FALSE	7.61676e-12	8.38409e-20	3.80838e-12
5381	ILMN_1753064	13632	0.278597	7.24529e-23	TTC13	5990	0.407266	1.18541e-12	TTC13	0.342931	FALSE	FALSE	FALSE	FALSE	7.72381e-12	2.64981e-22	3.8619e-12
2733	ILMN_1700168	6166	0.219729	1.31475e-14	LARS2	3297	0.407198	1.19661e-12	LARS2	0.313463	FALSE	FALSE	FALSE	FALSE	7.79343e-12	3.49929e-14	3.91421e-12
6606	ILMN_1777998	602	0.199121	3.25665e-12	ARHGAP25	8581	0.496054	7.3499e-19	ARHGAP25	0.347588	FALSE	FALSE	FALSE	FALSE	8.10846e-18	7.83639e-12	3.9182e-12
3660	ILMN_1718353	7664	0.480991	1.30376e-70	LOC652458	2162	0.407152	1.20424e-12	LOC652458	0.444072	TRUE	FALSE	FALSE	FALSE	7.83974e-12	2.48672e-69	3.91987e-12
10997	ILMN_2376458	2804	0.203034	1.19475e-12	CSF2RA	765	0.410501	7.55225e-13	CSF2RA	0.306768	FALSE	FALSE	FALSE	FALSE	5.0248e-12	2.93065e-12	3.97773e-12
2863	ILMN_1702676	1424	0.202732	1.29186e-12	C17ORF68	3490	0.410766	7.27713e-13	C17orf68	0.306749	FALSE	FALSE	FALSE	FALSE	4.85227e-12	3.16465e-12	4.00846e-12
7196	ILMN_1790533	9976	0.452752	8.51992e-62	PHACTR2	7476	0.406968	1.23523e-12	PHACTR2	0.42986	TRUE	FALSE	FALSE	FALSE	8.03458e-12	1.20328e-60	4.01729e-12
6626	ILMN_1778321	12135	0.522016	5.53401e-85	SLC2A6	7167	0.406962	1.23631e-12	SLC2A6	0.464489	TRUE	FALSE	FALSE	FALSE	8.03816e-12	1.78063e-83	4.01908e-12
808	ILMN_1664560	3442	0.457846	2.51699e-63	DYRK1A	9575	0.406921	1.24327e-12	DYRK1A	0.432384	TRUE	FALSE	FALSE	FALSE	8.07992e-12	3.72168e-62	4.03996e-12
7265	ILMN_1791896	3460	-0.198945	3.40503e-12	EBAG9	975	0.502528	2.18345e-19	EBAG9	0.151791	FALSE	FALSE	TRUE	FALSE	2.52859e-18	8.18281e-12	4.09141e-12
4240	ILMN_1730019	1118	0.198838	3.49874e-12	BRD1	7358	0.442969	6.20604e-15	BRD1	0.320903	FALSE	FALSE	FALSE	FALSE	4.99918e-14	8.40118e-12	4.22559e-12
5146	ILMN_1748476	9397	0.202157	1.49834e-12	NOP58	13126	0.410844	7.19759e-13	NOP58	0.306501	FALSE	FALSE	FALSE	FALSE	4.80559e-12	3.65835e-12	4.23197e-12
5220	ILMN_1750044	14767	-0.414673	3.76291e-51	ZNHIT3	12938	-0.406411	1.33424e-12	ZNHIT3	-0.410542	FALSE	TRUE	FALSE	TRUE	8.66738e-12	3.63069e-50	4.33369e-12
11224	ILMN_2395474	11079	0.431246	1.28585e-55	REV1	4496	0.406323	1.35049e-12	REV1	0.418785	TRUE	FALSE	FALSE	FALSE	8.7692e-12	1.44291e-54	4.3846e-12
10025	ILMN_2224907	1708	0.198599	3.71663e-12	C4ORF34	12320	0.561282	1.0041e-24	C4orf34	0.379941	FALSE	FALSE	TRUE	FALSE	1.77963e-23	8.91281e-12	4.4564e-12
334	ILMN_1656676	14796	0.254986	2.70803e-19	ZYG11B	4868	0.406079	1.39688e-12	ZYG11B	0.330532	FALSE	FALSE	FALSE	FALSE	9.05876e-12	8.65692e-19	4.52938e-12
6870	ILMN_1783149	2273	0.326103	3.53452e-31	CDH23	8192	0.405893	1.43317e-12	CDH23	0.365998	FALSE	FALSE	FALSE	FALSE	9.28614e-12	1.71748e-30	4.64307e-12
8180	ILMN_1810559	11145	0.305754	1.98772e-27	RHOQ	11875	0.40584	1.44375e-12	RHOQ	0.355797	FALSE	FALSE	FALSE	FALSE	9.3507e-12	8.45651e-27	4.67535e-12
8573	ILMN_1859584	5208	-0.210054	1.87829e-13	HS,306876	994	-0.406084	1.39579e-12		-0.308069	FALSE	FALSE	FALSE	TRUE	9.05555e-12	4.75793e-13	4.76567e-12
5477	ILMN_1755114	3546	0.198314	3.99389e-12	EIF2AK4	13199	0.509792	5.42075e-20	EIF2AK4	0.354053	FALSE	FALSE	TRUE	FALSE	6.59554e-19	9.56221e-12	4.7811e-12
7864	ILMN_1803941	12902	-0.336812	2.85907e-33	TBC1D15	4987	0.405528	1.50714e-12	TBC1D15	0.0343577	FALSE	TRUE	FALSE	FALSE	9.74874e-12	1.48951e-32	4.87437e-12
10638	ILMN_2346460	9098	0.269469	1.92196e-21	NARG2	3201	0.405484	1.51628e-12	NARG2	0.337476	FALSE	FALSE	FALSE	FALSE	9.79947e-12	6.6527e-21	4.89973e-12
311	ILMN_1656335	11176	-0.38026	1.20872e-42	RIT1	9912	-0.405316	1.55183e-12	RIT1	-0.392788	FALSE	TRUE	FALSE	TRUE	1.00207e-11	8.63846e-42	5.01036e-12
3872	ILMN_1722834	11124	0.486357	2.21206e-72	RGS12	6145	0.405192	1.5784e-12	RGS12	0.445775	TRUE	FALSE	FALSE	FALSE	1.01879e-11	4.57912e-71	5.09395e-12
1829	ILMN_1683096	724	0.198057	4.2623e-12	ASB1	7618	0.448847	2.4596e-15	ASB1	0.323452	FALSE	FALSE	FALSE	FALSE	2.06252e-14	1.01949e-11	5.10779e-12
35	ILMN_1651788	8355	0.323591	1.06429e-30	MAP3K11	5449	0.404896	1.64407e-12	MAP3K11	0.364244	FALSE	FALSE	FALSE	FALSE	1.06072e-11	5.07004e-30	5.30362e-12
10981	ILMN_2375418	3345	0.197833	4.50954e-12	DPH2	12789	0.459134	4.66127e-16	DPH2	0.328483	FALSE	FALSE	FALSE	FALSE	4.17473e-15	1.07741e-11	5.38915e-12
319	ILMN_1656463	1258	-0.235452	1.32686e-16	C11ORF73	14771	-0.404432	1.75219e-12	C11orf73	-0.319942	FALSE	FALSE	FALSE	TRUE	1.12856e-11	3.83273e-16	5.643e-12
12148	ILMN_3241257	10274	0.197611	4.76939e-12	POLR3E	6528	0.483476	7.23077e-18	POLR3E	0.340543	FALSE	FALSE	FALSE	FALSE	7.46046e-17	1.13803e-11	5.69017e-12
9971	ILMN_2216838	3244	0.253936	3.83134e-19	DKFZP586I1420	6658	0.404363	1.76888e-12	DKFZP586I1420	0.32915	FALSE	FALSE	FALSE	FALSE	1.13834e-11	1.21873e-18	5.69171e-12
7381	ILMN_1794560	13315	-0.270669	1.25802e-21	TMEM93	6612	-0.404336	1.77555e-12	TMEM93	-0.337502	FALSE	FALSE	FALSE	TRUE	1.14203e-11	4.38427e-21	5.71014e-12
2700	ILMN_1699451	6999	-0.300932	1.39535e-26	LOC401218	13371	-0.404302	1.78382e-12	LOC401218	-0.352617	FALSE	FALSE	FALSE	TRUE	1.14649e-11	5.78342e-26	5.73245e-12
9183	ILMN_2098743	13051	-0.487467	9.43155e-73	THEM2	688	-0.404262	1.79373e-12	THEM2	-0.445864	FALSE	TRUE	FALSE	TRUE	1.15188e-11	1.98572e-71	5.75942e-12
4061	ILMN_1726659	13064	0.23144	4.42822e-16	THOP1	10488	0.404126	1.82733e-12	THOP1	0.317783	FALSE	FALSE	FALSE	FALSE	1.17296e-11	1.25224e-15	5.86544e-12
11986	ILMN_3236481	6375	-0.288016	2.15678e-24	LOC100129086	5829	-0.404082	1.83844e-12	LOC100129086	-0.346049	FALSE	FALSE	FALSE	TRUE	1.17959e-11	8.3153e-24	5.89796e-12
12475	ILMN_3255931	6389	-0.197428	4.99372e-12	LOC100129297	311	-0.49583	7.66255e-19	LOC100129297	-0.346629	FALSE	FALSE	FALSE	TRUE	8.44107e-18	1.1904e-11	5.95202e-12
7589	ILMN_1798620	10420	0.33059	4.80765e-32	PQLC1	6027	0.403983	1.86352e-12	PQLC1	0.367287	FALSE	FALSE	FALSE	FALSE	1.19467e-11	2.40561e-31	5.97337e-12
10823	ILMN_2363361	11918	-0.412729	1.21145e-50	SFXN4	3646	-0.403777	1.91685e-12	SFXN4	-0.408253	FALSE	TRUE	FALSE	TRUE	1.2273e-11	1.14793e-49	6.13652e-12
8413	ILMN_1815303	7169	-0.391924	2.04652e-45	LOC642197	8331	-0.403723	1.93122e-12	LOC642197	-0.397824	FALSE	TRUE	FALSE	TRUE	1.23598e-11	1.60159e-44	6.17989e-12
9692	ILMN_2174729	14557	0.370492	2.07938e-40	ZNF318	8015	0.403638	1.95391e-12	ZNF318	0.387065	FALSE	FALSE	FALSE	FALSE	1.24944e-11	1.38447e-39	6.24722e-12
4545	ILMN_1736888	11637	-0.587349	2.21768e-112	SAR1B	12297	-0.403617	1.95949e-12	SAR1B	-0.495483	FALSE	TRUE	FALSE	TRUE	1.25248e-11	2.13142e-110	6.26242e-12
12089	ILMN_3239343	12654	0.358349	9.80909e-38	STAG3L3	13724	0.403569	1.97245e-12	STAG3L3	0.380959	FALSE	FALSE	FALSE	FALSE	1.26023e-11	5.9722e-37	6.30117e-12
7901	ILMN_1804610	9274	0.2824	1.78214e-23	NFX1	8014	0.403422	2.01248e-12	NFX1	0.342911	FALSE	FALSE	FALSE	FALSE	1.28473e-11	6.66264e-23	6.42365e-12
12749	ILMN_3288830	6629	-0.202215	1.47617e-12	LOC100132918	5381	-0.405928	1.42629e-12	LOC100132918	-0.304071	FALSE	FALSE	FALSE	TRUE	9.24557e-12	3.60481e-12	6.42519e-12
2556	ILMN_1696622	12178	-0.197121	5.39384e-12	SLC38A6	1331	-0.442945	6.22932e-15	SLC38A6	-0.320033	FALSE	FALSE	FALSE	TRUE	5.01527e-14	1.28433e-11	6.44674e-12
9569	ILMN_2154566	11339	-0.257759	1.07535e-19	RPL10A	7410	0.403306	2.04461e-12	RPL10A	0.0727735	FALSE	FALSE	FALSE	FALSE	1.30414e-11	3.48428e-19	6.5207e-12
11810	ILMN_3225309	8076	0.243668	1.04716e-17	LOC730176	10330	-0.403217	2.06953e-12	LOC730176	-0.0797744	FALSE	FALSE	FALSE	TRUE	1.31948e-11	3.15086e-17	6.59741e-12
5195	ILMN_1749410	10130	0.19766	4.71033e-12	PKP4	8128	0.41708	2.9746e-13	PKP4	0.30737	FALSE	FALSE	FALSE	FALSE	2.05963e-12	1.12432e-11	6.65143e-12
7091	ILMN_1788160	6048	0.472121	9.41467e-68	KIF5B	7635	0.403154	2.08762e-12	KIF5B	0.437637	TRUE	FALSE	FALSE	FALSE	1.33045e-11	1.63169e-66	6.65226e-12
441	ILMN_1658425	2994	0.409388	8.87203e-50	DAG1	789	0.403053	2.11649e-12	DAG1	0.406221	TRUE	FALSE	FALSE	FALSE	1.34715e-11	8.14609e-49	6.73573e-12
7894	ILMN_1804498	1787	0.462796	7.74894e-65	C7ORF27	10706	0.402973	2.13965e-12	C7orf27	0.432885	TRUE	FALSE	FALSE	FALSE	1.36132e-11	1.21754e-63	6.8066e-12
5709	ILMN_1759948	11268	-0.322489	1.72056e-30	RNF5P1	984	-0.402848	2.17674e-12	RNF5P1	-0.362669	FALSE	TRUE	FALSE	TRUE	1.38317e-11	8.14653e-30	6.91586e-12
4140	ILMN_1728107	4590	0.312767	1.09329e-28	GNG7	4698	0.402783	2.19606e-12	GNG7	0.357775	FALSE	FALSE	FALSE	FALSE	1.39487e-11	4.85939e-28	6.97433e-12
11583	ILMN_3193911	6304	-0.19677	5.88972e-12	LOC100127982	9053	-0.442366	6.81704e-15	LOC100127982	-0.319568	FALSE	FALSE	FALSE	TRUE	5.45363e-14	1.40061e-11	7.0303e-12
10637	ILMN_2346137	14643	0.269766	1.7309e-21	ZNF557	1985	0.402648	2.23692e-12	ZNF557	0.336207	FALSE	FALSE	FALSE	FALSE	1.41844e-11	6.00399e-21	7.09218e-12
2708	ILMN_1699570	13441	0.360379	3.57099e-38	TPD52L2	13018	0.402599	2.25179e-12	TPD52L2	0.381489	FALSE	FALSE	FALSE	FALSE	1.42667e-11	2.20778e-37	7.13334e-12
2498	ILMN_1695719	3554	0.252186	6.8058e-19	EIF2C2	8059	0.402533	2.2723e-12	EIF2C2	0.327359	FALSE	FALSE	FALSE	FALSE	1.43725e-11	2.14416e-18	7.18628e-12
4137	ILMN_1728074	9979	0.392404	1.56593e-45	PHAX	4455	0.402451	2.2978e-12	PHAX	0.397427	TRUE	FALSE	FALSE	FALSE	1.45277e-11	1.23218e-44	7.26387e-12
11075	ILMN_2383489	2287	0.235054	1.49663e-16	CDK5RAP3	13787	0.40238	2.32004e-12	CDK5RAP3	0.318717	FALSE	FALSE	FALSE	FALSE	1.46623e-11	4.31552e-16	7.33136e-12
976	ILMN_1667306	10901	0.247833	2.78692e-18	RANBP10	7588	0.402169	2.38778e-12	RANBP10	0.325001	FALSE	FALSE	FALSE	FALSE	1.50841e-11	8.58106e-18	7.54205e-12
2588	ILMN_1697227	13962	0.341298	3.58916e-34	USP36	5371	0.402094	2.41224e-12	USP36	0.371696	FALSE	FALSE	FALSE	FALSE	1.52322e-11	1.92965e-33	7.6161e-12
4050	ILMN_1726512	14781	0.233613	2.31179e-16	ZSCAN2	7467	0.402026	2.43486e-12	ZSCAN2	0.317819	FALSE	FALSE	FALSE	FALSE	1.53559e-11	6.61194e-16	7.67826e-12
2831	ILMN_1701875	14798	0.585735	1.25719e-111	ZYX	13349	0.401811	2.50705e-12	ZYX	0.493773	TRUE	FALSE	FALSE	FALSE	1.5798e-11	1.1852e-109	7.899e-12
1704	ILMN_1680727	4533	-0.329505	7.81191e-32	GLRX2	11716	-0.401802	2.51022e-12	GLRX2	-0.365654	FALSE	TRUE	FALSE	TRUE	1.58114e-11	3.88e-31	7.90569e-12
5726	ILMN_1760256	10988	0.196249	6.71056e-12	RBM22	1546	0.530297	8.82882e-22	RBM22	0.363273	FALSE	FALSE	TRUE	FALSE	1.24194e-20	1.59069e-11	7.95347e-12
494	ILMN_1659240	8964	0.317332	1.58624e-29	MTMR14	13475	0.401722	2.53768e-12	MTMR14	0.359527	FALSE	FALSE	FALSE	FALSE	1.5971e-11	7.25077e-29	7.98552e-12
11081	ILMN_2383871	14729	0.23869	4.93341e-17	ZNF74	6572	0.401613	2.57566e-12	ZNF74	0.320151	FALSE	FALSE	FALSE	FALSE	1.62033e-11	1.44822e-16	8.10174e-12
11325	ILMN_2402674	3355	-0.507228	1.41579e-79	DPM3	7713	-0.401557	2.59519e-12	DPM3	-0.454393	FALSE	TRUE	FALSE	TRUE	1.63194e-11	3.80309e-78	8.15969e-12
414	ILMN_1657993	199	0.418656	3.34933e-52	ADNP	7526	0.401453	2.63216e-12	ADNP	0.410054	TRUE	FALSE	FALSE	FALSE	1.6545e-11	3.36548e-51	8.27249e-12
10421	ILMN_2321064	987	0.313519	7.97455e-29	BAX	40	0.401065	2.77478e-12	BAX	0.357292	FALSE	FALSE	FALSE	FALSE	1.74198e-11	3.55945e-28	8.70988e-12
7754	ILMN_1801928	14303	0.25722	1.28805e-19	YWHAZ	14756	0.40103	2.78781e-12	YWHAZ	0.329125	FALSE	FALSE	FALSE	FALSE	1.74943e-11	4.16434e-19	8.74717e-12
4656	ILMN_1738675	10699	0.277862	9.47701e-23	PTPN6	1307	0.400991	2.80255e-12	PTPN6	0.339427	FALSE	FALSE	FALSE	FALSE	1.75795e-11	3.44896e-22	8.78977e-12
7674	ILMN_1800590	994	0.343174	1.49167e-34	BBS1	8169	0.400863	2.85167e-12	BBS1	0.372019	FALSE	FALSE	FALSE	FALSE	1.78728e-11	8.12298e-34	8.93641e-12
2626	ILMN_1697793	12815	0.195746	7.60782e-12	SYNJ2BP	8887	0.596272	1.9203e-28	SYNJ2BP	0.396009	FALSE	FALSE	TRUE	FALSE	4.43074e-27	1.79734e-11	8.9867e-12
3523	ILMN_1715636	3563	0.19573	7.6376e-12	EIF3B	3093	0.500436	3.24098e-19	EIF3B	0.348083	FALSE	FALSE	TRUE	FALSE	3.69394e-18	1.80409e-11	9.02044e-12
7771	ILMN_1802257	9831	-0.461727	1.65197e-64	PCTP	9847	-0.400747	2.8969e-12	PCTP	-0.431237	FALSE	TRUE	FALSE	TRUE	1.81488e-11	2.55227e-63	9.0744e-12
3127	ILMN_1707631	8509	0.196012	7.11877e-12	MED10	9699	0.419368	2.14113e-13	MED10	0.30769	FALSE	FALSE	FALSE	FALSE	1.50386e-12	1.68611e-11	9.18248e-12
5096	ILMN_1747160	12821	0.351698	2.55775e-36	SYT15	11376	0.400505	2.99344e-12	SYT15	0.376102	FALSE	FALSE	FALSE	FALSE	1.87458e-11	1.47592e-35	9.37291e-12
1062	ILMN_1669094	14702	0.195798	7.50921e-12	ZNF672	13271	0.420995	1.69217e-13	ZNF672	0.308396	FALSE	FALSE	FALSE	FALSE	1.1991e-12	1.77518e-11	9.47543e-12
7516	ILMN_1797107	11683	0.382504	3.61335e-43	SCLT1	4169	0.400224	3.10965e-12	SCLT1	0.391364	FALSE	FALSE	FALSE	FALSE	1.94575e-11	2.63714e-42	9.72874e-12
5104	ILMN_1747223	4301	0.220512	1.05429e-14	FRYL	8332	0.400201	3.11934e-12	FRYL	0.310356	FALSE	FALSE	FALSE	FALSE	1.95101e-11	2.8167e-14	9.76912e-12
526	ILMN_1659727	2235	0.40125	1.03225e-47	CDAN1	8637	0.400072	3.17444e-12	CDAN1	0.400661	TRUE	FALSE	FALSE	FALSE	1.98219e-11	8.84674e-47	9.91095e-12
11248	ILMN_2397230	13950	0.228956	9.23695e-16	USP16	10494	0.400066	3.17695e-12	USP16	0.314511	FALSE	FALSE	FALSE	FALSE	1.98294e-11	2.57906e-15	9.91599e-12
1092	ILMN_1669584	5677	0.323188	1.26909e-30	ILF3	1785	0.39998	3.21419e-12	ILF3	0.361584	FALSE	FALSE	FALSE	FALSE	2.00536e-11	6.03206e-30	1.00268e-11
2668	ILMN_1698605	13283	0.230946	5.12872e-16	TMEM43	11256	0.399953	3.22574e-12	TMEM43	0.31545	FALSE	FALSE	FALSE	FALSE	2.01173e-11	1.44646e-15	1.00594e-11
513	ILMN_1659470	9791	0.298478	3.70975e-26	PBRM1	1101	0.399912	3.24393e-12	PBRM1	0.349195	FALSE	FALSE	FALSE	FALSE	2.02225e-11	1.51554e-25	1.01112e-11
2897	ILMN_1703288	1487	0.252761	5.638e-19	C19ORF6	9297	0.399826	3.28149e-12	C19orf6	0.326294	FALSE	FALSE	FALSE	FALSE	2.04482e-11	1.7827e-18	1.02241e-11
9293	ILMN_2115490	9121	0.409437	8.61961e-50	NBPF20	10481	0.399807	3.29031e-12	NBPF20	0.404622	TRUE	FALSE	FALSE	FALSE	2.04863e-11	7.91923e-49	1.02431e-11
2570	ILMN_1696870	13032	0.231589	4.23589e-16	TGFBRAP1	7515	0.399785	3.29983e-12	TGFBRAP1	0.315687	FALSE	FALSE	FALSE	FALSE	2.05371e-11	1.20014e-15	1.02692e-11
348	ILMN_1656934	11071	0.216304	3.41999e-14	REPS2	10660	0.399776	3.30405e-12	REPS2	0.30804	FALSE	FALSE	FALSE	FALSE	2.05549e-11	8.91812e-14	1.0322e-11
12971	ILMN_3308961	8682	-0.307489	9.76774e-28	MIR1974	9718	-0.399545	3.40852e-12	MIR1974	-0.353517	FALSE	FALSE	FALSE	TRUE	2.11874e-11	4.20635e-27	1.05937e-11
6159	ILMN_1768814	6092	0.432105	7.42762e-56	KLHL6	4858	0.399133	3.6034e-12	KLHL6	0.415619	TRUE	FALSE	FALSE	FALSE	2.23712e-11	8.43069e-55	1.11856e-11
6064	ILMN_1766803	13692	0.32522	5.21314e-31	TUBGCP6	6454	0.399114	3.61261e-12	TUBGCP6	0.362167	FALSE	FALSE	FALSE	FALSE	2.24192e-11	2.51745e-30	1.12096e-11
11966	ILMN_3236061	14742	0.408913	1.17533e-49	ZNF783	14314	0.398753	3.79301e-12	ZNF783	0.403833	TRUE	FALSE	FALSE	FALSE	2.34906e-11	1.07119e-48	1.17453e-11
2940	ILMN_1703949	6111	0.547374	6.66528e-95	KPNB1	7485	0.398698	3.82105e-12	KPNB1	0.473036	TRUE	FALSE	FALSE	FALSE	2.36545e-11	3.17212e-93	1.18273e-11
8526	ILMN_1846306	5229	-0.440286	3.68063e-58	HS,363526	2978	-0.398666	3.83746e-12		-0.419476	FALSE	TRUE	FALSE	TRUE	2.37368e-11	4.50596e-57	1.18684e-11
1070	ILMN_1669259	448	-0.420293	1.22753e-52	ANKRD49	10928	0.398565	3.89015e-12	ANKRD49	-0.0108638	FALSE	TRUE	FALSE	FALSE	2.40136e-11	1.25129e-51	1.20068e-11
11072	ILMN_2383305	4635	0.476024	5.32652e-69	GPATCH4	5676	0.398464	3.94342e-12	GPATCH4	0.437244	TRUE	FALSE	FALSE	FALSE	2.43325e-11	9.6261e-68	1.21662e-11
10563	ILMN_2337955	14444	-0.398972	3.81588e-47	ZMAT5	924	-0.398108	4.13666e-12	ZMAT5	-0.39854	FALSE	TRUE	FALSE	TRUE	2.55041e-11	3.17832e-46	1.2752e-11
1141	ILMN_1670539	8146	0.245617	5.65502e-18	LOC92017	9942	0.398074	4.15602e-12	LOC92017	0.321845	FALSE	FALSE	FALSE	FALSE	2.5613e-11	1.72045e-17	1.28065e-11
3151	ILMN_1708143	3866	0.486926	1.43012e-72	FAM127A	14689	0.398066	4.16027e-12	FAM127A	0.442496	TRUE	FALSE	FALSE	FALSE	2.56288e-11	2.98129e-71	1.28144e-11
6053	ILMN_1766505	2645	-0.508232	6.19518e-80	COMMD10	9309	-0.397961	4.21911e-12	COMMD10	-0.453097	FALSE	TRUE	FALSE	TRUE	2.59807e-11	1.68867e-78	1.29903e-11
787	ILMN_1664167	11332	-0.19887	3.47015e-12	RPF2	6346	0.400868	2.84979e-12	RPF2	0.100999	FALSE	FALSE	FALSE	FALSE	1.78684e-11	8.33524e-12	1.31018e-11
1673	ILMN_1680313	12735	0.366377	1.72562e-39	STX4	9858	0.39784	4.28839e-12	STX4	0.382109	FALSE	FALSE	FALSE	FALSE	2.63965e-11	1.11435e-38	1.31983e-11
11198	ILMN_2393573	10944	0.485356	4.75852e-72	RASSF1	5803	0.397774	4.32638e-12	RASSF1	0.441565	TRUE	FALSE	FALSE	FALSE	2.66196e-11	9.72802e-71	1.33098e-11
3997	ILMN_1725300	8716	0.435413	8.84218e-57	MLL3	13426	0.397715	4.36115e-12	MLL3	0.416564	TRUE	FALSE	FALSE	FALSE	2.68226e-11	1.03785e-55	1.34113e-11
10742	ILMN_2356890	8844	-0.389896	6.32517e-45	MRPL42	12045	-0.397377	4.5635e-12	MRPL42	-0.393636	FALSE	TRUE	FALSE	TRUE	2.80102e-11	4.88616e-44	1.40051e-11
6236	ILMN_1770356	10279	0.35653	2.41214e-37	POLRMT	701	0.397287	4.61889e-12	POLRMT	0.376908	FALSE	FALSE	FALSE	FALSE	2.83387e-11	1.44251e-36	1.41693e-11
6539	ILMN_1776552	4327	0.235549	1.28841e-16	FUBP1	14226	0.39718	4.68533e-12	FUBP1	0.316364	FALSE	FALSE	FALSE	FALSE	2.8723e-11	3.72383e-16	1.43617e-11
11350	ILMN_2404085	2526	0.573203	6.40958e-106	CLIP1	12281	0.396899	4.86538e-12	CLIP1	0.485051	TRUE	FALSE	FALSE	FALSE	2.97906e-11	5.01948e-104	1.48953e-11
11274	ILMN_2399264	11812	0.324161	8.29772e-31	SEPT6	10221	0.396821	4.91644e-12	SEPT6	0.360491	FALSE	FALSE	FALSE	FALSE	3.00789e-11	3.96688e-30	1.50395e-11
6913	ILMN_1784227	8490	0.197743	4.61327e-12	MCRS1	8105	0.400243	3.10164e-12	MCRS1	0.298993	FALSE	FALSE	FALSE	FALSE	1.94154e-11	1.10148e-11	1.52151e-11
4938	ILMN_1744006	4472	0.25832	8.9073e-20	GFOD2	8844	0.396691	5.00244e-12	GFOD2	0.327506	FALSE	FALSE	FALSE	FALSE	3.05927e-11	2.90198e-19	1.52963e-11
3815	ILMN_1721563	13186	0.331151	3.73721e-32	TMEM127	13098	0.396659	5.02406e-12	TMEM127	0.363905	FALSE	FALSE	FALSE	FALSE	3.07125e-11	1.87698e-31	1.53563e-11
6446	ILMN_1774708	9638	-0.213635	7.12438e-14	ORMDL2	4142	-0.396542	5.10298e-12	ORMDL2	-0.305088	FALSE	FALSE	FALSE	TRUE	3.11698e-11	1.83292e-13	1.56765e-11
7949	ILMN_1805693	4557	0.193442	1.34584e-11	GMIP	7079	0.477842	1.95385e-17	GMIP	0.335642	FALSE	FALSE	FALSE	FALSE	1.95333e-16	3.14539e-11	1.57271e-11
11973	ILMN_3236244	1519	-0.344357	8.54884e-35	C1ORF174	14946	-0.396369	5.22239e-12	C1orf174	-0.370363	FALSE	TRUE	FALSE	TRUE	3.18734e-11	4.68115e-34	1.59367e-11
9017	ILMN_2075051	9975	0.344232	9.06554e-35	PGS1	9035	0.396268	5.2935e-12	PGS1	0.37025	FALSE	FALSE	FALSE	FALSE	3.22944e-11	4.95858e-34	1.61472e-11
10495	ILMN_2330552	2247	0.415432	2.3801e-51	CDC2L2	14484	0.39622	5.3273e-12	CDC2L2	0.405826	TRUE	FALSE	FALSE	FALSE	3.24875e-11	2.31457e-50	1.62438e-11
4233	ILMN_1729868	12540	-0.350057	5.6497e-36	SPRYD4	8967	-0.395953	5.521e-12	SPRYD4	-0.373005	FALSE	TRUE	FALSE	TRUE	3.36416e-11	3.22116e-35	1.68208e-11
4091	ILMN_1727098	10372	0.19387	1.21124e-11	PPP1R16B	14298	0.409277	8.96235e-13	PPP1R16B	0.301573	FALSE	FALSE	FALSE	FALSE	5.92635e-12	2.8362e-11	1.71442e-11
4641	ILMN_1738449	12686	0.244562	7.90038e-18	STIM2	6230	0.395633	5.76111e-12	STIM2	0.320097	FALSE	FALSE	FALSE	FALSE	3.50483e-11	2.38981e-17	1.75242e-11
10904	ILMN_2369018	3740	-0.362726	1.09933e-38	EVI2A	2125	-0.395444	5.90808e-12	EVI2A	-0.379085	FALSE	TRUE	FALSE	TRUE	3.58991e-11	6.91212e-38	1.79495e-11
10137	ILMN_2246956	1027	0.208881	2.57011e-13	BCL2	1153	0.395537	5.83531e-12	BCL2	0.302209	FALSE	FALSE	FALSE	FALSE	3.54855e-11	6.47493e-13	1.80665e-11
10695	ILMN_2352245	10954	0.203002	1.20468e-12	RASSF6	1568	0.395971	5.50761e-12	RASSF6	0.299486	FALSE	FALSE	FALSE	FALSE	3.35736e-11	2.95452e-12	1.8264e-11
2273	ILMN_1691559	3608	0.192789	1.57994e-11	ELF2	5182	0.505222	1.30724e-19	ELF2	0.349006	FALSE	FALSE	TRUE	FALSE	1.53512e-18	3.68669e-11	1.84335e-11
12261	ILMN_3244803	10878	0.283818	1.05025e-23	RAD54L2	5224	0.395108	6.17883e-12	RAD54L2	0.339463	FALSE	FALSE	FALSE	FALSE	3.75141e-11	3.95845e-23	1.87571e-11
2569	ILMN_1696843	7140	0.457986	2.28207e-63	LOC613037	3854	0.394947	6.31221e-12	LOC613037	0.426467	TRUE	FALSE	FALSE	FALSE	3.82779e-11	3.38107e-62	1.9139e-11
4025	ILMN_1726108	6170	-0.216649	3.10809e-14	LASS2	4420	-0.394913	6.34083e-12	LASS2	-0.305781	FALSE	FALSE	FALSE	TRUE	3.84361e-11	8.12483e-14	1.92587e-11
3832	ILMN_1721833	5568	0.196369	6.51148e-12	IER5	7800	0.398578	3.8832e-12	IER5	0.297474	FALSE	FALSE	FALSE	FALSE	2.39805e-11	1.54449e-11	1.97127e-11
1391	ILMN_1675131	10075	-0.237144	7.92564e-17	PIH1D1	14106	-0.394647	6.56904e-12	PIH1D1	-0.315896	FALSE	FALSE	FALSE	TRUE	3.97239e-11	2.30875e-16	1.98621e-11
7117	ILMN_1788701	10571	0.378379	3.30179e-42	PSIP1	8147	0.394628	6.58589e-12	PSIP1	0.386504	FALSE	FALSE	FALSE	FALSE	3.98099e-11	2.3161e-41	1.99049e-11
6623	ILMN_1778240	4471	0.37741	5.52667e-42	GFOD1	14559	0.394535	6.66762e-12	GFOD1	0.385973	FALSE	FALSE	FALSE	FALSE	4.02878e-11	3.84943e-41	2.01439e-11
4505	ILMN_1736068	2612	-0.288816	1.59029e-24	CNOT8	13778	-0.39441	6.77886e-12	CNOT8	-0.341613	FALSE	FALSE	FALSE	TRUE	4.09273e-11	6.1521e-24	2.04637e-11
10617	ILMN_2344007	11998	-0.50945	2.26634e-80	SIP1	6810	-0.394271	6.90512e-12	SIP1	-0.451861	FALSE	TRUE	FALSE	TRUE	4.1673e-11	6.26993e-79	2.08365e-11
6618	ILMN_1778202	4225	0.19385	1.21733e-11	FLJ40722	13592	0.403149	2.08899e-12	FLJ40722	0.298499	FALSE	FALSE	FALSE	FALSE	1.33077e-11	2.84911e-11	2.08994e-11
1426	ILMN_1675788	14486	0.194075	1.15132e-11	ZNF175	6009	0.402088	2.4145e-12	ZNF175	0.298081	FALSE	FALSE	FALSE	FALSE	1.52401e-11	2.69803e-11	2.11102e-11
1905	ILMN_1684346	13352	0.458559	1.52939e-63	TNFAIP8L1	12522	0.394162	7.0064e-12	TNFAIP8L1	0.42636	TRUE	FALSE	FALSE	FALSE	4.22674e-11	2.28191e-62	2.11337e-11
5232	ILMN_1750160	4016	-0.520135	2.79235e-84	FASTKD3	10988	-0.394112	7.05278e-12	FASTKD3	-0.457123	FALSE	TRUE	FALSE	TRUE	4.25133e-11	8.79353e-83	2.12567e-11
11951	ILMN_3235472	14200	-0.481328	1.01134e-70	WDYHV1	2943	-0.394091	7.07276e-12	WDYHV1	-0.437709	FALSE	TRUE	FALSE	TRUE	4.25829e-11	1.93876e-69	2.12914e-11
6481	ILMN_1775542	3810	0.217592	2.39139e-14	FAIM3	10944	0.394096	7.06728e-12	FAIM3	0.305844	FALSE	FALSE	FALSE	FALSE	4.25829e-11	6.28127e-14	2.13228e-11
4039	ILMN_1726391	8838	-0.404853	1.27736e-48	MRPL39	12803	-0.393926	7.2285e-12	MRPL39	-0.399389	FALSE	TRUE	FALSE	TRUE	4.34554e-11	1.12336e-47	2.17277e-11
4865	ILMN_1742577	4774	0.21813	2.05825e-14	GTPBP4	15126	0.393926	7.22917e-12	GTPBP4	0.306028	FALSE	FALSE	FALSE	FALSE	4.34554e-11	5.42646e-14	2.17548e-11
8441	ILMN_1815882	5040	0.244195	8.86967e-18	HNRNPA1	13943	0.393864	7.28811e-12	HNRNPA1	0.31903	FALSE	FALSE	FALSE	FALSE	4.37923e-11	2.677e-17	2.18962e-11
5344	ILMN_1752333	12165	0.231605	4.2158e-16	SLC35E1	803	0.393714	7.43466e-12	SLC35E1	0.31266	FALSE	FALSE	FALSE	FALSE	4.46021e-11	1.19468e-15	2.23016e-11
2511	ILMN_1695872	7158	-0.19199	1.92145e-11	LOC641992	12682	-0.547919	2.03706e-23	LOC641992	-0.369955	FALSE	FALSE	FALSE	TRUE	3.21511e-22	4.46949e-11	2.23474e-11
7931	ILMN_1805271	14726	0.19197	1.9309e-11	ZNF721	13439	0.453001	1.26493e-15	ZNF721	0.322485	FALSE	FALSE	FALSE	FALSE	1.07986e-14	4.49076e-11	2.24592e-11
9208	ILMN_2102960	5998	0.224277	3.60339e-15	KIAA1370	9283	0.393592	7.55578e-12	KIAA1370	0.308934	FALSE	FALSE	FALSE	FALSE	4.52749e-11	9.81302e-15	2.26423e-11
3636	ILMN_1717934	12820	0.361865	1.69537e-38	SYT11	9354	0.393507	7.64159e-12	SYT11	0.377686	FALSE	FALSE	FALSE	FALSE	4.57167e-11	1.05968e-37	2.28583e-11
7988	ILMN_1806408	74	0.220975	9.24666e-15	ACADVL	10992	0.393513	7.63486e-12	ACADVL	0.307244	FALSE	FALSE	FALSE	FALSE	4.56944e-11	2.47486e-14	2.28596e-11
4286	ILMN_1730986	8318	0.364564	4.34004e-39	MALT1	10389	0.393457	7.6922e-12	MALT1	0.379011	FALSE	FALSE	FALSE	FALSE	4.59831e-11	2.76526e-38	2.29915e-11
863	ILMN_1665428	4724	0.191929	1.95006e-11	GSDMD	14967	0.422423	1.37484e-13	GSDMD	0.307176	FALSE	FALSE	FALSE	FALSE	9.83905e-13	4.53462e-11	2.31651e-11
6555	ILMN_1776998	3272	0.32879	1.07445e-31	DNAJA4	12804	0.393282	7.87196e-12	DNAJA4	0.361036	FALSE	FALSE	FALSE	FALSE	4.7002e-11	5.30628e-31	2.3501e-11
3410	ILMN_1713189	1275	-0.191727	2.04883e-11	C12ORF41	7655	0.491724	1.63199e-18	C12orf41	0.149999	FALSE	FALSE	FALSE	FALSE	1.75439e-17	4.75832e-11	2.37916e-11
4265	ILMN_1730620	696	-0.224443	3.4353e-15	ARRB1	13521	-0.393023	8.14573e-12	ARRB1	-0.308733	FALSE	FALSE	FALSE	TRUE	4.85983e-11	9.36043e-15	2.43038e-11
9198	ILMN_2101650	8465	0.221742	7.43967e-15	MBTD1	11758	0.392819	8.36907e-12	MBTD1	0.30728	FALSE	FALSE	FALSE	FALSE	4.98914e-11	1.99881e-14	2.49557e-11
2746	ILMN_1700419	5509	-0.449488	7.88982e-61	HSPC171	8380	-0.392673	8.53179e-12	HSPC171	-0.42108	FALSE	TRUE	FALSE	TRUE	5.08214e-11	1.07037e-59	2.54107e-11
7918	ILMN_1804938	4662	-0.192026	1.90448e-11	GPR175	9299	-0.408438	1.00739e-12	GPR175	-0.300232	FALSE	FALSE	FALSE	TRUE	6.61513e-12	4.43071e-11	2.54611e-11
4123	ILMN_1727761	4552	0.274931	2.74366e-22	GMEB1	8419	0.392651	8.5566e-12	GMEB1	0.333791	FALSE	FALSE	FALSE	FALSE	5.09491e-11	9.7853e-22	2.54746e-11
5510	ILMN_1755850	14580	0.388128	1.68034e-44	ZNF350	6846	0.392648	8.56011e-12	ZNF350	0.390388	FALSE	FALSE	FALSE	FALSE	5.095e-11	1.28134e-43	2.5475e-11
290	ILMN_1656111	9028	0.191413	2.21172e-11	MYLIP	9446	0.683796	4.51841e-40	MYLIP	0.437604	FALSE	FALSE	TRUE	FALSE	3.10423e-38	5.12777e-11	2.56388e-11
4486	ILMN_1735552	6039	0.513377	8.60549e-82	KIF1B	1816	0.39244	8.79763e-12	KIF1B	0.452908	TRUE	FALSE	FALSE	FALSE	5.2302e-11	2.46363e-80	2.6151e-11
1631	ILMN_1679641	3857	0.270509	1.33095e-21	FAM120B	3367	0.392165	9.12192e-12	FAM120B	0.331337	FALSE	FALSE	FALSE	FALSE	5.41236e-11	4.63407e-21	2.70618e-11
4539	ILMN_1736796	10960	0.253296	4.72947e-19	RB1CC1	873	0.392101	9.20004e-12	RB1CC1	0.322698	FALSE	FALSE	FALSE	FALSE	5.45658e-11	1.49991e-18	2.72829e-11
10918	ILMN_2370573	14230	0.313762	7.20006e-29	XAF1	7165	0.391982	9.34466e-12	XAF1	0.352872	FALSE	FALSE	FALSE	FALSE	5.53801e-11	3.21861e-28	2.76901e-11
4304	ILMN_1731287	581	-0.191508	2.16089e-11	ARFGAP3	13069	0.409524	8.65806e-13	ARFGAP3	0.109008	FALSE	FALSE	FALSE	FALSE	5.73516e-12	5.01542e-11	2.79447e-11
12895	ILMN_3303965	14347	0.398667	4.5433e-47	ZC3H11B	9294	0.391524	9.92602e-12	ZC3H11B	0.395095	TRUE	FALSE	FALSE	FALSE	5.87564e-11	3.77147e-46	2.93782e-11
11306	ILMN_2401730	1499	-0.191062	2.40864e-11	C1GALT1C1	1798	-0.410503	7.55049e-13	C1GALT1C1	-0.300783	FALSE	FALSE	FALSE	TRUE	5.0248e-12	5.57298e-11	3.03773e-11
12943	ILMN_3307719	14622	0.206853	4.40237e-13	ZNF490	4349	0.391375	1.01212e-11	ZNF490	0.299114	FALSE	FALSE	FALSE	FALSE	5.98885e-11	1.09937e-12	3.04939e-11
1302	ILMN_1673352	5591	0.377543	5.15174e-42	IFITM2	9404	0.391218	1.03321e-11	IFITM2	0.38438	FALSE	FALSE	FALSE	FALSE	6.11126e-11	3.59166e-41	3.05563e-11
8454	ILMN_1819494	5243	0.275987	1.87353e-22	HS,406106	3360	0.391188	1.03728e-11		0.333588	FALSE	FALSE	FALSE	FALSE	6.1305e-11	6.73224e-22	3.06525e-11
189	ILMN_1654518	8177	0.441764	1.38949e-58	LRCH4	12084	0.391132	1.04494e-11	LRCH4	0.416448	TRUE	FALSE	FALSE	FALSE	6.16859e-11	1.72243e-57	3.08429e-11
273	ILMN_1655821	1918	-0.196309	6.60999e-12	CAPG	2002	-0.393107	8.05638e-12	CAPG	-0.294708	FALSE	FALSE	FALSE	TRUE	4.80841e-11	1.56736e-11	3.18788e-11
11991	ILMN_3236599	4229	0.264769	9.90363e-21	FLJ44054	6900	-0.390788	1.09317e-11	FLJ44054	-0.0630099	FALSE	FALSE	FALSE	TRUE	6.45079e-11	3.33827e-20	3.22539e-11
3157	ILMN_1708203	9672	0.328987	9.8428e-32	OTUD4	1978	0.39075	1.09867e-11	OTUD4	0.359869	FALSE	FALSE	FALSE	FALSE	6.47819e-11	4.86747e-31	3.2391e-11
5117	ILMN_1747504	265	0.456733	5.45998e-63	AHCTF1	5612	0.390723	1.10258e-11	AHCTF1	0.423728	TRUE	FALSE	FALSE	FALSE	6.49867e-11	7.98548e-62	3.24934e-11
1511	ILMN_1677483	3762	-0.329414	8.13572e-32	EXOSC1	13077	-0.3907	1.10586e-11	EXOSC1	-0.360057	FALSE	TRUE	FALSE	TRUE	6.51041e-11	4.03677e-31	3.25521e-11
7906	ILMN_1804676	14003	-0.430563	1.98682e-55	VAMP4	6440	-0.390684	1.10819e-11	VAMP4	-0.410624	FALSE	TRUE	FALSE	TRUE	6.52162e-11	2.21438e-54	3.26081e-11
276	ILMN_1655876	13211	-0.380041	1.3591e-42	TMEM159	12009	-0.39063	1.11616e-11	TMEM159	-0.385335	FALSE	TRUE	FALSE	TRUE	6.56597e-11	9.69916e-42	3.28299e-11
3426	ILMN_1713496	12630	0.236882	8.58795e-17	ST3GAL5	2165	0.390438	1.14458e-11	ST3GAL5	0.31366	FALSE	FALSE	FALSE	FALSE	6.7279e-11	2.49922e-16	3.36396e-11
12829	ILMN_3297455	7957	-0.294444	1.81308e-25	LOC729082	3806	-0.390397	1.15071e-11	LOC729082	-0.34242	FALSE	FALSE	FALSE	TRUE	6.76134e-11	7.2138e-25	3.38067e-11
11794	ILMN_3224290	8068	-0.267718	3.55338e-21	LOC730052	13391	-0.390364	1.15563e-11	LOC730052	-0.329041	FALSE	FALSE	FALSE	TRUE	6.7876e-11	1.21688e-20	3.3938e-11
3169	ILMN_1708502	227	0.462719	8.1836e-65	AFF4	7336	0.390134	1.19096e-11	AFF4	0.426427	TRUE	FALSE	FALSE	FALSE	6.98967e-11	1.28311e-63	3.49483e-11
3315	ILMN_1711611	7757	-0.230072	6.64518e-16	LOC653907	11729	-0.39011	1.1947e-11	LOC653907	-0.310091	FALSE	FALSE	FALSE	TRUE	7.0089e-11	1.86668e-15	3.50454e-11
9125	ILMN_2091412	4247	0.298727	3.35999e-26	FLT3LG	11066	0.38995	1.22006e-11	FLT3LG	0.344338	FALSE	FALSE	FALSE	FALSE	7.15214e-11	1.37455e-25	3.57607e-11
2608	ILMN_1697554	11643	0.190057	3.07283e-11	SASH3	8177	0.421751	1.51609e-13	SASH3	0.305904	FALSE	FALSE	FALSE	FALSE	1.08039e-12	7.07325e-11	3.59065e-11
12387	ILMN_3249608	417	0.189903	3.18959e-11	ANKLE2	11455	0.624391	8.87014e-32	ANKLE2	0.407147	FALSE	FALSE	TRUE	FALSE	2.67447e-30	7.33402e-11	3.66701e-11
10321	ILMN_2307450	14553	-0.196756	5.91018e-12	ZNF302	5343	0.391199	1.03581e-11	ZNF302	0.0972214	FALSE	FALSE	FALSE	FALSE	6.12423e-11	1.40523e-11	3.76473e-11
5920	ILMN_1764091	10778	0.379748	1.59046e-42	R3HDM2	15006	0.389546	1.28619e-11	R3HDM2	0.384647	FALSE	FALSE	FALSE	FALSE	7.53397e-11	1.13175e-41	3.76698e-11
11965	ILMN_3236021	6685	0.315129	4.04339e-29	LOC100133923	7472	0.38931	1.32649e-11	LOC100133923	0.35222	FALSE	FALSE	FALSE	FALSE	7.761e-11	1.82458e-28	3.8805e-11
1808	ILMN_1682799	12660	0.190426	2.81024e-11	STAMBPL1	4	0.40344	2.00748e-12	STAMBPL1	0.296933	FALSE	FALSE	FALSE	FALSE	1.28207e-11	6.4829e-11	3.88249e-11
838	ILMN_1665004	1949	0.191118	2.3759e-11	CASC3	2928	0.398642	3.85003e-12	CASC3	0.29488	FALSE	FALSE	FALSE	FALSE	2.38047e-11	5.50065e-11	3.94056e-11
6254	ILMN_1770733	11153	-0.189589	3.44063e-11	RIC8A	4045	0.457422	6.17176e-16	RIC8A	0.133917	FALSE	FALSE	FALSE	FALSE	5.45335e-15	7.89899e-11	3.94977e-11
222	ILMN_1655117	14138	0.214351	5.85596e-14	WDR19	10447	0.389136	1.35682e-11	WDR19	0.301744	FALSE	FALSE	FALSE	FALSE	7.92925e-11	1.51184e-13	3.97218e-11
7342	ILMN_1793729	1361	0.46198	1.38151e-64	C15ORF39	3	0.389064	1.36966e-11	C15orf39	0.425522	TRUE	FALSE	FALSE	FALSE	8.0012e-11	2.14112e-63	4.0006e-11
3289	ILMN_1711078	2246	0.394141	5.91036e-46	CDC2L2	9727	0.388974	1.38586e-11	CDC2L2	0.391557	TRUE	FALSE	FALSE	FALSE	8.08647e-11	4.7235e-45	4.04324e-11
3161	ILMN_1708348	165	0.28446	8.26037e-24	ADAM8	4486	0.388919	1.39587e-11	ADAM8	0.336689	FALSE	FALSE	FALSE	FALSE	8.13862e-11	3.1229e-23	4.06931e-11
7648	ILMN_1799939	12849	0.402813	4.18092e-48	TAF1L	1337	0.388911	1.39725e-11	TAF1L	0.395862	TRUE	FALSE	FALSE	FALSE	8.14356e-11	3.63156e-47	4.07178e-11
12253	ILMN_3244521	6789	0.349925	6.0191e-36	LOC283267	10619	0.388812	1.41534e-11	LOC283267	0.369369	FALSE	FALSE	FALSE	FALSE	8.24261e-11	3.42781e-35	4.12131e-11
9592	ILMN_2157510	1076	-0.301906	9.44056e-27	BLOC1S1	12110	-0.388777	1.42193e-11	BLOC1S1	-0.345341	FALSE	FALSE	FALSE	TRUE	8.27466e-11	3.93716e-26	4.13733e-11
2155	ILMN_1689652	11279	-0.190263	2.92356e-11	RNMTL1	8902	0.401317	2.68126e-12	RNMTL1	0.105527	FALSE	FALSE	FALSE	FALSE	1.68467e-11	6.73698e-11	4.21082e-11
11748	ILMN_3215381	7370	-0.301803	9.84031e-27	LOC645175	7601	-0.388602	1.45461e-11	LOC645175	-0.345202	FALSE	FALSE	FALSE	TRUE	8.46153e-11	4.10041e-26	4.23077e-11
8274	ILMN_1812557	2288	0.238768	4.81613e-17	CDK5RAP3	5553	0.388597	1.45555e-11	CDK5RAP3	0.313683	FALSE	FALSE	FALSE	FALSE	8.46377e-11	1.41492e-16	4.23189e-11
11231	ILMN_2395974	10441	-0.275656	2.11202e-22	PRDX3	2710	-0.387878	1.59829e-11	PRDX3	-0.331767	FALSE	FALSE	FALSE	TRUE	9.2653e-11	7.57452e-22	4.63265e-11
10359	ILMN_2312296	9800	0.260945	3.67024e-20	PCBP2	5078	0.387591	1.65876e-11	PCBP2	0.324268	FALSE	FALSE	FALSE	FALSE	9.6048e-11	1.21257e-19	4.8024e-11
12078	ILMN_3239055	13266	-0.451916	1.50966e-61	TMEM208	6203	-0.387587	1.65966e-11	TMEM208	-0.419752	FALSE	TRUE	FALSE	TRUE	9.60633e-11	2.11195e-60	4.80317e-11
6343	ILMN_1772677	2605	0.351729	2.51933e-36	CNOT4	7865	0.387574	1.66246e-11	CNOT4	0.369652	FALSE	FALSE	FALSE	FALSE	9.61889e-11	1.45431e-35	4.80945e-11
6769	ILMN_1781155	8264	0.315883	2.93856e-29	LYN	1702	0.387379	1.705e-11	LYN	0.351631	FALSE	FALSE	FALSE	FALSE	9.86123e-11	1.33375e-28	4.93062e-11
4947	ILMN_1744210	11721	0.195778	7.5467e-12	SDHA	4110	0.388783	1.42083e-11	SDHA	0.29228	FALSE	FALSE	FALSE	FALSE	8.27142e-11	1.78347e-11	5.02744e-11
1611	ILMN_1679280	7271	-0.237494	7.12145e-17	LOC643997	10754	-0.3872	1.7452e-11	LOC643997	-0.312347	FALSE	FALSE	FALSE	TRUE	1.00822e-10	2.07817e-16	5.04112e-11
1621	ILMN_1679483	5727	-0.357311	1.63996e-37	INTS10	12437	0.386887	1.81729e-11	INTS10	0.0147878	FALSE	TRUE	FALSE	FALSE	1.04907e-10	9.89927e-37	5.24534e-11
4152	ILMN_1728392	6786	-0.253119	5.01192e-19	LOC255809	8560	-0.386523	1.90483e-11	LOC255809	-0.319821	FALSE	FALSE	FALSE	TRUE	1.09792e-10	1.58699e-18	5.48962e-11
8188	ILMN_1810729	13814	0.204052	9.17359e-13	UBL3	4368	0.386687	1.86491e-11	UBL3	0.295369	FALSE	FALSE	FALSE	FALSE	1.07574e-10	2.26184e-12	5.49178e-11
6072	ILMN_1767020	3131	0.43851	1.17983e-57	DENND1C	8072	0.386506	1.90898e-11	DENND1C	0.412508	TRUE	FALSE	FALSE	FALSE	1.0999e-10	1.41512e-56	5.49948e-11
4966	ILMN_1744665	3658	0.269431	1.94746e-21	EP300	14151	0.386476	1.91643e-11	EP300	0.327954	FALSE	FALSE	FALSE	FALSE	1.10377e-10	6.7378e-21	5.51884e-11
12126	ILMN_3240524	8601	0.190666	2.65192e-11	MFSD6	4092	0.392842	8.34279e-12	MFSD6	0.291754	FALSE	FALSE	FALSE	FALSE	4.97543e-11	6.12532e-11	5.55038e-11
5916	ILMN_1764043	13658	0.24357	1.08018e-17	TTL	6536	0.385929	2.05674e-11	TTL	0.314749	FALSE	FALSE	FALSE	FALSE	1.18323e-10	3.24757e-17	5.91615e-11
2915	ILMN_1703471	775	0.267708	3.56627e-21	ATF6	5194	0.385906	2.06289e-11	ATF6	0.326807	FALSE	FALSE	FALSE	FALSE	1.18632e-10	1.22101e-20	5.9316e-11
11705	ILMN_3209117	7291	-0.429065	5.14601e-55	LOC644214	3118	-0.385724	2.11188e-11	LOC644214	-0.407394	FALSE	TRUE	FALSE	TRUE	1.21403e-10	5.67556e-54	6.07014e-11
4257	ILMN_1730433	2172	0.301063	1.32411e-26	CD2AP	5178	0.385612	2.14246e-11	CD2AP	0.343337	FALSE	FALSE	FALSE	FALSE	1.23114e-10	5.4912e-26	6.1557e-11
[truncated: 10,980 more rows]
