# Supplementary material for: Transcriptomic Context of RUNX3 Expression in Monocytes: A Cross-Sectional Analysis
Source: Biomedicines. 2023 Jun 13;11(6):1698. doi: 10.3390/biomedicines11061698 (PMC10296263; doi:10.3390/biomedicines11061698)
Supplement: Supplementary file 1 [file biomedicines-11-01698-s001.zip › Supplementary Table S2 Random forest MESA and CEDAR monocytes RUNX3.xlsx]

## Sheet: MESA
Gene	Probe: ILMN_	Importance (impurity)		Supplementary Table.
SLC9A1	1800425	100		Importance of variables in random forest models for the prediction of RUNX3 in monocytes.
C14ORF43	2412922	98.2784
FAM193A	1651504	96.4512		Results from MESA project data.
BICD2	2380418	93.414		Results from CEDAR are presented in the second spreadsheet.
CCDC88A	1811050	90.2417
ASAP1	1690963	88.8391
ARHGAP17	1718610	83.6771
ARHGEF18	1664016	82.807
FGR	2368318	81.2086
TNK2	1669703	80.5012
SFRS2IP	3251511	79.7964
LOC100130914	3183139	76.7392
SCAPER	1811178	75.2178
MYPOP	1704793	72.7628
PRKCD	1801105	70.4861
CEP110	1758778	69.9713
PRR13	2344204	69.3118
TNFRSF1B	1764788	69.2894
RHBDF2	1691717	68.8887
ZDHHC8	1789492	68.2299
TBC1D9B	1789909	66.9218
KDM6B	2397521	66.3487
HMHA1	1811392	66.0453
PLAGL2	1786601	64.5416
LOC440487	3278132	63.4314
PSMA5	1759952	62.054
SON	2247664	61.7083
FYB	1796537	60.7676
ULK1	1735052	60.4565
RERE	2327795	60.2203
CIDEB	1668910	58.9896
NSUN2	1680129	58.0884
SNRNP40	3247064	55.9351
C7ORF23	1751143	54.0486
LRRC14	1678998	54.0386
GOLGA2	1738821	52.1573
MTHFR	1734830	51.2478
PRDM1	1655077	50.9076
PLCL2	1737025	50.297
NLRP1	2313079	49.7603
LOC347292	1654445	49.7354
FAM120A	2163306	49.1482
NUTF2	1655046	48.9102
FBXL10	1794260	48.4729
EPRS	1783695	48.1891
FAM58A	1770623	47.5694
VCL	1795429	47.5194
RFX7	3245625	47.1537
PDZD8	1696962	46.8636
SLK	1700834	46.2049
CTSB	1696360	46.1229
POLR2I	1720542	45.7252
LOC653479	1703301	45.7078
PEX11B	1678546	45.42
NHP2	1718672	45.4128
KIF1B	1735552	45.3264
SRRM2	1734602	44.5139
HRSP12	1807633	43.5158
ARAP1	3269719	43.3734
HSPC047	1726678	43.1428
YPEL5	1711069	43.0585
RPS21	1800573	43.0411
RAPGEF1	1769412	42.9293
ZNF564	2217212	42.8181
PHRF1	3245476	42.7849
TRRAP	1660368	42.5412
SMYD2	1721605	42.4822
ZMIZ1	1771627	42.4727
COQ5	1770936	42.1165
FURIN	1790228	41.1098
LOC442726	1708048	40.0177
TACC1	1770084	40.0124
TCIRG1	1711994	39.9021
FLJ42627	3238221	39.4207
ARAP3	3240997	38.9745
CAB39	1765858	38.8895
ATXN2	1743829	38.8468
YTHDC1	1707506	37.4832
CCDC56	2064898	37.256
HNRNPM	3269405	36.7486
NFATC1	1707051	36.4109
IAH1	2217329	36.2954
LOC342994	3244755	35.8518
RAB11FIP3	1708328	35.6017
CSK	1754121	35.2682
LIG3	1660582	35.2681
C7ORF36	1793508	34.5566
MAFB	1764709	34.331
D2HGDH	2206272	32.6787
C2ORF28	2386016	32.1052
PRKAG1	1751984	32.0894
UPF2	2383693	31.2761
ASF1A	1714737	31.1985
PARP1	1686871	30.8209
DNAJC7	1663616	30.7439
KIAA1539	1732609	29.9863
SEPT9	1769118	29.8839
C20ORF117	1693004	29.5684
RER1	1812067	28.8983
LIME1	2183687	28.6627
PIK4CA	1655177	28.6349
IQGAP2	1769433	28.5508
MRPS12	1714515	28.5093
TMEM126B	2145518	28.4736
C19ORF62	1806937	28.2847
FAM65A	1680037	28.1763
PTBP2	1707240	28.0539
SGSM2	1779171	27.8021
NFX1	1698402	27.7619
LOC392501	3274711	27.4132
UTP14A	2095820	27.1165
CXORF56	1730630	27.0177
FMNL1	1782748	27.002
MAP4K2	1723625	26.8816
MAPK7	2339655	26.7359
TOP2B	1777663	26.5495
TAF15	1678707	26.4717
MXD4	1756541	26.3717
HNMT	1705984	25.6947
SWAP70	1785175	25.2523
LOC729660	3224856	25.2427
CSF1R	1686623	25.0225
LOC727970	3219739	24.928
SIK3	1732343	24.8357
SAFB	1722059	24.7774
REXO1	1753008	24.5951
HS.213541	1826531	24.5493
PEF1	1729748	24.2682
HOOK3	2062001	24.1512
NDUFC1	1733603	23.8517
MLL3	2408877	23.7923
CLEC16A	1781752	23.6845
SNRPF	1678966	23.5593
ARHGAP30	1750805	23.2093
CHCHD1	1672149	22.9228
TRIM8	1746704	22.9062
SNORA70	1730773	22.7181
CLDN15	1682226	22.709
ZNF362	1686968	22.5689
ICAM1	1812226	20.7823
LOC389404	3277137	20.7575
RAPGEF2	3247261	20.6146
CTGLF3	2209578	20.5217
LOC646567	1700950	20.2397
ZNF142	1676745	19.9998
GOLGB1	1747935	19.7997
CLSTN1	2415179	19.7439
FLNB	1664922	19.5329
ETV6	1789596	19.4572
E2F2	1777233	19.1423
SON	1663090	19.0266
ATG5	1718265	18.7987
ASCC1	1685097	18.3916
CRADD	1690282	18.3016
SON	1703427	18.284
JMJD8	3249366	18.2593
PPM1F	2059535	18.2415
USP32	1804743	17.7231
UCRC	2366714	17.4021
TRIB1	1803811	17.3977
PQLC1	1798620	17.3288
DHX40	2248589	17.3149
MS4A14	1726189	17.1782
MYADM	2308849	17.0241
HDGF2	2325978	16.9676
SLC35E1	3251379	16.8089
C9ORF78	1697166	16.7189
TICAM1	1724863	16.6572
FOXO4	1712095	16.5751
IRF2BP2	1671005	16.3334
FAM38A	1752249	16.2102
DPY30	2131880	15.9969
NFKB1	1714965	15.956
PHB	1692651	15.8692
EIF4G1	1768470	15.6427
CCNC	1676423	15.5983
XPNPEP1	1669015	15.5862
PRPF4B	1736021	15.5832
MTSS1	1676980	15.5777
LOC728831	3305261	15.5774
GPSM3	1662799	15.4232
C16ORF35	2369580	15.3998
IKBKB	1727142	15.3552
LOC644214	3209117	15.3536
CXORF40A	2064655	15.2949
LAMP2	1673282	15.219
PLSCR3	1703433	15.2148
IK	1699362	15.1653
LOC339192	3289508	15.0868
LOC646527	3207738	15.064
SSH3	1755234	14.9879
LOC149448	1815141	14.9091
IFT20	3235216	14.8599
C11ORF51	1726104	14.8367
C14ORF109	3193306	14.5356
PLXND1	1675222	14.4517
SFRS17A	2117716	14.3862
ZZEF1	1786396	14.1619
DPM3	2402674	14.1534
ZNF650	2171640	14.1378
RBM14	1700604	14.0003
NELF	1665095	13.9074
MBD2	1750395	13.8189
RANBP3	2318811	13.7326
TSHZ1	1718907	13.5457
CEBPB	1693014	13.4306
SSR4	1680403	13.4016
CNIH	1758543	13.3141
HNMT	2284744	13.2244
DHX37	2192683	13.1566
ABHD10	1770031	13.1409
TRAK1	1782069	13.1245
LOC730235	3231621	13.0901
POM121C	3235808	13.0221
ZMYND19	1757627	13.0005
PPP1R11	1747598	12.9884
KLF6	1700727	12.984
TMEM131	1753608	12.8934
ISCA1L	1672024	12.8471
C6ORF111	2161357	12.5221
LIPT1	2343105	12.4978
LOC100129034	3256478	12.3544
CENTA1	2047511	12.3497
EMR2	2353633	12.2401
METTL9	1726421	12.2029
CTSB	2359742	12.169
POLS	1756793	12.146
ZNF513	1791069	12.045
METAP1	1785795	11.9828
CAMK1D	1751561	11.7436
STK40	2075927	11.5554
RHOC	1673305	11.499
UPF3B	1798163	11.483
FLJ35801	1781225	11.3816
KIAA0427	1655563	11.305
DOLK	1753627	11.292
SIPA1	1682930	11.2705
BAT2D1	1743137	11.0727
RASL10A	1747673	11.0363
LOC100128266	3260070	10.9897
LOC100129118	3258424	10.9828
C14ORF80	1653553	10.9306
TGOLN2	1651735	10.8182
ASAP1	3245057	10.5857
LOC730316	1662130	10.5603
HLA-DPA1	1772218	10.4304
PBX2	1682699	10.406
CDAN1	1659727	10.366
DDEF2	1757237	10.3657
BAZ1A	1742230	10.3472
STAT4	1785202	10.3386
TMEM183B	2172269	10.3347
PPP1R16A	1757882	10.2775
ZNF197	2270900	10.2513
CCR2	1769895	10.2421
TCEAL8	2402272	10.1916
LYRM2	1703132	10.0718
SSB	1672006	10.0601
TNFAIP8L2	1744113	10.0104
FGD3	1772686	10.0104
HNRNPD	1751368	9.99586
NRBP2	1733248	9.95642
SREBF1	1663035	9.91278
LOC100128410	3268914	9.89737
LOC100130919	3176090	9.87311
DPYSL2	1672503	9.8649
LOC649839	3246097	9.84654
IFIH1	1781373	9.8319
TTYH3	1692731	9.82158
RASAL3	1795089	9.80775
COMMD10	2094905	9.79878
CCNK	1689123	9.65865
GOSR2	1656293	9.63646
C10ORF105	3181538	9.63022
SF3B2	1775939	9.60094
ZSWIM4	2150654	9.5292
GLTSCR1	1782829	9.50735
FAM127A	1708143	9.46988
CDC2L2	2330552	9.44907
ALKBH5	1657283	9.44394
LOC648659	1695899	9.40863
TSHZ3	1743933	9.38836
TSG101	1747146	9.35635
AZI1	1746206	9.28567
ARF4	1719518	9.23737
SEPN1	1760890	9.15182
SNX1	2365484	9.14449
CCDC23	2050023	9.13203
NFIX	1694325	9.09352
SUMO2	2333594	9.04522
HGS	1715994	9.02153
ST3GAL5	2388701	9.00578
MAP2K3	1790534	8.98016
NIN	1724753	8.82183
DRG1	1658259	8.7947
CKS1B	2041046	8.76998
CD83	1780582	8.72196
HS.127310	1859946	8.69838
HEXB	1806692	8.66287
TCEB2	1733927	8.60535
TBC1D9B	2390227	8.56939
SETD2	1769473	8.54948
UPF3B	2397627	8.46962
LMNB2	1708101	8.4669
JARID2	1764177	8.39318
RPL9	2408415	8.39231
TRIM56	1666376	8.3863
TRNT1	1655924	8.34973
WNK1	1876924	8.32155
ADA	1803686	8.30166
CNIH4	1714759	8.29338
FAM39E	1655952	8.23262
CC2D1A	1701127	8.21175
HSP90B1	2096116	8.20755
MAP7D1	3234997	8.19627
DDX19A	2197101	8.16121
FAM195A	1730523	8.05692
LOC648980	3275575	8.04371
PHACTR4	1736548	8.03125
SLC25A4	2211780	8.02857
FCGR3B	1728639	7.97316
VBP1	2223010	7.96438
PACSIN2	1702396	7.9483
NCL	2121437	7.89957
C1ORF41	1681340	7.88972
QRICH1	1676002	7.87977
PWP1	1743049	7.86208
MMADHC	3248966	7.85915
LOC441246	1788742	7.82515
GON4L	1661138	7.66599
TCF7L2	1672486	7.64886
CHFR	1653828	7.63312
TMEM101	1667716	7.63008
HADHB	2197846	7.60123
C14ORF109	3269775	7.58555
HNRPUL1	1690268	7.57485
NCOR2	1698419	7.56331
HCFC1	1732705	7.56003
LYPLA1	2099798	7.53616
S1PR3	1703531	7.52103
ILF2	1745172	7.5157
LOC727908	3200362	7.48412
EIF3B	2379469	7.45664
DHTKD1	1664369	7.42944
DDX46	1727001	7.39841
SLC25A22	1687958	7.3964
LPIN1	1671554	7.37515
SNRPC	2086064	7.34529
ST6GALNAC3	2127379	7.33535
DGKA	2319913	7.28345
LOC388907	3294282	7.2818
CORO1C	1745954	7.27971
RPL34	1774823	7.27823
RAC2	1709795	7.26508
TMEM106B	1726288	7.25789
LOC648103	1767236	7.17669
NCOA1	1669033	7.11987
KIF20B	1712452	7.09945
ADARB1	1679797	7.08461
CERKL	1801091	7.06856
LOC727826	3274666	7.04415
ZFYVE26	1798061	7.03785
ECSIT	2233604	7.03702
MGC61598	1658847	6.99873
SCYL1	2400874	6.97474
FBXW4	1671427	6.9478
NBPF14	2204664	6.94573
GOLGA3	1733511	6.94526
CEACAM3	1743570	6.91226
SON	2323302	6.91056
SLTM	2395204	6.8686
ABCF1	1763875	6.85844
EIF1	1803846	6.83064
RMI1	2151488	6.81617
GRK5	2096719	6.7677
ZDHHC1	2094313	6.76479
GPS1	2309228	6.7329
SLC36A4	2082324	6.73062
MUTED	1776352	6.70728
C9ORF156	1700028	6.70318
SRRM1	1697670	6.69621
NDE1	1739805	6.68939
ZMYND8	1652407	6.67596
GUK1	1758398	6.66561
ZDHHC3	2201347	6.64909
DCTN3	1762281	6.63873
CD97	1673363	6.63233
NUDC	2097546	6.54774
FRG1	1734696	6.5235
BATF3	1763207	6.51207
NDUFA9	1760741	6.50684
LOC100134253	3239397	6.44385
RNF216	1729980	6.4425
IGSF6	1653498	6.43891
ABHD5	1655702	6.4067
NUDT9	1680239	6.37354
TADA1L	2194649	6.32537
FAM101B	1714418	6.32148
SAR1B	1736888	6.29974
ARS2	2358202	6.25752
USP38	1704876	6.25005
CCL5	2098126	6.22364
TSPYL3	1737360	6.10954
C9ORF23	2391345	6.08623
SASH1	1712673	6.02137
SIGLEC10	1655549	6.01036
ZNF787	1791388	6.00835
CDKN1C	1718565	5.99493
TMEM208	3239055	5.98128
RSF1	1668834	5.98108
DDX42	1695983	5.9604
RASSF1	2393573	5.93597
PGK1	2216852	5.88797
LZTR1	1805161	5.8774
C19ORF42	1694759	5.85109
LILRB1	2316974	5.84935
SLC35E1	2059173	5.8311
CEP63	1787808	5.81953
RAB34	1810486	5.81425
MLL3	1736165	5.80361
PARP10	2262044	5.80317
PDK3	1776582	5.76783
CEP135	1693766	5.75175
INSIG1	1686989	5.7364
SFRS18	3224934	5.73636
YEATS2	1676899	5.72969
LOC648176	1693293	5.72414
LOC652458	1718353	5.71286
P2RY2	2372915	5.71024
GOLGA7	1778673	5.70851
HMGB1L1	1809439	5.69854
FAM20B	1811373	5.66228
RBM10	2414014	5.64689
SRC	1729987	5.63986
RPS3A	2139943	5.63206
C1ORF86	1726989	5.62879
LOC613037	1696843	5.61506
LOC401019	2046856	5.60284
AZI2	1733680	5.59966
KIAA0319L	1656042	5.57568
COX6A1	1783636	5.57395
SAMD9L	1799467	5.57389
RPS6KA3	1770822	5.56576
GPR177	1660549	5.55059
PSTPIP1	1703327	5.53715
CDKN1A	1784602	5.52675
STRA13	1769634	5.52541
LRCH4	2157075	5.51776
OGFRL1	2095759	5.51209
TLR8	1657892	5.51083
DYRK1A	1664560	5.50979
LILRB2	2312340	5.49491
ALOX5	1680996	5.49159
PWWP2A	1771403	5.47938
INTS5	1796968	5.45979
VHL	1738579	5.45279
ICT1	2182198	5.44884
WAC	2323526	5.4447
TXNL1	1756860	5.4389
REC8	1751886	5.42213
PGM2	1673543	5.41747
PIGN	2352724	5.39121
WARS	1727271	5.38327
GTPBP8	1660698	5.38212
ZC3H3	1702389	5.37907
LPXN	1742789	5.3747
VAMP7	1690524	5.3541
CLDND1	1710326	5.35155
GMEB2	1683204	5.34122
ATF5	1669113	5.33976
SLC25A25	1791728	5.33579
POLR2C	1659411	5.28647
PCBD1	1813456	5.25382
FLJ14213	1697491	5.25097
RPL34	1706873	5.23648
KCNK6	1701173	5.23612
KIAA1600	1752927	5.23401
RPRC1	1777906	5.23383
NR2F6	1672080	5.21528
TADA3	1674866	5.21189
ARFIP1	2403906	5.18765
RPGR	2336803	5.1832
IPP	1789106	5.18266
ZXDC	1743643	5.16971
PLEKHO1	1694213	5.16658
LOC100134584	3240986	5.14788
LOC220686	1674768	5.14379
RFTN1	1800787	5.13705
MFSD3	1718972	5.13278
SEP15	2407082	5.13245
PTPRCAP	1672417	5.12057
LOC644877	3214052	5.08778
OSBPL1A	2405602	5.06938
RSBN1	1791097	5.0624
TMEM183A	3251388	5.05438
ANKRD46	1712298	5.05251
LARP7	1756104	5.04486
LOC729500	3304049	5.03061
FEM1B	1744239	5.02703
MATR3	1815107	5.01819
LOC646909	3279935	4.99967
TLE3	2234412	4.99572
MS4A14	2382500	4.9941
SLC25A20	1667429	4.9782
PQBP1	1711596	4.93789
LOC100133372	3243291	4.93122
LOC100128266	3191695	4.92699
ARID4A	2338447	4.9248
WIPF1	2351298	4.91801
CSE1L	1665797	4.91687
SUCLG1	1779616	4.90849
NKG7	1682993	4.90588
GRHPR	1664798	4.90078
AXUD1	1703123	4.88559
CCR2	1774761	4.88372
C9ORF119	1811555	4.88076
LOC729021	1809173	4.88018
CDV3	1673788	4.86631
CCT4	1776073	4.84947
MEA1	1727073	4.84595
GATAD2A	1673682	4.84508
RPL9	1729033	4.83832
PSMC6	2096759	4.83798
KPNB1	1703949	4.83028
ASB6	2397776	4.82119
STX5	1808860	4.82025
CMTM2	1799030	4.80261
UNC84B	2099301	4.80178
AARS	1662364	4.79834
HNRNPM	3192791	4.79591
MYC	2110908	4.7856
NKTR	1721621	4.78382
IWS1	1747241	4.77888
TRAK1	2289924	4.77881
FBXL5	2378100	4.75727
C16ORF57	1765880	4.75494
TTC33	1807088	4.74436
SATL1	1713351	4.74231
SURF6	1778032	4.73769
LOC100133662	3238417	4.72765
TIAF1	2055634	4.68099
LOC391578	3286067	4.62773
CDK5RAP3	3307950	4.62656
FAM49B	2122374	4.62578
BHLHB2	1768534	4.62112
HS.471011	1897405	4.61852
TMEM18	1772700	4.61436
TNS3	1667893	4.60844
STX16	1741942	4.60644
GPN1	1772719	4.60027
VAMP4	1761363	4.59237
NUP35	1815723	4.58906
LOC728650	3225471	4.58702
NUP210	1784467	4.58696
MOSC1	1799106	4.58205
HS.518527	1830598	4.58166
LARP4	2347888	4.57295
RG9MTD2	1741005	4.56963
POLR2C	1732300	4.56784
RAC1	2359789	4.56061
BRPF3	1658800	4.5598
TMEM219	1737644	4.54757
ZGPAT	1794643	4.53928
CWC15	1713482	4.5299
SNX12	1759003	4.52686
SPTAN1	2095133	4.52574
SMG1	1801383	4.51944
MTL5	2389528	4.51818
PARP14	1691731	4.50742
NAPSB	1723043	4.50274
CAMK1D	1795561	4.49692
YIPF3	1673604	4.49484
PRKCB	3299520	4.48417
MAT2B	1673960	4.4712
CATSPER1	1789394	4.46842
CAMSAP1	1811957	4.4645
LOC646785	3210538	4.44834
LYL1	2216582	4.4478
GNL3L	1708414	4.44453
RAI1	2060770	4.44197
ASPSCR1	1688180	4.4393
CLIC4	2063586	4.43666
SNX27	1714401	4.42947
EIF4G1	2370772	4.42688
ZFAND6	2156953	4.42183
LOC391075	3205656	4.41926
REPIN1	2404385	4.41457
NXF1	2358652	4.4142
HS.576106	1906187	4.41387
BNIP3L	2045419	4.40365
PTPLA	1725791	4.39879
UBE2F	2164242	4.39793
CDK5RAP2	1655990	4.39358
ACN9	1771348	4.37937
USP15	1665557	4.37898
THAP1	1788988	4.36884
LOC729349	3227772	4.36427
PRPF40A	1659854	4.3611
LOC731954	3298400	4.36067
POLR3C	1795678	4.35932
CD163	2379599	4.35818
SDAD1	1735360	4.35747
HIVEP3	1751596	4.35596
LOC285741	3216336	4.35467
PLP2	1738767	4.35429
NUCKS1	3251404	4.35358
KPNA1	1676005	4.34375
RGS12	1722834	4.31998
ERCC1	2377496	4.30655
IVNS1ABP	2397750	4.30139
SEC16A	2126344	4.29307
LOC100130003	3256004	4.29128
SLC44A2	1771987	4.2844
RASGRP2	2375319	4.28104
POLR2A	1782385	4.2791
LDLR	2053415	4.27338
CD3D	2325837	4.27324
RASA3	1654586	4.24702
SPAG9	2263718	4.24017
APOL2	2325337	4.23785
EWSR1	1697735	4.23096
ATP5L	1812638	4.22898
GUSBL1	1705991	4.22683
TOB1	1672004	4.22572
LOC646785	3287033	4.21606
LOC100130516	3231944	4.21311
EIF3L	3240740	4.20767
IFFO1	2348268	4.20681
GIMAP2	2135272	4.20159
LOC730740	1748767	4.19408
MRPL30	1661039	4.19401
HIVEP2	1745447	4.1813
CCR2	1777461	4.1777
TOMM20	1679796	4.1685
DIAPH1	1661554	4.16227
PSD4	2154115	4.15986
HNMT	1790881	4.15936
HERPUD1	2374159	4.15699
DIAPH1	2321416	4.14861
VIL2	1795937	4.1483
TUG1	1682783	4.1465
BUD31	1710697	4.14619
CCDC93	3248263	4.14376
HS.475334	1847308	4.13857
TM9SF4	1674421	4.12847
NRAS	1775759	4.12709
ITGA4	1747052	4.12318
MSL3	3226505	4.11951
ZNF296	1693242	4.10936
C6ORF47	1795286	4.10211
RPL12P6	3226244	4.10106
DNAJC14	1785177	4.09298
ZNF777	3235517	4.08859
PARP3	1796682	4.0804
CRIPT	1813256	4.07691
ALKBH1	2375973	4.0728
DISC1	1695871	4.0726
SDHD	1698487	4.07232
POLR1C	1746686	4.07159
MIF	1807074	4.06744
LOC255783	1703316	4.06632
SELS	1787680	4.05678
HCFC1R1	1757877	4.05178
AHNAK	1714567	4.0491
C11ORF73	1781419	4.04633
STARD3NL	2228873	4.04112
LOC727821	3293114	4.04105
LOC100129828	3182422	4.04024
CD79B	2366212	4.03285
HS.5724	1839019	4.02764
PAQR7	1746618	4.02177
MTA1	1671911	4.01678
RDH14	1705469	4.01611
PCBP2	1724825	4.00778
LOC729200	3224868	4.00631
ZNF280D	1767142	4.00141
DHX15	1754839	4.00083
MBOAT1	1764082	3.99287
FCGR2A	1666932	3.98585
HSD17B11	1675117	3.97917
RARA	1659206	3.96831
TDRD9	2169490	3.95652
THAP6	1661424	3.95495
MLKL	1737498	3.94506
RNPS1	1691843	3.94387
DARS2	1676191	3.94359
FLJ12949	2347748	3.94205
POFUT1	1776076	3.94128
TLR4	1706217	3.9388
HS.7572	1863185	3.93692
GBE1	1789702	3.93541
LOC100132491	3238203	3.93338
PLA2G4B	1697629	3.9312
EIF4E2	1738326	3.92794
ZNF700	2068435	3.92429
LSM6	1675462	3.92219
C5ORF35	1757636	3.92111
PQLC3	1814213	3.91981
CDH23	1783149	3.91299
PUS3	2097185	3.91097
RRAS	1780825	3.90696
ADORA3	1730710	3.90274
SMG5	2126239	3.89871
C14ORF142	1685781	3.89634
SNX14	2361575	3.8886
PPM1B	1716862	3.88706
GNB4	1733249	3.87469
DEDD2	1768031	3.87143
CUTC	1765044	3.8674
MBTPS1	1651719	3.86272
C20ORF55	1782095	3.85777
P4HB	1719303	3.85246
PPP1R12A	1739622	3.83683
ATP5J2	2310621	3.83231
CCPG1	2409290	3.82752
GADD45A	2052208	3.82617
IFNAR1	1752923	3.82408
PRDX3	2395974	3.82399
CRLS1	1737685	3.81807
RUFY3	2262901	3.81744
LOC649553	3200830	3.80229
PNPLA8	1680223	3.79941
IL7R	2342579	3.79731
ULK1	1705144	3.79715
HS.571435	1822180	3.79264
HS.565250	1904701	3.7884
LRRK2	1776649	3.77831
ENHO	3247320	3.77733
LOC646350	1738607	3.76973
HS.567759	1853876	3.76961
LOC647030	3211906	3.76685
BRWD3	1757794	3.76436
MLEC	1657495	3.75888
LASS2	1726108	3.75791
ACOT9	2367070	3.75418
PPP2R5C	1780913	3.75103
AP3D1	1764945	3.74047
DLD	1664577	3.7348
MCOLN2	1660462	3.73397
GPATCH4	2383305	3.73372
LYSMD2	1724493	3.73358
IMPAD1	1696311	3.73334
CYTH1	2403852	3.7319
RPAP3	1766916	3.73066
RSAD2	1657871	3.72828
GLTSCR2	1703565	3.71973
XPO6	1755235	3.7186
UBXN2B	3236556	3.71647
PDPK1	1653793	3.71513
FAM174A	1712577	3.7127
MGC35361	1660927	3.70885
FANCD2	2235137	3.70747
ZNF707	1782021	3.70085
HS.19339	1856480	3.69492
CMTM7	1698934	3.69359
IL32	2368530	3.69316
ABCF2	1781999	3.68819
KIFAP3	2119224	3.67419
C4ORF46	3249240	3.67355
SSR2	1783226	3.66602
AHCTF1	1809139	3.66405
KLHL22	1705390	3.66325
MRPS27	2138435	3.6585
ING2	2085722	3.65649
ALKBH2	1690252	3.64093
SLC35B2	1789001	3.64
MAPK14	2388090	3.63768
CDC42	1738424	3.63222
ZNF669	1770172	3.62891
HS.546375	1873034	3.61554
ANKRD11	2108709	3.61147
PTPN18	1770005	3.61101
TRPS1	1814557	3.6098
FKBP15	1804863	3.60944
FIS1	1658351	3.60823
SFRS18	3299558	3.60694
TCEAL3	1734190	3.60312
ATG12	2188204	3.6006
TBCCD1	1796411	3.59657
SDCBP	2363586	3.59179
HDAC4	1764396	3.57771
YIPF1	1803564	3.57592
ITPK1	1715674	3.57568
LOC613037	2070052	3.56943
KIAA1279	1745813	3.55964
IKBKG	1707308	3.55953
COPS8	2373779	3.5575
STAT5A	1753547	3.5508
CDC25B	2338323	3.54367
SLC6A12	1780831	3.5436
CLN3	1669281	3.54221
WDYHV1	3235472	3.5312
BSCL2	1774596	3.52282
TBC1D7	1661622	3.52066
TXLNA	1737084	3.51566
WSB2	1746664	3.51376
GLCE	1714349	3.51283
NSL1	1739210	3.51254
NDUFB9	3243859	3.51199
PTDSS1	1688753	3.50949
NAPSA	1784040	3.50242
RPS26L	1695585	3.49435
CTSC	1792885	3.49312
PLCXD1	1747451	3.49204
LCLAT1	3186473	3.4917
SF3A2	1754220	3.49132
ATP5J	1652806	3.49101
BAIAP2	1705922	3.48288
LOC100129543	3252446	3.48232
AKAP8L	1768962	3.47913
IL15RA	1693910	3.47702
SYF2	1660186	3.4764
CD7	1792538	3.47232
LRRFIP2	1707156	3.47028
NAT10	1705594	3.46519
S100A10	1796712	3.46497
ZNF283	1667589	3.46135
TNRC6B	1726786	3.45938
KIAA1429	1813635	3.45669
RHOC	2313730	3.45574
MGC35361	1699449	3.45119
CD300A	1693552	3.44685
ZNF18	1806713	3.4365
ADNP	1657993	3.4359
COMMD5	2300396	3.43219
RPS4Y2	2191331	3.43016
TCF20	2368068	3.42138
ZNF148	2143822	3.41251
BMS1	1772713	3.41112
LOC729259	3226899	3.4066
HS.582025	1858791	3.40623
MARCKSL1	1714433	3.4056
ARHGAP17	2398847	3.40532
SLC2A14	1668865	3.40271
PNRC1	1789955	3.39612
WDR68	1706706	3.39477
HS.445442	1826447	3.39265
LOC729742	3225211	3.39111
LOC389293	1675421	3.38832
HDLBP	1678252	3.38664
HS.573047	1850816	3.38344
MPP7	1721774	3.37982
EWSR1	2413251	3.37294
PIGM	1799860	3.37235
LOC649873	3203868	3.37191
LRRC58	1652638	3.37148
CD47	1771333	3.36806
HES4	1653466	3.3644
C5ORF28	2150465	3.36061
TRAPPC2	2408440	3.36047
BMP1	1789994	3.35618
SPOPL	2095506	3.35563
KLF11	1751656	3.3556
PRR11	1782403	3.35553
COMT	1810941	3.34983
BZW1	1704760	3.34543
CRTAP	1665235	3.33685
SLC2A6	1778321	3.33426
CFP	1658121	3.33399
NDUFB7	1813604	3.33009
ACVR2A	2152711	3.32208
LOC389156	3210171	3.31983
SNORD36C	2160160	3.31225
CLCN7	1694731	3.31148
CIRBP	1674661	3.30922
SECISBP2L	1784333	3.30394
LPL	1786444	3.30008
ALOX5	1792150	3.29932
CYTSA	1779185	3.29781
HS.576735	1901934	3.29454
PLAC8	2093343	3.2906
GAS7	1745994	3.28839
CISD1	2122953	3.28566
FAM160A2	1713402	3.28494
AKR7A2	1677043	3.28201
PPA1	1805827	3.27594
RNGTT	1734198	3.27041
C13ORF18	2196550	3.27032
POU2F2	1736311	3.26635
LOC554206	1690036	3.26356
SNX20	1746213	3.25754
ASNSD1	2221673	3.25497
HNRPM	1745385	3.2549
RSPRY1	1763694	3.2538
AHCY	1657862	3.24999
LOC100128771	3263694	3.24743
ZNF561	1717049	3.24565
DHRS11	1756701	3.2387
HS.130036	1903159	3.23534
HS.582113	1910550	3.23498
RAF1	1813489	3.2324
EPB41L3	2109197	3.22979
LOC100132717	3248403	3.22094
SIAH2	1801313	3.22047
KIAA1310	3187852	3.22006
WHAMM	1763364	3.21869
SFRS4	2175075	3.21755
APBB3	2320513	3.21501
DOCK10	1702301	3.20795
MYO9B	1672547	3.20694
ATP1A1	2415189	3.20621
DNAJB2	2390974	3.2061
TSPAN32	1760449	3.20596
C7ORF50	1718336	3.20433
GOLGA7	2268921	3.20363
HS.570988	1849013	3.20286
FTSJD2	3246953	3.20156
SERPINB2	2150856	3.20077
DCBLD2	2174127	3.19669
ZMYM4	1688404	3.19095
TMC6	1794677	3.18599
FAM39DP	1785528	3.18075
BCL11A	2255133	3.17779
PIGN	1691112	3.17748
RRN3	1765401	3.17532
ISCA1	2219556	3.17398
USP48	1777726	3.17264
EVI5L	1747281	3.17131
HS.538535	1908996	3.17076
INSIG1	1793474	3.17057
ERAP2	1743145	3.16351
PTGIR	1747023	3.15999
LOC388524	2050112	3.15737
ALG5	1664449	3.1561
TRIM41	1729495	3.15351
SPRYD3	1788095	3.15303
TIMELESS	1735093	3.15238
KCTD17	1798619	3.15191
PBX3	1810100	3.15162
PABPC1	2136133	3.15122
LRP10	1670272	3.1481
LOC653557	3295109	3.14796
MEIS3P1	2205896	3.14705
IL6R	1696394	3.14661
DNAJC9	1799516	3.14629
LOC100130818	3238353	3.14625
LOC100128056	3195372	3.14165
CPNE3	1773576	3.13848
MED30	1671603	3.13209
E2F1	2051469	3.12961
C7ORF40	3248773	3.12705
CICE	1790471	3.12631
SRF	1803398	3.11895
LOC642691	1799207	3.11693
WDR42A	3244963	3.11505
ZFAND5	1795228	3.11306
TBL1X	1744795	3.11248
AGAP3	2269136	3.11132
LOC647474	1703369	3.1112
CYB5R1	1729237	3.10986
ZFAND1	1730907	3.10924
DYSF	1810420	3.10793
EMILIN2	1697268	3.10782
TAPBP	1742450	3.1071
SPAG1	2367681	3.10633
COX15	1718309	3.10385
C14ORF156	1661945	3.1031
LOC440737	1683447	3.10154
MCFD2	1761808	3.09976
C19ORF10	1787844	3.09895
ZBTB20	1689456	3.09835
LMNA	1737394	3.09525
MED27	3251445	3.09366
KIAA0355	1659845	3.09157
SNTB2	1808374	3.08606
APOBEC3F	2412172	3.08528
LOC729964	3220769	3.08267
LASP1	1665909	3.07481
C11ORF54	1664738	3.07408
LOC145853	1655311	3.07138
PDRG1	1731720	3.06716
ELP2	1709132	3.06698
GPX1	1749662	3.05863
RABEP1	1719622	3.05739
DTX2	2275098	3.05513
SIGMAR1	3306742	3.05198
C20ORF7	2350607	3.05067
EVI2A	1733579	3.04945
ACPL2	1706598	3.04854
RNU1F1	3240220	3.04629
CTDSPL2	2077758	3.04355
LOC645726	3276822	3.04209
TMEM134	1770977	3.03881
SUMO3	1725642	3.02507
TM9SF1	1737164	3.02503
RUNX1	1801504	3.02395
CYBA	1744604	3.02315
LFNG	2268156	3.02268
SNHG9	3238785	3.01807
PDCL3	1667925	3.01618
DIABLO	1665335	3.01605
MAGED2	1789567	3.01595
SULT1B1	1733443	3.01417
IFITM4P	1770071	3.01253
ICAM2	1786823	3.0086
ATP6AP2	1677440	3.00859
CYP4F3	1736190	3.00745
GEMIN5	1663383	3.00658
CCNYL1	2166524	3.00433
RNF7	1711862	3.00317
USP48	1756873	3.00281
HSPB1	1674236	3.00158
RNF160	3243686	2.9982
ZNF358	1662340	2.99573
ZER1	1654032	2.99436
PREPL	2345319	2.99051
MCM3	2224143	2.98817
WDR81	1805863	2.98647
LOC100133489	3237584	2.97309
SLITRK4	2199768	2.96911
MUDENG	1741331	2.96862
TRPC4AP	2402806	2.96702
LOC654053	1676480	2.96349
TNRC15	1750718	2.95948
QTRTD1	1733407	2.95817
ANO6	1674941	2.95623
MRPL33	1706326	2.95511
SETD6	1724009	2.95492
SLC43A2	1787127	2.95347
UBE2I	1810474	2.94959
SNAPC4	1677484	2.94952
MED13L	1683959	2.94873
C11ORF17	1788356	2.94797
USP13	3251526	2.94786
LAIR2	2323933	2.94732
ZIK1	1719646	2.94717
LTB	2376205	2.94587
LOC88523	1737561	2.9429
MIDN	1746408	2.94196
FAS	2319077	2.93823
CRBN	2225735	2.93523
PHKB	1800447	2.93365
C17ORF101	1811991	2.93168
ST7	1746137	2.93083
SNN	1788251	2.93047
ABCC3	1677814	2.92637
CD36	1796094	2.92447
FBXL11	3237966	2.92006
C3ORF54	1690454	2.9181
CASP2	2410540	2.91458
CD63	1753468	2.91325
P2RY11	1752226	2.91085
PIN1	1776375	2.90822
TMEM19	3251207	2.90774
PRR5	1692664	2.90727
UBN1	2399503	2.90601
PIGH	3251246	2.90244
NUP62	1738681	2.89607
PAK1IP1	1726064	2.89296
LOC647086	3293972	2.89241
LOC401357	2072598	2.89229
ZNF268	1750457	2.88869
SFTPD	1768575	2.88784
LGALS9	2412214	2.88639
FASTKD2	2053567	2.88595
ITGB1	1714820	2.88052
C13ORF18	1773388	2.87727
ELMOD2	1765159	2.87557
ARID1A	1797341	2.87521
TMEM33	1760620	2.87148
MIB2	2385178	2.87135
LOC388344	1777286	2.87019
C9ORF85	1678477	2.8698
ODC1	1748591	2.86896
NOD2	1762594	2.86873
PTK2B	1732318	2.8677
IL25	1720243	2.86629
NEU1	1763144	2.86291
SPR	1705849	2.86111
SNHG3-RCC1	1707493	2.86018
RFC2	1655733	2.85902
S100A12	1748915	2.85629
C19ORF61	1737005	2.85561
SMUG1	1804642	2.85468
WDR54	1658289	2.85255
NSA2	1694259	2.85176
RPL7L1	1705908	2.8503
CYCSL1	2061419	2.8453
SEC22C	2290618	2.84186
OPA3	1652819	2.84045
VEGFB	1726981	2.83988
POLB	1767894	2.83959
TRABD	1755737	2.83877
YARS	1766010	2.83797
FLT3	1766363	2.83754
POLR3F	1673966	2.82905
EXOSC10	1670796	2.82732
RCN3	1809850	2.82429
MRVI1	1766157	2.82169
NSFL1C	1657624	2.82123
SLC9A9	1758315	2.82052
RPLP0	1745075	2.81824
HS.554701	1830028	2.8167
AGL	1664006	2.81368
GAR1	2412549	2.81265
LXN	1723962	2.80922
AADACL1	1676336	2.80621
FMO6P	1672564	2.80478
C14ORF104	1769757	2.80467
LOC728024	3235036	2.80449
TMEM194A	3228822	2.80435
C1D	1762330	2.80413
CPNE8	2169761	2.80259
RPS27L	1712678	2.79567
UBE2W	1717420	2.79169
RNF170	1709265	2.79073
ALOX5AP	1797875	2.78897
AAMP	1653165	2.78747
PECR	1814120	2.78452
TARS	1685480	2.78431
CASP1	2326512	2.78151
PSMG2	2088410	2.78014
LRRC59	1786259	2.77987
LOC283267	3244521	2.77934
FLJ38717	1771320	2.7783
ASXL2	1698968	2.76986
PSRC1	2315964	2.76727
ZNF443	2104967	2.76657
POLR2J	1657317	2.7663
ACADS	1795104	2.76556
ALG8	2365686	2.76352
PITPNA	1715804	2.76273
LOC100133328	3287266	2.75951
NFE2L2	1790909	2.75932
STXBP3	1764168	2.75926
REXO4	1677452	2.75368
FAM160B2	1802971	2.75228
WWP2	1659703	2.75087
LOC648210	1732074	2.7498
ATP6V0C	1789005	2.7491
EDG4	1662741	2.74668
TPPP3	1797744	2.74594
CA5B	1672807	2.74497
EDG1	1653504	2.7421
CUL4B	2385161	2.74162
THOC4	2364062	2.74095
NAT5	2354140	2.73914
AP1G2	1754179	2.73646
LOC645332	3239168	2.73619
RRM2B	2170595	2.73487
TFEB	1733616	2.72991
CBWD5	2150352	2.72678
PPIL5	1715616	2.72395
TMEM87A	1716816	2.72368
MRPS23	1687359	2.72315
HSPA9	1679209	2.72257
CTNNA1	1804854	2.72223
HEBP2	1755077	2.71582
OSBPL11	1687410	2.71493
HEATR1	1787762	2.71386
NXF1	1705783	2.71286
ABCD3	1674032	2.71188
FAM177A1	1763603	2.71029
FGD4	1698728	2.70992
RNF130	1729294	2.70968
LRPAP1	1660341	2.70937
NACA	2167616	2.70903
KCTD5	1672728	2.70664
CDKN2B	1723198	2.70427
GNA12	2216157	2.7034
UBE2L3	1796830	2.69822
LOC100131859	3204275	2.69775
PNN	1721703	2.69712
FTSJD1	1814573	2.69411
HDAC1	1727458	2.69379
C21ORF91	1698166	2.69346
GLS	2188722	2.69164
ATPBD1B	1721741	2.68977
RPLP1	2247594	2.68406
ZNF493	2278653	2.68388
CKLF	1712389	2.68308
TM2D3	1697472	2.68023
HS.568741	1846922	2.67825
PARL	2341467	2.67681
RAB28	2293992	2.67666
MTFR1	1774028	2.67664
TIMP1	1711566	2.67548
REPS1	2222768	2.67357
BTN2A1	2364852	2.67127
GRSF1	1806601	2.671
KATNA1	2198393	2.66327
NASP	2348975	2.66016
C20ORF177	1718712	2.65924
NEDD9	1758719	2.65755
DOPEY2	2180239	2.65461
KLHL5	2258234	2.65223
C20ORF24	2387599	2.65148
SLC33A1	1702683	2.65054
C21ORF66	2251978	2.65006
DYNC1H1	1780302	2.64907
TH1L	1711450	2.64811
INTS10	1679483	2.64791
NDUFA5	1759973	2.64758
SMARCC2	1773620	2.64006
TIA1	1712634	2.63973
RAD51	2363027	2.63953
MAP2K5	2391891	2.63634
BCL2	1801119	2.63496
CEBPD	1782050	2.6317
RNF19B	1682081	2.63157
SLC11A2	1745034	2.631
MDM4	1746020	2.62593
RPL5	2087080	2.62582
CAMK2D	1683415	2.62467
PTP4A3	2359710	2.6229
NCRNA00200	3243274	2.6212
CAT	1651705	2.62093
ZKSCAN3	1750967	2.61815
PHF3	1798164	2.61812
GUSB	1669878	2.61779
DHX40	2325008	2.61648
LOC643870	1782611	2.61452
DDX19-DDX19L	1728069	2.61346
EI24	1669394	2.6132
C15ORF38	2189406	2.61274
ZNF195	1688515	2.61218
SNORD95	3243452	2.60875
NTAN1	1815552	2.60794
MED28	1749821	2.60717
FNIP2	3237329	2.60657
LOC100131940	3275696	2.60453
KIAA1128	1742124	2.60405
PIGF	1808938	2.60214
LOC286208	1657011	2.60138
RFFL	1753819	2.59961
ITGB1BP1	1665107	2.59764
CAMK2D	2319544	2.59688
HNRPUL1	2395728	2.59437
CCL3L3	2105573	2.59421
ZNF280D	2367530	2.59129
PTPRE	1734543	2.58754
TACC3	1724407	2.58704
LOC441511	1674201	2.58702
PPT1	1669273	2.58647
CDK10	1741459	2.58614
ACACA	2331636	2.58522
TMEM127	1721563	2.58514
LOC440348	2147105	2.585
PGD	1794165	2.58481
BRI3BP	1797693	2.58417
LOC729446	1719694	2.58311
NUAK2	1789793	2.58134
NPL	2149494	2.58022
LOC100134530	3249327	2.57771
UBE1	1683609	2.57662
SLC25A42	2222880	2.57409
RAE1	1690259	2.57251
ARL5B	1680465	2.56996
PPM1B	1796085	2.56883
PATL1	1680782	2.56859
LOC730020	3238511	2.5683
LOC646426	1699806	2.56792
FAM54B	3264466	2.56372
LOC729692	1691106	2.56287
FAM111A	2410038	2.5619
DHX9	1656016	2.56183
FMO5	1811632	2.55913
NNT	1806634	2.55745
TBC1D1	1754947	2.55728
C20ORF20	1790136	2.55659
CYBB	1682312	2.55531
LOC649548	1672755	2.55456
HNRNPF	1668179	2.55101
TMLHE	1707002	2.55075
BCL9	1704452	2.54926
RNF167	1794726	2.54906
ARHGEF11	2347380	2.54637
NBPF3	2265995	2.54574
TFB2M	2067708	2.54447
RYK	1769671	2.54353
NCF4	2335704	2.54188
ATAD2B	3235282	2.53943
HK2	2156172	2.5345
RCC2	1720124	2.53127
LOC730254	3223966	2.52858
C11ORF82	1790100	2.52803
VAV3	1657679	2.52719
GLT25D1	1727043	2.52697
SMAD2	1771203	2.52228
ZNF654	1744471	2.52161
C3ORF50	3238618	2.52063
LOC645944	3285356	2.51948
RICS	1722726	2.5165
EVI2A	1662747	2.51318
CCNC	2409395	2.51237
DUSP18	1734288	2.51192
ANKRD13A	1689908	2.50322
LOC100129243	3267476	2.50291
CSNK1E	2415235	2.4998
MPHOSPH10	1652085	2.4978
SRP9	2099594	2.49507
BCR	1669663	2.49442
C11ORF57	1728965	2.49362
KLHL9	1664466	2.49348
SFRS6	1697469	2.4931
LOC100134182	3246514	2.49302
PRIM1	1694502	2.49258
LOC100128086	3180196	2.49231
LOC728620	3226082	2.49221
WDR12	1770692	2.49202
C2ORF56	1787370	2.48814
DHX16	1716922	2.48782
FAM134A	1654851	2.48738
SMOX	1775380	2.48733
HS.580229	1842286	2.48605
HECTD3	1656902	2.48578
TAF1C	1671839	2.48543
UBAP1	1807596	2.48471
FBXL18	3307782	2.48345
FHL3	1703558	2.48314
ABAT	1805104	2.48267
RPL10A	2154566	2.48244
ANKRA2	1687351	2.48101
PRUNE	1728914	2.48079
ACSL5	1705247	2.48056
C14ORF167	3261811	2.48015
BEX4	2351638	2.4801
TUSC4	2191568	2.47989
CPEB4	1722025	2.47959
SLC24A1	1747395	2.47785
HS.308073	1891944	2.47776
SAPS3	1732725	2.47746
NUP35	1701374	2.47467
CYFIP2	1677200	2.47423
GLYCTK	1791222	2.47326
RBCK1	1751330	2.47318
C19ORF50	1790951	2.47002
GTF3C3	1789508	2.46671
GZMA	1779324	2.4659
EIF3M	2192693	2.465
ANKFY1	1794470	2.4616
DNAJB14	1653266	2.46075
CDK6	1802615	2.46064
USP42	2115696	2.46021
C1GALT1C1	2401730	2.45906
FPR2	2392569	2.45543
MTMR9	1652521	2.45485
TRAP1	1699737	2.45377
GPATCH2	1786036	2.44832
SLC38A1	1769911	2.44814
LOC643949	1692956	2.44774
SCRN1	1756439	2.44449
ZNF93	1679083	2.44264
NSUN5	2408400	2.43997
CRYL1	1714397	2.43987
ARMC10	2052598	2.43925
ACN9	2134039	2.43807
OSGIN2	1757732	2.43689
CEP57	1791568	2.43633
STK24	1655163	2.43454
ING4	1744126	2.43348
LOC652388	1774659	2.43326
LOC651453	1709948	2.43175
FGD6	2190598	2.43167
C1ORF74	1786470	2.42959
CTSL1	1812995	2.4292
NUBP2	1657237	2.42914
RAB23	2346997	2.42813
LOC642076	3243871	2.42736
LGALS9B	2113333	2.42434
CSRNP2	2187533	2.42327
CD44	1778625	2.42138
CCNY	1708991	2.42127
MRPL18	2230672	2.42032
FAM122A	1723353	2.41952
KCNE3	1789387	2.41914
BOLA1	1793966	2.41873
GCA	1800602	2.41855
PTPMT1	3236945	2.41562
MRPL19	1771149	2.41405
NFX1	1804610	2.41397
FAM13B	3258795	2.4132
CMC1	1707634	2.41244
PSME2	1786612	2.41208
DOCK3	1712352	2.4099
LOC400455	1754865	2.40891
TERF1	1694847	2.40742
SEC24D	1656386	2.4071
NDUFS2	1789342	2.40559
TAF5	1684802	2.40552
GGCT	1745005	2.40452
LOC389342	3280565	2.40371
ZRSR2	3247732	2.40287
ZNF281	1683127	2.40097
SUCLA2	2150019	2.39999
MIR877	3309544	2.39763
GPR27	1744034	2.39753
CDK5RAP1	1711023	2.39397
PSMC1	1736353	2.3928
GBP4	1771385	2.39173
FGR	1795158	2.39057
LOC728554	1691949	2.38988
LCN1L1	3245845	2.38954
CACNA2D3	1754076	2.38899
GABARAPL2	2046315	2.38887
MAP3K7	2379326	2.38838
NUP37	1771903	2.38836
EGR2	1743199	2.38826
SNORD110	3235397	2.38747
HS.126889	1821397	2.3868
EPB41L2	1805448	2.38674
RAB11A	1712312	2.38515
RIOK3	1724700	2.38484
CRISPLD2	1790689	2.38442
LEMD3	1727361	2.38342
LAMC1	1810852	2.3817
RG9MTD1	1672565	2.38118
KTELC1	1774800	2.3797
PTPN7	1715214	2.37833
YIF1A	1712975	2.37801
C6ORF136	1813236	2.37723
METTL9	2402629	2.37667
OSTC	1776005	2.37621
TCEAL1	2398403	2.37383
RIF1	1755758	2.37264
QTRTD1	2155516	2.37204
BCL11A	1752899	2.36822
CYB5B	1684321	2.36822
GTPBP6	1776080	2.36552
TMEM183A	1752589	2.36369
RSL24D1	2175465	2.36085
ITM2B	1751708	2.3608
CTGF	2115125	2.36057
NPC1	1713505	2.35972
BTK	1662026	2.35934
CAPS	1757660	2.35858
HS.561603	1832672	2.35703
PRICKLE1	1741356	2.35655
LOC650034	1661172	2.3555
ME2	2048636	2.35503
OAZ2	3239460	2.35295
RNF4	1687941	2.35263
HS.520328	1878459	2.35166
INTS7	1718354	2.35111
PCBD1	1786105	2.35027
DHX38	1735679	2.34797
LOC642489	1757072	2.34746
HS.400131	1848893	2.34718
EEF1A1	1343291	2.34598
SARS2	1655684	2.34464
CCT6A	1722502	2.34369
CHST7	1732831	2.34238
LPGAT1	1687998	2.34229
THOC2	1696883	2.34178
WDR22	1735402	2.34171
GPR108	2396571	2.34146
HS.97549	1882317	2.34096
FDFT1	1741096	2.33886
C3ORF21	1671116	2.33772
SEPT11	1788778	2.33707
PDE4B	2340259	2.33641
ARHGAP30	1751164	2.33629
PSMC3	1809010	2.33558
FAHD1	2246661	2.33556
CDK4	1689001	2.33501
HP	1812433	2.33498
DENND5A	3245413	2.3349
S100A10	2046730	2.33386
FAM108A3	2239772	2.33363
ZNF3	1786215	2.33286
ARMC8	1781151	2.3323
HS.553301	1829845	2.3302
RRBP1	2268381	2.3301
HSH2D	1788017	2.33003
ORC5L	1705093	2.32827
TXNDC12	1783753	2.32391
UFM1	1757646	2.32367
PIGQ	1701413	2.32207
UQCR	1745049	2.32143
ANKRD30B	1730678	2.32142
TCF25	1814971	2.32042
ARL8B	1752837	2.3202
ARHGEF11	1733861	2.31913
HS.163752	1912662	2.31858
RAB11B	1731135	2.31503
LOC729686	3226613	2.31022
PLEKHM2	1683980	2.30963
HS.192784	1882354	2.30901
HS.276860	1821176	2.30842
RPS7	2070072	2.30692
ZNF583	3248301	2.30678
ZNF622	1776109	2.3059
BIRC2	2182704	2.30489
LYRM5	1744534	2.3043
FCF1	2189869	2.30292
ZNF189	1806809	2.30247
PINX1	1790309	2.30091
RAB27A	1665859	2.30008
NUDT16P	3239937	2.29993
ZNF385C	1770400	2.29957
C22ORF13	1764410	2.2989
ZP3	1662970	2.29736
PHF15	1795285	2.29583
SPN	1801040	2.29524
KLHL24	1678671	2.29362
LOC392285	3201975	2.29161
AURKA	2357438	2.29152
ID2B	1658904	2.28999
ZNF467	1779015	2.28782
SSBP1	1809478	2.2872
PANK4	1743910	2.2849
TMEM9	1686748	2.28463
PAAF1	1652753	2.28362
FASN	1784871	2.28323
MAP7D3	1662557	2.28189
ANXA2	1755937	2.28044
KCNMB1	1652065	2.27979
RNASE6	1780533	2.27963
KIAA1984	1700203	2.27935
FAM110A	2323944	2.27861
DDIT4	1661599	2.27507
SPEN	1802611	2.27419
C17ORF39	2113016	2.27371
CAPZA1	1803742	2.26921
PRNP	2360415	2.26622
HIATL1	1664371	2.26486
ACTL6A	2328280	2.26476
LOC729789	3227732	2.26372
PRMT2	2259119	2.26349
HS.352549	1828197	2.26239
LSMD1	1691131	2.26124
LOC728903	3223500	2.26092
LOC200030	2177090	2.26059
MAT2B	1680246	2.25746
LOC642956	3210741	2.25741
LOC729776	1839750	2.25652
MBD6	1746012	2.25615
RPL39L	1712413	2.25537
TMEM184C	3237779	2.25471
LOC642817	1695034	2.25434
C1ORF50	1801941	2.25333
PARP4	1776464	2.25317
LOC100134624	3242428	2.25246
C15ORF57	2413318	2.25194
HIST2H2AC	1768973	2.25065
EIF4B	1655497	2.24602
PPP2R2A	1788961	2.2453
UNC13D	1773380	2.24391
DVL2	1652163	2.24349
SFXN5	1767337	2.24176
EED	1710150	2.24131
VAMP1	1737611	2.24078
DCAKD	1811648	2.24033
BNIP1	2318733	2.24009
PUM1	2401155	2.23993
LOC653881	3248069	2.23732
SENP2	1801121	2.23723
PYGL	1696187	2.23692
RRM1	1771593	2.23356
CSNK1G2	1706521	2.23323
IRF2	2090607	2.23263
CD97	1676718	2.23202
THAP1	2301955	2.23019
RBBP6	2309446	2.2298
HOMER3	1811579	2.22553
HYOU1	1673649	2.22521
FYB	2280548	2.2244
LOC100132795	3280019	2.22287
TNF	1728106	2.22282
ANKMY1	1675483	2.22262
RPS6	1808939	2.22222
AK2P2	3236458	2.21866
LOC648742	3242077	2.21856
LOC100132742	3202734	2.21744
NPTN	1792997	2.21669
EIF4EBP2	1728083	2.21598
FER1L3	2370976	2.21581
LOC100128115	3271081	2.21548
PTPRC	2340217	2.21523
C14ORF28	1807031	2.214
RSBN1L	1712027	2.2134
PNKD	1711810	2.21166
TPD52L2	2323633	2.21161
AKAP7	1733690	2.21145
LOC728635	1676014	2.21145
TNFSF13B	2066858	2.20885
WASH2P	3248844	2.2084
CNGB1	1702383	2.20731
SCARNA9	1805064	2.20573
RPL14	2404850	2.20476
LOC388076	3206132	2.20211
RNF126	1790741	2.20202
C5ORF33	1698770	2.20071
KRCC1	2091375	2.19829
LOC100130092	3273493	2.19753
DGKQ	1793017	2.19752
ELAC2	1718044	2.19561
GRAMD4	1723706	2.19476
LOC645387	3295847	2.19229
NDUFB6	2369924	2.1917
COPB2	1684385	2.19026
LOC729208	3304003	2.18964
MAP1LC3B	1703244	2.18898
LOC440043	3201115	2.1888
RNF220	1694504	2.1879
CCBL2	2244484	2.18489
MAP4K4	2375003	2.18451
LOC728944	1665601	2.18238
ZNF275	2243553	2.18169
KIAA1618	2289093	2.18162
IL7R	1691341	2.1816
COX7A2L	3237665	2.17984
LOC389787	1665823	2.17904
LOC100132797	3208330	2.17888
LOC728693	3228108	2.1771
PTPN12	1695509	2.17695
MBNL3	2303166	2.17443
VPS45	1683243	2.1722
CDKAL1	1788022	2.1716
CNOT8	1736068	2.17105
NT5C3L	1750511	2.17096
LOC100129086	3236481	2.1702
MS4A7	2331082	2.16987
HIF1A	2379788	2.16979
ITPR3	1815500	2.16922
RNU6-1	3308335	2.16888
NUPL2	1789616	2.16834
CD180	1665647	2.16833
RAB37	1796136	2.16752
SNRPN	1693341	2.16624
MRPL32	1749432	2.16618
SERPINB9	2184250	2.16465
UBQLN4	1789349	2.16387
TMEM176A	1791511	2.16376
LYZ	2162972	2.16078
ST8SIA4	1756937	2.16047
PPP1R8	2321485	2.15875
BIRC3	1776181	2.15839
LOC100129758	3254322	2.15765
ABHD12	2318685	2.15637
C19ORF59	1762713	2.15603
C10ORF88	1775423	2.15517
ACAT2	1708672	2.15371
WDR33	1716086	2.15182
FAM45A	1691760	2.15121
GNG7	1728107	2.15044
CHPT1	1729112	2.15008
DPH3	1679912	2.14998
C14ORF129	1712748	2.14699
CDC16	2339796	2.14668
SEC13	3297880	2.14576
AIDA	3240117	2.14495
KRIT1	2323418	2.14398
NMNAT3	2153485	2.14394
ABCC5	1651964	2.14299
UCK2	1768662	2.1429
C2ORF18	1812688	2.14105
SERPINA1	2338452	2.14043
C14ORF124	1771629	2.14036
KLHL12	2164081	2.13863
GMPPA	1804476	2.13733
LOC727848	1768558	2.1373
PHF1	1746968	2.13698
TCP1	2313434	2.13624
TMEM189	2162989	2.13508
HS.60257	1880983	2.13488
KLF11	1673207	2.13347
RASAL3	3238803	2.13312
UFM1	2113074	2.13276
LOC728744	1654389	2.13106
UBR7	1667839	2.13092
LOC143543	1664602	2.12951
SLC25A12	1788053	2.12942
SF3A3	1705151	2.12731
ANKRD9	2048607	2.12698
C21ORF59	1776147	2.12687
ANXA6	2326591	2.12643
LOC731049	1808591	2.12618
RHOF	1652918	2.12565
DECR1	1720838	2.12549
GARS	1771026	2.12505
KCNJ2	1780334	2.12365
KLHDC8B	1695246	2.12354
MTRF1L	1786684	2.12256
ADAP2	1763000	2.1204
YWHAH	1728512	2.12032
CCDC6	1745904	2.11971
TOPBP1	1684929	2.11813
MSL3L1	1713156	2.11801
LGALS8	2356654	2.11744
RNF41	1808095	2.11733
HPSE	2092850	2.1165
CYBASC3	2129505	2.11572
ATF6	1703471	2.11396
CDK2AP1	3245559	2.11073
SLC22A17	1653200	2.11019
CCDC91	1676523	2.10972
SNORA45	3238078	2.10947
SCYL1BP1	1761911	2.10912
GNGT2	1671237	2.10906
PI4KA	3229812	2.10905
PHTF1	1803464	2.10689
SYNGR1	1810875	2.10662
HS.250648	1847965	2.10515
LOC650515	3287422	2.10469
CCDC16	1795922	2.10423
MFSD10	1674874	2.10297
ZZZ3	2137536	2.10227
ATP5J	2348093	2.10217
MSL3	3232573	2.10197
RNF144	1777660	2.10166
RNF214	1800420	2.10092
NIP7	1704305	2.10088
EP400	1673023	2.10059
ARAF	1658883	2.10045
FOXJ3	2128668	2.10014
NPL	1782070	2.09993
RPLP1	1689725	2.09922
SNRNP70	3248113	2.09779
NOXA1	1799589	2.09637
CCDC12	1725071	2.09501
CMIP	1738075	2.09442
LOC100132761	3214893	2.0943
TMBIM1	1705213	2.09376
POLR2F	1745885	2.0936
TGIF1	2318638	2.09351
LOC645822	3216298	2.0925
XKR6	1731175	2.0921
FTHL7	2234016	2.09044
IFNGR1	1675939	2.09031
ERGIC1	1664068	2.08912
NANS	1815874	2.08865
HIP2	1782954	2.08832
SLC39A9	1756878	2.08618
MMP25	1717207	2.08524
SNORA10	2189842	2.08511
LOC644590	1664233	2.08399
LOC100130715	3243419	2.08246
CD47	2356991	2.08183
LYAR	2221564	2.08165
MPZL2	1752932	2.08006
COBRA1	1742432	2.08003
GMCL1	2194627	2.07974
LOC729666	3226810	2.07838
LOC100128269	3176790	2.07834
LOC401019	1656962	2.07638
HMGB1L1	2211800	2.07608
DHRS9	1727150	2.07545
SLC29A1	1723971	2.07541
MRPS21	1660292	2.07496
LOC652545	1810433	2.07417
TMEM185B	2231021	2.07402
MPST	1764596	2.07277
HS.423336	1829362	2.07226
C18ORF10	2207328	2.07087
KIF3B	1702279	2.06874
LETMD1	1754149	2.0686
CCL8	1772964	2.0669
LOC650795	1790771	2.06522
MSTO1	1707337	2.06395
EIF1AY	2228976	2.06362
DENND4A	2041161	2.06347
LOC650832	1783156	2.06282
SETBP1	1720513	2.06239
TPRKB	2118910	2.0618
TUBB6	1702636	2.06178
LOC100130308	3244935	2.06118
CD46	2307744	2.06082
IL15	2273053	2.06007
SH3BP2	1801914	2.05995
WDR4	1656628	2.05989
EXOC7	1815012	2.05859
GABPA	1750029	2.05741
WDR25	1704351	2.05704
CSE1L	1762275	2.0567
U2AF1L2	1773868	2.05481
HS.535044	1904238	2.05422
ZBTB17	1711048	2.05409
MAP4K5	2408908	2.05255
ACADM	1778104	2.05223
STAMBPL1	1682799	2.05214
LFNG	2360401	2.05136
LOC285900	1657612	2.05084
POLR2H	1689445	2.04964
HS.154336	1855746	2.04927
ATP6V1C1	1659801	2.04907
NIT2	2200503	2.04897
EMR3	2348487	2.04887
MTRF1	2181992	2.04882
CD163	1722622	2.04882
WBP5	2340935	2.04856
CYB5R3	2308582	2.04836
LOC100132032	3290340	2.04738
GOLPH4	2186216	2.04736
LOC649445	3278754	2.04722
ADAR	1776777	2.04562
CTSH	1752451	2.0453
TERF2IP	1657983	2.04473
GALNT11	1651819	2.04428
CRTC2	1657771	2.04423
RAB4A	1677824	2.04338
BRD7	1696420	2.04261
LOC389901	1747423	2.04141
HS.117299	1859160	2.04087
INTS9	1777118	2.04067
LOC646791	3207233	2.0399
MRPS27	1711414	2.03983
HS.306876	1859584	2.03965
C1ORF35	1790202	2.039
LOC100129759	3254984	2.03715
TNFSF13B	1758418	2.03579
PLD3	1724324	2.03548
RASSF2	2352303	2.03464
ANGPT1	2086890	2.03444
LOC646103	1671935	2.03389
TCERG1	1706839	2.03251
CD83	2328666	2.03189
DLAT	1706583	2.03007
PSMB3	1748651	2.02977
LOC650739	1812236	2.02903
RNF38	1793616	2.0279
SLBP	2055700	2.02641
RAB6A	1800871	2.02593
LOC440341	1673933	2.02551
SYPL1	1691458	2.02532
MCTP1	1654685	2.02528
TMEM170B	3236428	2.02488
ZNF791	1758105	2.02483
LOC442064	1724391	2.02481
TRMT112	1690802	2.02447
WDR75	1801869	2.02437
ABHD13	2073969	2.02282
TNFRSF9	1813379	2.02193
BTBD3	1713964	2.02169
LOC728748	3223536	2.02139
ZNF174	1719202	2.0212
SNORD3C	3241034	2.0195
NT5DC1	1680673	2.01909
EPB41L5	1770245	2.01895
MATK	2319000	2.0175
CTR9	1665164	2.01386
LOC642975	3293146	2.01378
C1GALT1C1	1751234	2.01373
GNL2	1761113	2.01347
HS.562118	1914579	2.0131
APOO	1721623	2.01249
CTNNB1	1757350	2.00972
LOC654074	1794150	2.00876
SRPK1	1798804	2.00793
DRAP1	2112301	2.00791
ZBTB47	1699440	2.006
RPLP1	2386530	2.00497
TPP2	1667657	2.0046
PMM2	1785336	2.00397
BAT5	2152402	2.00374
RFWD3	1687107	2.0037
QKI	1690476	2.00368
DNAJC21	1711089	2.00345
TAF8	2070477	2.00254
LOC646966	3282395	2.00091
ARSB	2242937	2.00078
LOC729217	3229467	1.9991
INPPL1	1728426	1.99858
LBA1	1750321	1.9985
WRB	2085922	1.99812
SH2D1B	1701237	1.99798
CDC42SE1	2349138	1.9979
STRAP	1731194	1.99784
PSPH	1776105	1.99728
TYW1B	3298694	1.99706
SLC16A3	2364022	1.99697
HS.291195	1906300	1.99577
MGC16169	1769601	1.99448
LSM8	1805590	1.99406
SETD4	1751075	1.99325
CARM1	1680134	1.99256
HMOX1	1800512	1.99177
FAM156A	1658160	1.99141
ALCAM	1670870	1.99076
GPR141	1656818	1.99073
CNBP	1769319	1.99048
WDR13	1805512	1.99025
MDC1	1814122	1.99018
ABHD2	2403446	1.99004
HS.442696	1884723	1.98976
ACAD10	1687303	1.98913
LARP1	1681590	1.98851
ALDH2	1793859	1.98839
HS.293676	1820767	1.98559
GRN	1811702	1.98419
PDCD10	1709396	1.98362
HINT3	1779076	1.98138
SPATA20	1687247	1.98121
TFG	2341815	1.98041
ZFP36L1	1675448	1.9794
LILRB3	1784884	1.97933
SNRNP25	3238712	1.97917
CIRH1A	1796235	1.97799
SEC31A	2399896	1.97641
ATL2	1716384	1.9763
LOC389286	2170625	1.97611
NAE1	2415439	1.97579
LOC647741	1795159	1.9756
ABCC6P2	3244070	1.97542
MYH9	1722872	1.97452
LOC642377	1737297	1.97451
USF1	1777982	1.97398
HS.379253	1856634	1.97325
WDR51A	1780667	1.97324
NLRP3	2310896	1.97268
PFAS	1755862	1.97268
ZYX	2371169	1.97189
GIMAP8	1747305	1.97146
TRA1P2	1690894	1.97027
ZC3H8	1657837	1.97013
ITGAM	1685009	1.97002
SFRS14	1772487	1.96972
ZBTB16	2305407	1.96938
PDLIM1	1788955	1.96897
PPP3CB	1802669	1.9672
LOC650215	1743711	1.9665
ZNHIT3	1750044	1.96514
PDCL	1694041	1.96503
PPCS	2396996	1.9634
C6ORF225	3248941	1.96321
CMTM3	1705442	1.96285
OAT	2068747	1.96262
ZCCHC7	1744980	1.9618
CYSLTR1	1733276	1.96129
LOC387791	3200322	1.96105
FBXO38	1686697	1.9597
SF3B14	1703720	1.9594
DSN1	1715905	1.95931
UBE3C	2181363	1.95663
JARID1D	1685690	1.95548
SLC40A1	1761833	1.95438
ACVR1B	2243308	1.95381
DAPK1	1708340	1.95349
ANKRD6	2178587	1.95334
MRPS16	1775744	1.95273
PDIK1L	1806328	1.95209
LOC400657	1725528	1.95184
DPY30	2131882	1.95173
RIT1	1656335	1.95131
LOC641806	1681300	1.95124
KCNQ1	2409520	1.95057
ZNF212	1684964	1.95048
FNTA	1721704	1.94881
NOTCH1	1729161	1.94809
APEX1	1661886	1.94773
B4GALT1	1766221	1.94759
DIS3L	1795822	1.94739
LOC387882	1716382	1.94725
IPO4	1798172	1.94654
LOC441484	3215759	1.9465
PRKCABP	1708159	1.94574
IDE	1769883	1.94347
C15ORF29	1739854	1.94237
EEF2	1738383	1.94186
PIM3	1707748	1.94059
EPS15L1	1708369	1.94054
HNRNPA1	1663447	1.94039
RABL4	1746492	1.94038
LMAN2L	1755221	1.94023
LOC643531	3291098	1.94002
PDCD6	1733931	1.93956
NDUFAB1	2179018	1.9391
CSTF2T	1807515	1.93871
SH3BP1	1692539	1.93836
C1QA	1737918	1.93792
ADM	1708934	1.9373
ZNF770	1734254	1.9367
HIST2H2AA3	2144426	1.9361
LOC652608	1660477	1.93607
OR56B1	1724166	1.93576
CNOT8	2174612	1.9349
EIF5B	1756767	1.93482
CAPN7	1685022	1.93436
MAP7	2216815	1.93393
CCDC106	1682567	1.93194
SERPINB1	1679133	1.93191
CYB561	2378376	1.92978
TNPO2	1656066	1.92777
LCLAT1	1708081	1.927
PPP4R1	1724544	1.92632
COMMD8	1765644	1.92602
METRNL	1688775	1.92576
IDH2	1751753	1.92546
HS.538259	1838313	1.92527
METTL4	1738173	1.92476
BASP1	1651826	1.92304
LOC645691	3197767	1.92296
PDLIM7	1814985	1.92239
FBXO18	1729430	1.92157
FAM21C	1727249	1.92138
KIAA1033	1782222	1.92045
TTC3	1728605	1.92018
BAX	1683300	1.92002
BLMH	1721921	1.91931
GLRX2	1680727	1.91926
CORO2A	1813746	1.91839
ATP5H	1794912	1.91825
MARCH5	1702764	1.91762
C3ORF64	2136455	1.91745
UQCRB	3251491	1.91657
FBXO5	1710676	1.91616
MARCH7	1717337	1.91386
ARL15	2202967	1.91334
PIK3R1	1760303	1.91292
[truncated: 12,801 more rows]

## Sheet: CEDAR
Gene	Probe: ILMN_	Importance (impurity)
RIOK1	1797534	100
ADAR	1776777	96.8197
CNIH4	1714759	94.5069
FRMD8	3241870	93.0315
SLC35C2	2358914	89.4569
LARP4B	1766222	88.8067
BOP1	1715583	85.5867
C14orf142	1685781	83.6584
MID2	1760180	81.0464
ADD3	2311278	79.5018
RBL2	1756999	78.5586
SAFB2	2069446	78.2993
CHD1L	1786016	76.8936
DIAPH2	1744046	76.8563
IFT122	1742379	73.7735
NARG2	1666610	72.4751
ARHGEF18	1664016	72.4177
PRKCH	1780898	71.8574
LAMP1	1782292	69.3854
CCDC130	1758633	69.067
ELMO1	1784320	69.0111
HIPK2	1687440	68.0951
SCYL1	2400874	67.952
PARP9	1731224	67.9063
REPIN1	2404385	67.8087
ZZEF1	1786396	67.4828
GLS	2188722	64.6815
PHF21A	1699496	62.3206
REXO4	1677452	61.5044
NNT	1806634	60.6814
U2AF2	1768930	60.4754
TSSC1	2129349	60.0375
TACC1	1770084	59.5591
NCKAP1L	1674250	59.2479
GLG1	1772261	56.7613
GPKOW	1684197	56.2887
SF3A2	1754220	56.1229
ADCK2	1663132	55.51
	1873492	55.1361
SPEN	1802611	53.2667
SFRS4	2175075	53.0089
ABCF1	2392635	52.2824
CBX6	1691930	52.141
ARSD	1661624	51.4461
C19orf2	1798728	51.0179
CNKSR3	1748844	50.9093
TOP2B	1777663	50.8769
RAD23A	1751571	50.8211
AATF	1703743	50.3284
ARHGAP17	1718610	50.199
MDC1	1814122	49.0491
CTBP1	1719158	47.9677
CDK5RAP1	1711023	47.8377
	1843949	47.6992
OGFR	1728224	46.9362
KLHL12	2164081	46.7488
ERGIC2	1712766	46.5111
CCDC109A	1672759	46.0716
XYLT2	1799815	45.4944
GVIN1	1668526	45.1555
DPP3	2349129	44.8794
SIRPA	1758146	44.3813
SF3B4	1722648	44.171
C19orf59	1762713	43.935
GTF2F1	1748616	43.9032
TM2D1	1763670	43.1231
GARS	1771026	43.0875
FAM3A	1808356	42.9014
ZNF263	1692620	42.7694
SLC9A1	1800425	42.47
VPS16	1778078	42.1693
ZCWPW1	1751963	41.7347
INTS1	2317463	41.0738
ZC3H7A	1693227	40.6612
QSOX1	2411282	40.3092
GABRE	1784706	40.1626
ERCC5	1795495	40.0247
SNX29	1659761	39.5727
C20orf24	2387599	39.4853
PCNT	1810922	39.3284
METTL1	3306997	39.1106
FAM193A	1651504	38.5065
NOL8	1689747	38.4385
CHMP5	3251545	38.3404
SETDB2	1731644	38.0344
PGAM4	1706841	37.7794
CHCHD8	1732750	37.3461
KLHL8	2189222	36.9478
SMARCA4	1814173	36.9251
OTUD5	2088847	36.6284
AHNAK	1714567	36.3926
FSCN1	1808707	36.2628
MCM6	1798654	36.2206
ATPBD1B	1721741	36.071
CYBA	1744604	35.7022
SAFB2	1705679	35.3669
ZNF770	1734254	35.2454
PTBP1	1655154	35.0279
ATF6	1703471	34.8514
LOC645174	3279322	34.8088
RNF160	1760360	34.4342
NPL	2149494	34.432
HNRNPAB	2335718	34.2193
ARL1	1813091	34.1552
AIF1	1703538	34.0185
ACTN4	1725534	33.9705
SETDB1	1718207	33.8818
	1878029	33.8073
U2AF1L2	1773868	33.6806
SSR2	1783226	33.6752
DUSP3	1797522	33.3873
ANKRD12	1661833	33.0143
AOAH	1709820	32.9432
CXCR4	2320888	32.8814
CD81	1689953	32.8438
AKAP13	2396956	32.7277
FAM20B	1811373	32.3749
INPP5D	1744212	32.2352
PARP3	2397954	32.1739
PRDM4	1691432	32.1028
FBXL10	1794260	32.0861
CNPY3	1669674	32.0731
PRDX5	2383975	31.912
ZSWIM3	2283196	31.7907
LOC729708	3305475	31.5887
PLCL2	1737025	31.3054
KIFAP3	2119224	31.1529
EIF2B4	1687430	31.0165
DLEU1	2043918	30.7924
PDS5B	1675695	30.4664
C12orf41	1713189	30.4624
ADM	1708934	30.4278
ARS2	2358202	30.1863
DEM1	2117569	29.9095
MYO9A	2173919	29.6907
TMEM79	2090802	29.6391
LOC728666	3223317	29.3346
C9orf130	1738678	28.6106
SDCCAG1	1772489	28.2733
CD300LF	2112357	28.2127
TXN	1680314	28.1935
TYROBP	1778977	28.1796
LOC729660	3224856	28.165
SOD2	2336781	27.8641
PDE7A	2278819	27.7266
NANS	1815874	27.5555
CASP1	2326509	27.509
MRPL44	1671452	27.2102
CMTM7	1698934	27.1928
FAM102A	2401779	27.0727
C21orf59	1776147	26.9109
CPNE8	2169761	26.8218
PLEKHA2	1796339	26.7846
IQGAP2	1769433	26.6149
SEC63	1763989	26.2814
GRN	1811702	26.0548
LAMP2	1659753	26.0529
PFKFB3	1660847	26.0102
CYBRD1	1712305	25.9973
RAB20	1708881	25.8029
SRBD1	1798827	25.5721
EP400	1673023	25.4459
GATAD2A	1673682	25.4397
CENTD2	1786357	25.3228
MEGF9	2290118	25.2036
C1orf57	1657446	25.1859
BLVRB	1797793	25.1027
AK3L1	1764090	24.6434
LPAR5	2044453	24.6379
UNC50	1766981	24.5916
MACF1	2301624	24.5461
CPSF2	2144116	24.2871
INO80	3248343	24.2359
LSM14A	2079803	23.8591
KIAA0892	1685631	23.7502
LOC730316	1662130	23.4987
SNAPC4	1677484	23.4543
CLEC4D	1808979	23.4186
NUP50	1725612	23.3882
PRPF3	1715392	23.3742
SLC12A9	1695962	23.3568
EWSR1	2413251	23.2943
PRO1853	2394132	23.0695
HNRNPD	1751368	23.0032
CEP135	1693766	22.9367
KRBA1	3239060	22.7804
WARS	1727271	22.5887
IL4R	1652185	21.9424
GYG1	2230862	21.8259
C18orf32	2196588	21.7494
GSR	2127416	21.6585
NASP	2348975	21.5368
FLJ42627	3238221	21.4702
KIAA1012	1796240	21.4563
SLC46A3	1658639	21.0473
	1856861	20.9058
OSCAR	1741917	20.6864
MED31	3251451	20.6095
MYO5A	1698225	20.5778
PDE3B	2131381	20.5422
EIF4H	2304624	20.5169
TRIOBP	1735788	20.4648
LOC100128002	3262876	20.4415
BUB3	1693145	20.3986
ZNF480	2126423	20.3619
ZNF318	1792305	20.0167
MED13L	1683959	20.0143
POLR3A	1681837	19.8988
PABPC4	1757343	19.8892
MYCBP2	1811972	19.6506
TRAPPC2P1	2211122	19.5907
C12orf76	1753265	19.3494
RRBP1	2360784	19.3475
FARSA	1778255	19.3412
OSTC	2056167	19.3208
PTGS1	2339835	19.2778
EP300	1744665	19.2355
SEPN1	2399036	19.1472
GALNT1	1803977	19.133
LOC650369	1683664	19.0958
LOC613037	2070052	19.0092
VASP	1743646	18.9628
GNL2	1761113	18.8476
FOXJ2	1731648	18.7674
SH3KBP1	1810782	18.4637
LOC100132740	3239548	18.39
UBE2G1	1719039	18.1393
C2orf25	2090558	18.125
TICAM1	1724863	18.0403
NCLN	3237632	18.0188
PPP2R2A	1788961	17.7937
FLJ22531	1656149	17.7752
PRKCB1	1716563	17.6756
LOC100128461	3179324	17.6171
ZNF442	1663754	17.585
NOL8	2062370	17.5268
SFRS3	1723212	17.448
PDLIM7	1690125	17.4426
COMMD10	2094905	17.4415
GGA2	1686152	17.366
LOC441050	1711492	17.3486
SMUG1	1804642	17.3373
MAD2L2	1669550	17.2859
PIGW	1743397	17.2822
DOCK10	1702301	17.2534
STAU1	2327276	17.1566
SENP6	2054233	17.1514
C14orf147	1699676	17.1362
RBM42	1670456	17.0465
LOC647099	3246292	16.9982
LOC728428	3299478	16.897
GBE1	1789702	16.7084
INTS3	1756086	16.6904
PKP4	1749410	16.6703
LILRB2	2312340	16.5555
SFRS14	1711270	16.5534
FEM1A	1719985	16.5361
ARRDC2	1655612	16.4918
LOC729559	1807136	16.4458
UPF2	2383693	16.4446
MUM1	1764764	16.4094
HERC1	1786211	16.2385
ARHGEF1	1772370	16.2169
TAOK3	3307863	16.1999
GDPD5	1701643	16.1539
PPT1	1669273	16.0895
	1889144	16.068
DDX46	1727001	15.7613
CRY2	1796180	15.6582
LOC390298	3204838	15.5715
TSTD1	3197097	15.5343
SNORD68	2082762	15.4044
CLIP1	1684038	15.2134
TRRAP	1660368	15.1916
DIS3L	1795822	15.1758
RALA	1755364	15.1328
NLRP3	1712026	15.0993
LOC644310	1652215	15.0686
TRAF3IP2	1701514	15.0549
CD22	1792075	14.9097
C14orf109	3269775	14.8968
ANO6	1674941	14.8933
SNHG6	3248443	14.5762
PCSK7	1699545	14.5007
LYPLA2	1764628	14.4159
SYT11	1717934	14.4049
ZNRD1	1692486	14.3264
RGS18	2101278	14.2967
PQLC3	1814213	14.2653
LOC283412	1675460	14.0985
WDR67	1744240	13.9748
LOC728620	3232828	13.9433
JAZF1	1682727	13.874
PCM1	1690487	13.8661
PIK3R2	1726565	13.8561
LOC100128016	3187254	13.8319
SS18L2	1796407	13.7667
KIAA0430	1793371	13.5544
MPRIP	1774547	13.4933
TRAPPC2	1673275	13.4311
ELF4	1652082	13.4148
SLK	2159322	13.4005
FAM38A	1752249	13.3141
LAS1L	1774890	13.2844
GALNT11	1651819	13.2841
CBFA2T2	2331062	13.2728
FAM165B	3238845	13.1063
PRAGMIN	3240222	13.0776
TRIP11	1658144	12.9584
FAM50A	1725130	12.9113
ATP6V0B	2353642	12.9103
PPRC1	1796210	12.8898
MTMR14	1659240	12.8893
GSTO1	2227573	12.882
RFC2	1655733	12.842
E2F5	1782551	12.8163
RAPGEF1	1769412	12.7631
ARHGAP21	1811592	12.7599
RASGRP1	1768958	12.7271
BCL6	1737314	12.7182
HLA-DOA	1659075	12.7108
CLTA	1695420	12.6419
CTPS2	2392352	12.6071
NDUFB3	2119937	12.5013
CGRRF1	1681008	12.4768
EIF4G3	1775692	12.4714
UROD	1740742	12.4628
UBC	2331501	12.3686
HVCN1	1815168	12.3588
FOXO3	1844692	12.2501
SCAP	1677534	12.2293
FDXACB1	3243529	12.1447
TNPO2	1656066	12.1351
TACC3	1724407	12.0321
CTNNA1	2230902	12.024
SIPA1	1682930	11.8974
LOC202781	3218292	11.8
YEATS2	1676899	11.7901
MBOAT1	1764082	11.7204
ATP6AP1	1697694	11.6264
SNORD104	3248218	11.5576
THEM2	2098743	11.5439
CREB1	2334242	11.5393
ARID3A	1670130	11.4233
CREBBP	1809583	11.3865
TBC1D9B	2390227	11.3173
PRPF38A	1675626	11.224
ARPC4	1707336	11.2234
FAM129B	1661755	11.2055
CAST	2322806	11.1623
ZFYVE27	2322972	11.1618
PRKCSH	1777794	11.11
MRP63	2203807	11.0915
RHOC	2313730	11.0882
ATP5I	1772506	11.0856
ATG2A	1756006	11.048
PP8961	2067421	11.0317
C1orf31	1681741	10.9871
RBBP8	2363621	10.8972
PEBP1	1688089	10.852
SBF1	1703246	10.8153
SAT2	1746883	10.7542
NUP62	1738681	10.6878
LOC650152	1660775	10.6665
NAAA	1668605	10.658
LOC729629	3297311	10.6562
FLJ20273	1689046	10.6402
CRTAP	1665235	10.625
TIAF1	2055634	10.5892
LOC205251	1693685	10.5578
FLJ14107	1811608	10.5089
RPRC1	1777906	10.4388
TP53INP1	2214197	10.4366
NUMA1	2160005	10.3711
LOC343184	3274601	10.2814
FYB	1796537	10.2236
PTBP1	2333319	10.2136
PSMC6	1655316	10.1191
SMC2	1748923	10.1083
QPCT	1741727	10.0608
CHCHD5	1797530	10.0511
ZFYVE20	1799890	10.0345
LILRA2	1716983	9.97252
RNF40	1808712	9.96019
KIAA0556	1753426	9.94366
MAP4K2	1723625	9.89959
SF3A3	1705151	9.88256
PRKRA	1758474	9.87856
SPN	1801040	9.80118
LGALS8	2353358	9.71428
CPEB2	2375484	9.69632
SECISBP2	1736481	9.67158
FAM174A	1712577	9.53805
TICAM2	1651346	9.50723
DPYSL2	1672503	9.49844
LST1	2345353	9.46985
HSPA7	3235964	9.46482
TAX1BP1	1793118	9.4592
C6orf111	2161357	9.45655
ZDHHC14	2309926	9.41553
FH	1719392	9.39483
LOC119358	1669682	9.28178
LOC148413	3244323	9.22251
DAP	2112493	9.22077
LOC653566	1720819	9.216
ETNK1	2244547	9.14358
RAB5A	1805800	9.11104
TMEM150A	2299612	9.09698
IL18BP	2334296	9.09225
SACS	2131523	9.08416
PET112L	1753010	9.08392
	1858321	9.01457
MGC52000	1761068	8.99148
PPIL5	1715616	8.93684
MAGEE1	2205032	8.86692
HDGF	1765621	8.86585
SLC38A9	1773643	8.83447
ZC3H3	1702389	8.79134
GCHFR	1694780	8.76787
DENND3	1692742	8.76705
CHD6	2209163	8.7408
LOC100128460	3187283	8.70991
LOC441013	3276861	8.70889
TCEAL4	1748625	8.69616
BAZ1B	1680831	8.67787
DNMT1	1760201	8.64203
UHRF1BP1L	1737705	8.60165
CYTSA	1779185	8.58933
EIF4G1	1768470	8.57121
TRIAP1	1774083	8.46239
LEPROTL1	1752591	8.45601
BMP8B	2123415	8.40829
TMED10	1736585	8.40177
LYPLAL1	2142117	8.39934
GLYCTK	1791222	8.39642
C17orf68	1702676	8.37185
RAE1	1781454	8.35644
CD83	2328666	8.35115
	1839019	8.34793
DNCL1	1795227	8.28599
EMB	3246560	8.21645
USP16	2397230	8.19183
VIM	1782538	8.18125
LOC728661	3228585	8.16653
RAB11FIP3	1708328	8.11635
SMARCC1	1694603	8.11246
DDX39	1747303	8.0854
CLK3	2320336	8.08246
C10orf54	2205963	8.06673
LOC729500	3229570	7.99289
LOC285074	2278433	7.97882
LOC100129585	3256868	7.95118
LOC389168	3210917	7.90089
LOC728661	3300663	7.89951
TIAL1	1717745	7.84779
ASAP1	3245057	7.78668
GPR84	1785345	7.76598
NR1H3	1814022	7.75392
NIPBL	2264625	7.73794
RBM26	1740716	7.72277
RNF181	1655340	7.68405
FAM39E	1655952	7.68311
KIAA0528	1682572	7.67519
MAPK1	1767320	7.6441
BRD9	1651405	7.62912
PSMA3	2318011	7.59659
MST4	2328776	7.59116
ZNHIT6	1668540	7.48042
EMD	1801421	7.4667
NUDT9	1680239	7.44794
MAPKAPK5	1699082	7.42733
HNRNPA3P1	2174574	7.41303
TIGD5	1705774	7.40471
MMADHC	3248966	7.39506
FNBP4	2108938	7.34484
ODF2	1671288	7.32261
PIGF	1808938	7.3032
DOCK2	1799725	7.20586
MCM3	2224143	7.1449
RPS26P11	2180866	7.14344
GABPB2	1761147	7.12937
ZNF74	1802146	7.1189
	1906187	7.10096
BCL7B	1754199	7.09964
	1893443	7.0927
LOC100128562	3269369	7.08849
TRIM8	1746704	7.08718
NPAT	2120965	7.07338
PRKAR2A	1681888	7.06788
LIAS	1736077	7.03375
ILK	2364376	6.99815
NGDN	2324998	6.97466
ZEB2	1688698	6.97378
MFSD3	1718972	6.97244
NQO1	1720282	6.95112
RNF216	1729980	6.93058
LOC645173	3211132	6.92063
ACOT7	1740265	6.91613
LOC100129322	3187362	6.89312
ILF3	1669584	6.85636
C6orf47	1795286	6.85426
ATP5J2	2307883	6.83697
KDM3B	1706539	6.83538
SIGLEC9	1795236	6.83193
KIAA2026	2106227	6.80434
TMEM14B	1685258	6.78616
GLIPR1	1769245	6.77737
ZNF142	1676745	6.76636
	1892765	6.75139
CPSF2	1673185	6.73689
TRIT1	1727692	6.73656
CPT2	1678579	6.73035
SPI1	2392043	6.72908
LPP	1651254	6.72544
FBXL11	3237966	6.71897
C4orf46	3249240	6.69529
UBE2H	1674633	6.67426
SR140	2286334	6.667
PARP6	1771832	6.66257
LOC387930	3279277	6.64882
ILF3	1698463	6.63496
HCFC1	1732705	6.60225
NOTCH2	2405297	6.6001
MCTS1	1751816	6.5923
CNOT8	2174612	6.58005
LOC100131009	3204874	6.54043
PSMB6	1666409	6.51996
PKIA	1762262	6.50912
KPNA2	1708160	6.50465
RNF146	1682626	6.48864
QARS	1763080	6.47455
CCNK	1689123	6.46643
PHACTR4	1736548	6.45673
HS1BP3	1738237	6.44051
RHBDF2	1691717	6.38952
ADCK1	1698777	6.38226
AARS	1662364	6.31536
LOC644935	1795856	6.30293
BCAP29	1737380	6.27494
DFFA	1667213	6.26721
TNFAIP8L2	1744113	6.25456
SP110	1731418	6.23653
LPCAT3	1805225	6.23494
LARP7	2392717	6.22747
KIAA2010	1678097	6.20062
SMG7	1706553	6.20044
COMT	1810941	6.18747
SLTM	1742224	6.17065
EPB41L3	2109197	6.14605
PREB	1733930	6.13007
TBC1D7	1661622	6.07891
SCARB2	1814726	6.06794
CLDND1	1710326	6.06697
SULT1A3	1670517	6.06024
UBTD1	1794914	6.05678
SGMS1	1740505	6.04976
ZNF721	1805271	6.04576
C20orf191	2044027	6.03923
	1832208	6.0363
CAMSAP1	1811957	5.97971
ABL1	1713732	5.97739
MTMR10	1778734	5.96821
UTP6	1778238	5.96712
AP1B1	1781983	5.94246
POLR1E	1678934	5.92438
FLJ45256	2149952	5.90083
LMOD3	1785703	5.8962
C18orf21	1805998	5.85022
HNRNPR	3177285	5.83349
NIPSNAP1	1805916	5.82815
EIF1	1803846	5.81563
ASNSD1	2221673	5.80733
STK24	1655163	5.80703
HNRNPA2B1	3178792	5.79714
PRDM1	1655077	5.79435
IRAK1	2379130	5.76852
CIRH1A	1796235	5.76302
NBPF10	2155719	5.74112
WDR77	1742889	5.7349
DGKQ	1793017	5.7201
SERTAD2	1651347	5.71685
GNB1	1760320	5.65514
CXorf39	1811121	5.64587
HABP4	2107991	5.63454
HMHA1	1811392	5.62372
DCAF6	1670000	5.60481
COQ3	1801378	5.58639
ACTL6A	1749297	5.57431
ZNF12	1784577	5.55814
PATE2	2133784	5.55795
USP38	1704876	5.55538
PKN1	2367707	5.55467
LOC100132901	3236346	5.55137
LOC653658	1652073	5.51893
NCOA1	1669033	5.51624
LOC391075	3205656	5.51077
CALCOCO2	1755504	5.47933
MET	1715175	5.46972
ZBTB9	1688853	5.46773
TCEAL3	1749478	5.45707
INO80B	1779040	5.45038
ITGAL	1749591	5.4441
HBXIP	2220518	5.42298
RPIA	1714809	5.41645
CD247	1676924	5.41077
TMEM189	2162989	5.41066
LOC728060	3276019	5.37441
TIMM10	1765332	5.37135
IFITM3	1805750	5.3713
NCOA6	1695797	5.35815
DDIT3	1676984	5.34118
TP53BP2	2270299	5.33778
PSIP1	1788701	5.30737
GFPT1	2220184	5.29261
KIAA1274	1796751	5.27388
	1902558	5.26962
LOC389101	3201517	5.268
PCMTD1	1737426	5.24942
CYBRD1	2087692	5.24072
PSMA6	1704094	5.21488
DDHD2	1705871	5.21428
CDK5RAP2	1655990	5.2084
NXF1	1705783	5.20245
AGAP8	3242883	5.19198
HAGH	2379520	5.19153
GPD1L	1694106	5.18682
KIF20B	1712452	5.18228
	1912619	5.177
LOC100134624	3242428	5.1703
EML4	1718297	5.16591
FBXO2	1803211	5.15678
FAM160B1	3231638	5.15082
C11orf67	1779163	5.14832
COX6A1	1783636	5.11953
LOC100128353	3268165	5.08221
LOC283267	3244521	5.05318
OSBPL1A	2405602	5.04235
USP7	1729319	5.04203
ANXA7	1703791	5.03317
ELMOD2	1765159	5.03156
CLSTN1	2415179	5.01064
GMFB	2093674	5.0024
AZI1	1746206	4.97228
BBS1	1800590	4.96301
PECR	1814120	4.96174
LOC646372	1710614	4.93192
ARPP19	2059505	4.91923
UBE2K	3297392	4.91483
MFSD11	1756152	4.90188
NAT13	2180606	4.89542
DBR1	2226314	4.86956
STAU1	1656136	4.8678
PSMB5	1744649	4.85836
HGD	1737541	4.83711
TCEAL8	1670561	4.83243
PPARBP	1721729	4.82228
COPS8	2337941	4.82071
IDS	1815445	4.81516
RARA	1659206	4.81293
MAN2B1	1759341	4.80388
RAB1A	2118864	4.78674
OAS1	1675640	4.78172
PPP1R15A	1659936	4.77642
CEPT1	1676588	4.77399
PLEKHO1	1694213	4.75069
LOC100128883	3176832	4.74533
RFX1	1725787	4.74447
LOC100134728	3240900	4.74399
C2orf79	1692707	4.73582
CEP350	1742400	4.73006
CCNL1	2094776	4.72896
DUSP11	1740171	4.72726
AFG3L1	1705447	4.72678
PRDX5	1711606	4.7243
ZBTB25	2048982	4.7064
FAM177A1	2287276	4.70471
FCGR2A	1666932	4.70403
CUL4A	1695792	4.69887
LOC646766	1775243	4.6907
	1848659	4.67999
IFT74	1777449	4.67752
ADCY7	1655935	4.66591
	1819608	4.6501
	1898785	4.64897
EMG1	1797074	4.63375
ATG16L1	2365881	4.62733
FLJ20489	1778144	4.61073
DAGLB	1658885	4.60656
AGFG1	3181215	4.59266
ZDHHC11	1694514	4.58827
C7orf41	1672605	4.57291
BIN1	2309245	4.56684
HRSP12	1807633	4.55381
G3BP2	2381753	4.54631
COTL1	1788283	4.53812
CLYBL	1712088	4.52168
SAR1B	2394296	4.51356
ACVR1B	2243308	4.50052
PNN	1721703	4.49924
CLEC4A	1709204	4.496
PBXIP1	1814315	4.48799
CNBP	3250201	4.47528
GRAMD1A	1737157	4.46365
WNK1	1876924	4.45699
CD40	2367818	4.45545
	1867188	4.44867
LOC649445	3278754	4.44157
MTMR11	1769299	4.41816
RNF149	2112524	4.41617
CSPP1	2393994	4.3998
RAB3GAP2	3236423	4.39646
ACSL5	1705247	4.38081
CMIP	1738075	4.37581
MAP7D1	3234997	4.36442
YIPF5	1714756	4.34385
RASAL3	1795089	4.343
SBDSP	2159384	4.33047
GPR137	1804332	4.32452
LOC729978	3304111	4.30861
GGPS1	1692276	4.30273
SMARCD1	1728845	4.29268
TNFSF12	1683700	4.29159
SRRD	1666306	4.29083
CANX	1762825	4.27157
DRG2	1810531	4.26267
AP3M1	1667086	4.26152
TPR	1730999	4.25473
MBNL1	2313158	4.25309
	1843259	4.24259
NMRAL1	1709814	4.23722
MIR300	3309664	4.23034
RNF5	2044927	4.22363
NBPF14	2204664	4.21632
CFP	1658121	4.21203
FAM119A	2049364	4.20934
RUVBL1	1693108	4.1896
CCDC92	1731107	4.18877
PRDX5	1815024	4.17406
KBTBD4	1687092	4.16299
GIT2	2355776	4.15731
C1orf212	1693226	4.15614
ATPBD4	1782085	4.15003
HUWE1	1790987	4.1201
UPF3B	2397627	4.11783
TAP1	1751079	4.11509
PIGC	1723632	4.1113
NPM3	2110252	4.11088
C11orf71	2049693	4.11085
NUCB2	1655913	4.10561
VTA1	1813010	4.10247
TSNAX	1713668	4.08182
CDC2L5	1778557	4.07233
NBPF20	2115490	4.06804
FAM65B	1726597	4.06187
CD86	1714602	4.05944
GALK1	1803194	4.04297
CNIH	1786532	4.03831
USF1	1777982	4.03641
USP1	1696975	4.03404
ANAPC4	1802973	4.03403
KIF22	3234884	4.03389
MARCH2	1703142	4.02889
RPL7	1815292	4.02772
ZNF384	1764891	4.02231
PNPLA6	1799614	4.01533
BRD3	1785635	4.01338
MGC42367	1776121	3.99567
LOC653773	1659405	3.99186
CSK	1754121	3.98503
TMEM183A	1752589	3.97324
LIPT1	2343105	3.96209
WHSC1L1	1807379	3.93778
SPAG9	1799104	3.93499
MORF4L1	1760676	3.91386
METTL9	1726421	3.88546
TAF1	1664439	3.88349
SUPT16H	1781516	3.88076
GARNL4	2041236	3.87451
FAM73A	2123559	3.87323
L3MBTL3	1727495	3.8718
ATRN	1761850	3.86654
SHQ1	2189458	3.85871
MPV17	1691090	3.84577
TPT1	1789614	3.83446
NPHP3	1730539	3.83213
ZDHHC12	1703370	3.83055
USP39	1659523	3.83008
RPL18	2230624	3.8253
C20orf7	1813344	3.82364
LOC100129902	3256742	3.81476
LOC728743	3226637	3.81077
LOC441714	3291778	3.79754
WDR68	1706706	3.78943
PNPLA8	2180582	3.77928
LMNA	1737394	3.7714
LOC653147	1662158	3.76017
LCN1L1	3245845	3.74727
C4orf41	2338921	3.7472
ZBTB3	1689189	3.74587
PBX2	1682699	3.74405
ZNF74	2383871	3.73782
XAF1	1742618	3.73727
ARSB	2242937	3.73424
ZFP36L2	2150258	3.73189
LOC136143	1668228	3.73096
HEATR2	1732537	3.71712
	1846799	3.71344
NSL1	1739210	3.71215
ADH5	1738604	3.7066
BAT2D1	1743137	3.70467
CRLF3	1660579	3.70071
FLJ32255	1794510	3.6975
C7orf28A	1708604	3.69208
FAM65A	1680037	3.68223
MYC	2110908	3.68105
SP140	1778599	3.64847
LOC728532	3225300	3.64813
GOSR1	1798816	3.64015
G3BP1	2357809	3.63597
LTB	2376205	3.63436
KCTD3	2134555	3.63388
TK2	1766814	3.60499
NAP1L1	2408815	3.59935
PRDM1	2414165	3.59866
WAC	1669727	3.58373
PNO1	1753607	3.58085
CAD	1810992	3.57551
GAR1	1708954	3.57002
PRCP	2367215	3.56042
ZNF362	1686968	3.55903
SNAP47	3243982	3.558
BCL11A	2255133	3.55121
NDUFAF3	2354515	3.55109
ZMIZ2	1760718	3.53912
B3GALT4	1690682	3.53863
ALKBH4	1805673	3.53644
TMEM189	1789732	3.52671
LTV1	1805658	3.5253
LOC653590	3235392	3.51972
F2RL1	2041190	3.514
LOC100128498	3256184	3.50302
LOC100133182	3243887	3.48411
LOC648343	1690295	3.47781
RRAGC	1760121	3.47748
C9orf123	1769409	3.47412
ADI1	1813975	3.47285
RPS10	1686954	3.4719
ZC3HAV1	1667068	3.46439
ZNF358	1662340	3.45906
NFIC	1675130	3.44555
LOC153561	1767377	3.42768
GTPBP10	2383754	3.42594
MGRN1	1745697	3.42587
KCMF1	1669669	3.41797
NCBP1	1777528	3.41419
LOC100133008	3238137	3.41285
PFN1	1712950	3.40347
MORC3	1783702	3.40229
C20orf111	2049727	3.39276
SPTAN1	2095133	3.37544
FAM156B	3244110	3.36987
PELO	1770811	3.36763
DNAJB1	1775304	3.36376
WDR89	1741134	3.35878
SKAP2	1657129	3.35658
BCL2L11	2359627	3.35058
HMGN2	1776879	3.34718
CDK5RAP3	2383489	3.34541
PSTPIP1	1703327	3.32318
DCLRE1C	1754211	3.32302
ERCC1	2277676	3.31546
SGSM2	1779171	3.31435
DCTN1	2412807	3.3102
OXSM	1683992	3.30021
RPS6	1808939	3.2939
CECR5	1654690	3.29288
CASZ1	1655191	3.29002
LOC651073	1791415	3.28444
TOB2	1748884	3.28065
	1845221	3.27294
	1882560	3.27103
LOC649553	3200830	3.27059
TMED7	1672405	3.27049
MRI1	2410965	3.26844
BTN3A2	1700067	3.26388
	1863185	3.26083
F12	1671766	3.25424
ZNF564	2217212	3.25355
PIP4K2A	3236637	3.25081
CBLL1	2073732	3.24781
RSU1	2383344	3.24237
ZNF32	1695362	3.23656
LOC653737	3213531	3.23494
GNAI3	1696003	3.23117
PLOD1	1684391	3.22639
LOC441550	3201216	3.22213
NUP85	1669635	3.21782
PHF3	2057826	3.21675
DNM1L	2286800	3.21476
KEAP1	2410771	3.21068
MOSC1	1799106	3.20442
SEC22C	2290618	3.20286
LOC646836	3209358	3.20179
DDX54	1812976	3.19556
	1816092	3.19347
TMX1	1691181	3.19297
EIF2C4	1706304	3.19023
ADAM12	1705689	3.18357
ARHGAP10	1736112	3.17899
COMMD6	1777378	3.17796
PPIG	1807611	3.17185
CD6	1746565	3.16213
UBL7	1733991	3.14913
ZNF223	1815578	3.14547
RSF1	1668834	3.14449
TSEN15	3301824	3.14395
P2RX4	1813846	3.14046
FOSB	1751607	3.13819
BCYRN1	1678757	3.13647
	1823231	3.1311
LOC642236	1724230	3.13
TOMM20	1679796	3.12644
PSCDBP	1746864	3.12425
JMJD8	3249366	3.11916
UBAP2L	1814789	3.11896
BTF3L4	1759359	3.11884
ATP5C1	1701269	3.11464
KIAA0494	1697597	3.11141
TATDN2	1734138	3.10662
SERPINA1	2404154	3.10356
IL18R1	1781700	3.10108
RNASE4	2294976	3.10018
IAH1	2217329	3.09373
PREX1	1777342	3.09366
HSPC047	1726678	3.09271
RPS6KA1	1715173	3.08509
C1GALT1C1	2401730	3.08469
MGAT4A	1755643	3.08352
SRI	1699525	3.08225
CBLL1	1705433	3.08185
EXOSC3	1734194	3.06853
HOXB6	1768101	3.06452
CCDC106	1682567	3.06439
HIATL2	3235410	3.05302
HUS1B	1706410	3.05107
AHR	2162799	3.0499
PLEKHG3	1780671	3.04934
SEL1L3	1797822	3.04351
COG1	1791873	3.0414
ZNF473	1782730	3.03824
NUP214	1666049	3.0241
RBM5	1786893	3.02277
CPEB3	1755954	3.02231
PPHLN1	1791093	3.02126
	1900929	3.01718
	1880885	3.01336
LRRC3	1795055	3.01224
LOC100131785	3288587	3.00494
LOC402694	1738356	2.99985
GIMAP6	2329429	2.99116
LOC644619	3280667	2.99116
LOC648907	1767661	2.99013
AKTIP	1665982	2.98944
LOC728698	3226012	2.98803
ZNF682	2313889	2.98787
DPYD	1795715	2.98782
C16orf68	1658290	2.98624
SRPRB	1751072	2.98171
IL5RA	1756455	2.98146
ARL17P1	1698680	2.98052
LOC645630	3288529	2.97044
STAT2	1690921	2.97018
ZCCHC14	1743456	2.96147
C21orf30	3178967	2.96125
CD74	1736567	2.95956
MYH9	1722872	2.95892
ATG12	2188204	2.95823
LOC441268	1675258	2.95706
GDAP2	1789059	2.95025
MBD1	1683595	2.94851
MAN2B2	1768510	2.94055
C16orf87	1690911	2.93723
ITGB2	1654396	2.93548
CCDC66	1683533	2.93489
LOC728835	3235832	2.92459
TAX1BP3	1803392	2.91989
LOC400013	3199609	2.91825
RPS11	1740587	2.90434
SCLT1	1797107	2.90304
C8orf38	1727618	2.89749
RAB27A	2329773	2.88748
SNRNP27	3239621	2.88232
SNN	1788251	2.8766
ZDHHC7	1730568	2.87483
TRAPPC6B	2369104	2.86956
LOC100130633	3265343	2.85827
LOC100132620	3246585	2.85333
NME6	1768279	2.85294
WDR1	1780036	2.85217
CHMP4B	1771233	2.85107
BATF	1668822	2.84899
MMP25	1717207	2.84662
FBS1	1752559	2.84554
EEF1G	2262288	2.8413
HCFC1R1	2318568	2.84093
CTNNBIP1	1688103	2.84057
ANKRD10	1711828	2.84
ISCA1	2219556	2.83978
C5orf33	1698770	2.83881
MRPL51	2097421	2.83815
ENTPD3	2087941	2.83603
NRAS	1775759	2.82989
TXNDC12	1783753	2.82162
COX6C	1654151	2.81961
PARP2	1757995	2.81758
SIP1	2344002	2.81675
TMEM158	1792455	2.80748
CMTM3	1705442	2.80671
LOC645442	1778373	2.80671
TOPBP1	1684929	2.80454
FXYD5	2309848	2.80407
LOC653884	1658460	2.80284
LYRM2	1703132	2.80217
HMG20B	1651315	2.79943
KIFC2	1803018	2.79675
KIF27	1692572	2.79308
FGR	2368318	2.79013
RWDD3	1796835	2.7901
ZNF598	2075818	2.78229
NSF	2330845	2.77694
C11orf10	1786759	2.77575
PTDSS1	1688753	2.77475
ATXN1	1800951	2.7706
SPEG	1878273	2.76487
C11orf49	2341487	2.76483
HSP90B1	2096116	2.75075
SRRM1	1697670	2.74829
CCBE1	2122511	2.74781
LY96	1724533	2.74407
CASC4	2325574	2.73861
MOSPD1	1727798	2.73788
ZNF785	1676459	2.73534
AMFR	1723116	2.72994
FTHL8	2233401	2.72625
LOC650950	1767184	2.72386
LOC730455	1801864	2.7184
EPSTI1	2388547	2.71771
HIATL1	1664371	2.71648
GHDC	1746378	2.71645
AKR1C3	1713124	2.71431
LOC100130952	3181910	2.71258
ERI1	3245659	2.70856
CIDECP	2170080	2.70549
ATP6V0B	1721391	2.70254
TMEM154	1683494	2.70232
FAF2	1670472	2.69318
HMGB2	1654268	2.6919
LOC100133163	3244929	2.67689
HLA-DPA1	1772218	2.67618
PUS1	1662658	2.67458
CASP9	1718070	2.66747
GAPT	1675191	2.66407
EIF2C1	1671326	2.65534
WDR27	1688160	2.64871
AAMP	1653165	2.64107
RALGAPB	1733115	2.63916
GABARAPL2	1796458	2.63711
KLHL8	1714083	2.6371
FLJ31306	3266054	2.63599
SFRS8	1692575	2.6355
ACPL2	1706598	2.63309
C17orf56	2056687	2.63263
PLP2	1738767	2.62856
PRMT5	2403889	2.62488
SUMF1	1753472	2.62468
LOC648729	3246850	2.6191
WDR7	1689029	2.61681
LARP1	1681590	2.61134
MED8	2339705	2.60831
TMEM106B	2067607	2.60523
	1835958	2.6047
	1835017	2.60403
LOC652615	1773797	2.59736
TBC1D2	1769876	2.59666
PI4KAP2	1655126	2.59627
PARS2	1696827	2.59605
CXorf12	2198185	2.59512
ZNF786	1713706	2.59415
	1851060	2.59279
ICA1	1694399	2.58913
FAM135A	1804454	2.58887
NCF4	1785005	2.58836
SMAD3	1682738	2.58501
LOC389523	1698757	2.58038
KIAA1826	1801124	2.57949
FTHL11	2134538	2.57747
ST8SIA4	1756937	2.57175
SNRPF	1678966	2.56834
EVL	1730622	2.56403
PGAM4	1682953	2.56116
PHF19	1756676	2.55452
ZFC3H1	3244096	2.5517
LOC100132705	3235954	2.54772
SLC43A3	1658407	2.54699
AKT1	2388507	2.5341
ZNF364	1811997	2.52891
RAB11FIP4	1681467	2.52548
MUT	1785113	2.52488
PPIL3	2285490	2.51437
PLA2G4B	1697629	2.5069
EML3	1772644	2.50532
CHD4	1658411	2.50479
YPEL1	1795338	2.4921
MOSPD2	2043569	2.48659
CLN3	1669281	2.48554
ZNF124	1686360	2.48372
CLK1	1679727	2.4701
TMLHE	1707002	2.46709
MED8	1659537	2.46519
IL7R	1691341	2.46504
LOC649555	1803799	2.46465
CHCHD1	1672149	2.45728
SEC14L1	2391912	2.45669
TXNDC3	1691334	2.45262
STX2	1747775	2.45259
NUDT14	1669788	2.45215
LOC645165	1657041	2.45018
	1831142	2.44626
LOC644315	3209676	2.44598
WDR40A	1786328	2.44302
TCL1B	2382309	2.43571
GLIPR2	1652631	2.43516
C2CD2	1652512	2.43417
RPS29	2415722	2.434
PI4KB	1666597	2.42898
	1913021	2.42374
FUT7	1724236	2.42286
MTCH1	1703006	2.42199
LOC731542	3300051	2.41789
KCTD2	1718900	2.41773
LOC390735	3202396	2.41419
TTL	1764043	2.40403
UBE2A	2307455	2.4017
PHF16	1790518	2.39772
CARD16	1726591	2.39702
EDC4	1665212	2.39231
TSPAN32	2389970	2.38456
	1908996	2.38427
CNFN	1803838	2.38425
TMEM118	1738093	2.38251
SASH1	2185984	2.37488
LOC146053	1658266	2.37481
APOBEC3D	3307651	2.37163
BTBD10	1809344	2.37108
VPS28	1790797	2.36785
KIAA1862	1776631	2.3639
MAGED1	1775522	2.35888
SGK3	1747020	2.35611
KLHL9	1664466	2.34926
LNX2	1702124	2.33635
LOC647081	3290800	2.33495
RANBP6	1780842	2.33438
	1911042	2.32907
C1orf97	2047354	2.32884
VHL	1738579	2.32631
LOC100127993	3262025	2.32483
CLPTM1	1665831	2.32262
CSNK1G2	1706521	2.31912
GTF2H3	1725666	2.31284
CYP4F3	1736190	2.31099
TGFBI	1663866	2.31
KIAA1324	1771482	2.30549
LOC650538	1790789	2.30333
LOC731954	3298400	2.30233
RBMS1	2358541	2.30153
KIAA1600	1752927	2.29724
USP9X	1656165	2.29666
TRAK1	2289924	2.28862
TNRC6A	1739573	2.28524
SHB	1732612	2.28236
DYNLL2	1772796	2.27913
PLCB2	1724066	2.27644
PKM2	2366634	2.27292
LOC727797	3241644	2.27126
NUP153	1705907	2.26992
CDK5	1781987	2.2698
PHF12	1730799	2.26874
MMAB	1689156	2.26774
SGCB	1810324	2.26658
RINL	1790962	2.26349
ALKBH2	1690252	2.25767
NDEL1	1705064	2.2531
PRMT1	1692473	2.25255
CCDC14	1677239	2.24819
SPCS3	3307700	2.24737
HERC5	1729749	2.24047
C9orf23	2391345	2.24016
PFKL	1713037	2.23874
PBRM1	1723822	2.22428
OSGEPL1	1658909	2.22181
LOC100131856	3241127	2.22109
TPD52	2381064	2.21928
RAD17	1687782	2.21852
RBM12	2329834	2.21743
ZNF451	1753567	2.21726
LOC648294	3208056	2.21589
LOC646316	3282292	2.21021
RNF41	1808095	2.21013
ZNF837	3226700	2.20693
HDAC1	1727458	2.20653
NCOA4	1773906	2.20211
PRKAB1	1793522	2.19376
CAT	2151739	2.19258
TMOD1	1736911	2.19246
TIMM8B	1738938	2.18859
BCORL1	1767015	2.1883
ADCY3	1676893	2.18718
LRIG1	1707342	2.1846
RAI1	2060770	2.18229
FBXL20	1754489	2.17801
FAM122A	1723353	2.17699
MAD1L1	2358069	2.17194
RCN2	1662129	2.17113
SLC6A16	1723287	2.16953
PAN3	1681304	2.16722
LOC650845	1674697	2.16636
RIC8A	1770733	2.16623
ATG5	1718265	2.16602
MS4A7	2331087	2.16538
LOC729816	3232696	2.16233
HN1L	1706118	2.1623
UBE2E1	1806778	2.16155
GIN1	3249235	2.16016
LOC728142	3218003	2.15775
ODC1	1748591	2.15715
SPEM1	2056932	2.15435
GAR1	2412549	2.15374
NUDT22	1743582	2.15294
RAB24	1714393	2.1525
C10orf105	3181538	2.15204
ARHGEF3	1781010	2.15135
NCOA1	1785785	2.15015
PGAM4	2102515	2.14993
LOC100129445	3240773	2.14761
RDH10	1714335	2.14416
PAPD1	1742569	2.1438
CEBPB	1693014	2.14266
STK10	1651692	2.1374
ZC3H4	2087575	2.13729
TNPO3	1683811	2.13552
GIMAP7	2133316	2.13439
RGPD8	3238854	2.13421
LARS2	1700168	2.13141
UGCGL1	2360291	2.13047
MAPKSP1	3301197	2.13006
SEPT6	1661342	2.12875
CCDC50	2302118	2.12859
LOC100134159	3244728	2.12809
RHBDL3	1716019	2.12503
SEMA3E	2154322	2.12315
KCNJ16	1736045	2.12097
ZNF174	1704362	2.12054
LOC653567	1684180	2.11805
NUP107	1815924	2.11536
TNRC6A	1714622	2.11149
HLA-DPB1	1749070	2.10746
BOLA2	1782633	2.10707
SNX4	1738736	2.10698
DOCK8	1788931	2.10521
FOXJ3	2128668	2.10486
SLCO1B1	1771118	2.1041
JMJD2B	1720531	2.10394
MLYCD	1651336	2.10185
TSPAN14	1785060	2.10178
	1826591	2.10001
LOC391769	3278627	2.09528
ACP5	2078599	2.0943
SON	1663090	2.09319
SLC39A8	2233539	2.09016
SNX1	2365479	2.08668
TNK2	1669703	2.0857
SLC2A6	1778321	2.08294
ZNF627	2197519	2.08185
CRLS1	1737685	2.07842
PPAPDC1B	1675406	2.07625
BTN3A1	1802708	2.07625
HMGN1	1652123	2.07531
CCDC21	1812489	2.0691
LOC728128	3201445	2.06868
AHCYL1	1770412	2.06811
BLZF1	2106656	2.06584
ATP1A1	2415189	2.06531
RFP	1730005	2.0637
BEX1	1702637	2.06058
FLJ20699	1692464	2.05322
URG4	1777811	2.05146
SON	2236800	2.04644
UBE2E3	1669553	2.04567
HSD11B1L	1708987	2.04554
HMGB2	2219712	2.0453
XKR6	1731175	2.04413
	1854765	2.04373
FBXO30	2168992	2.04205
C11orf51	1726104	2.0413
FAM32A	3237241	2.04019
CCL5	2098126	2.03788
PPP6C	1664921	2.03713
	1836570	2.03601
MZF1	1749838	2.03568
	1828034	2.03405
PANK4	1743910	2.03287
SMA4	2133534	2.03277
SAV1	2050654	2.03224
LRRC47	1668484	2.03216
OTUB1	1723871	2.02962
DNAL1	1730464	2.02841
WSB1	1664802	2.02838
RPS6KC1	2123431	2.02047
NSD1	1686136	2.02027
ZC3H11A	1715574	2.02011
TOP1MT	2405628	2.01942
PAPOLA	1798354	2.01664
CYFIP2	1677200	2.0159
TBC1D9B	1789909	2.01557
KIF3B	2081398	2.01541
BIRC3	1681644	2.01425
PNKD	1774604	2.01373
LOC645558	1724782	2.01285
GLRX	1737308	2.01188
	1867588	2.00881
DHPS	1752967	2.0067
INSIG2	1676629	2.00305
	1843387	1.99881
LOC728944	1665601	1.99708
LOC642989	1655710	1.9933
KIAA0261	1693668	1.99321
SSR3	1806906	1.99292
CBWD5	2150352	1.99252
RBM7	2183331	1.99016
USMG5	1773313	1.98759
RAB5B	1752582	1.98522
SMARCC2	1773620	1.98184
ICMT	1723021	1.97698
CCDC50	1738333	1.97208
PPIAL4A	3236259	1.97067
ACSF2	3236756	1.96828
IDH3B	1721669	1.96469
C3orf62	1679339	1.96257
JAK1	1793384	1.96028
FNIP2	3237329	1.95938
BCLAF1	1690321	1.95927
	1817048	1.95895
SNRPA	1779399	1.95888
NKX3-1	1667162	1.95728
GSDMB	2347193	1.9566
TRIM43	1784230	1.95588
NDUFB2	2117330	1.9537
FIS1	1658351	1.94994
IDH3A	1698533	1.94834
DOLK	1753627	1.94617
TMEM66	1780141	1.94561
SERPINB8	1718960	1.94547
LOC642897	1701077	1.94365
MED16	1730307	1.94242
LOC642446	3202093	1.94086
COMMD9	1808821	1.93771
PPIL5	1778890	1.93727
APTX	2317348	1.93299
MGST3	1751956	1.93241
PPIL3	2393060	1.9303
N-PAC	1703153	1.93026
LOC100133609	3237270	1.93004
LOC100130746	3187357	1.93004
NFIL3	1707312	1.92771
FVT1	2154053	1.92281
RBM15B	1673024	1.92058
	1917174	1.91566
PITPNB	1809245	1.91491
PDE12	1660305	1.91486
LRRFIP2	1772329	1.914
NCAPD3	1683441	1.90983
MLL4	1715968	1.90897
VRK3	1771697	1.90882
CYTH3	1713918	1.90814
RUFY3	2262901	1.90793
KIAA1602	1763640	1.90744
EMR2	2353633	1.90657
ERF	1652749	1.90055
	1860288	1.89964
LOC646791	3207233	1.89876
PSME2	1786612	1.89816
MRPL50	1664833	1.89552
GSPT2	1730101	1.89487
FAM176B	1769092	1.89399
FBXW2	1775753	1.89289
MTMR2	1659952	1.89261
DENR	2168952	1.8918
SLC35B2	1789001	1.88995
RPL11	2114876	1.88757
RAB9A	1750409	1.88266
ATP5H	1666372	1.88126
TAGLN	1778668	1.88109
C7orf11	2183885	1.87882
C7orf26	1730048	1.87469
ANKRD6	2178587	1.87234
CEP110	1758778	1.8723
RAPGEF1	1695282	1.87224
AP4E1	1754531	1.8676
DNTTIP1	1691117	1.86462
TMEM91	2211065	1.86434
DHX15	2168449	1.86357
C17orf87	3307757	1.86031
GDE1	1728698	1.85917
	1869874	1.85704
SMARCA5	2223130	1.85619
ANXA6	1678612	1.85586
ARMCX5	1741156	1.85459
AIFM1	2313821	1.85435
USP34	1739454	1.85229
SPATA5L1	1729179	1.85185
COG5	1721535	1.84779
TCF4	1814194	1.84575
USP6NL	2311826	1.84515
SAR1B	1736888	1.83939
NEO1	1696702	1.83766
C16orf56	1777129	1.834
LOC728324	3304555	1.83322
ZMPSTE24	1656413	1.83161
EEF1A1	2038774	1.83147
ZCCHC11	2373099	1.82962
HCFC1R1	1757877	1.82787
RG9MTD3	3251477	1.8266
LOC643336	3282321	1.82614
PRR13	2344204	1.82597
RDX	1708611	1.82586
RUNDC2B	3230683	1.82532
INTS1	1793854	1.82147
SNRPA1	1715179	1.81933
LOC100129697	3263290	1.81924
LOC729208	3304003	1.81509
SLC18A1	1786785	1.81479
TMEM145	1789112	1.81034
UBA52	1782977	1.80987
PIGU	1738263	1.8058
PLEKHM1	1709549	1.79535
CDKN1A	1784602	1.7937
OR2W5	1758356	1.79311
LOC642073	3243714	1.79281
YAF2	1765606	1.79081
CRLF3	2155228	1.78904
USP25	1670764	1.7887
ANKRD11	2108709	1.78736
PRPF8	1738677	1.78694
PSMD13	2342121	1.78533
HIST2H2AA4	3242900	1.78506
UGT2B11	2162819	1.78456
ZNF473	2346649	1.78452
KIAA0174	1740351	1.78366
LOC731096	1680437	1.7815
HMGCS1	1797728	1.78149
GOLPH3L	1706764	1.77999
C3orf63	1661409	1.77924
C14orf173	2393450	1.77881
R3HDM1	1754547	1.77874
C19orf31	2233279	1.77315
	1825880	1.77259
	1866337	1.77251
DYNC2LI1	1811836	1.77151
COPS8	2373779	1.76519
EDEM2	1711909	1.75982
LOC642333	1696027	1.75931
SLC11A2	1745034	1.75839
C14orf129	1712748	1.75821
LOC148915	1776052	1.75757
LOC653080	1813191	1.75551
MSRA	2228180	1.75381
ARFIP2	1750690	1.75275
NHLRC3	2393046	1.75222
LOC647827	1735577	1.75151
NLRP12	1716105	1.7514
MEGF10	1652306	1.75101
OSBPL2	1656482	1.74996
ZNF443	2104967	1.7492
PMEPA1	2309156	1.74881
CHMP2A	1656621	1.74717
C21orf57	1795836	1.7469
DGKD	1765326	1.74489
	1880937	1.74272
LOC100130562	3269537	1.74156
LOC440043	3201115	1.74028
	1906300	1.73938
DNAJC17	1703573	1.73866
C1orf210	2196232	1.73817
CENTA1	2047511	1.7338
DTNBP1	1783806	1.73365
LOC653489	1654200	1.73329
TMEM116	2052871	1.73304
AGGF1	2064917	1.7327
LOC646813	1696886	1.73144
ITGB1	1714820	1.73054
VCAN	1687301	1.72831
INTS7	1718354	1.72786
C19orf43	1784299	1.7265
CRY1	1760593	1.72452
LOC283999	1807593	1.72415
RPAP2	1657754	1.7229
	1914129	1.72279
USP42	2115696	1.72164
HAX1	1750658	1.72011
LOC100133800	3287952	1.71927
UQCRC2	1718853	1.71909
VAMP4	1664175	1.71772
RASSF2	1709683	1.71697
APOA1BP	1729533	1.71445
ZNF844	3238123	1.71104
LOC731035	1712230	1.71064
SCML1	2340908	1.71038
PEF1	1729748	1.70936
PGRMC1	1684771	1.70932
ZNF146	2054442	1.70897
LOC728484	3225121	1.70637
AUP1	1651378	1.70596
TBCCD1	2076415	1.70564
VAV2	1794781	1.70032
ZNF280B	1654697	1.70004
TM2D3	1697472	1.70003
FKBP3	1654691	1.69693
C19orf40	2173891	1.69544
HAUS8	1768020	1.69532
SERF1B	1655011	1.69367
APOL2	2325337	1.69251
BRP44L	2226324	1.69082
RAB10	1793433	1.69034
CASP8	2377733	1.68693
FAM120B	1679641	1.68396
CYC1	1815115	1.68199
PAICS	1773760	1.67992
RPL3	2319994	1.67864
KIAA0194	1694686	1.67806
TTRAP	1785821	1.67769
LOC650803	1803510	1.67287
ANKRD30B	1730678	1.67228
FBRS	3245236	1.67145
WDR12	2045729	1.67094
ARNTL	2405305	1.66525
TARS	1685480	1.6609
C19orf12	1664920	1.65511
CUL5	2176955	1.65495
LOC645489	1744302	1.65291
GRIN2A	1798104	1.65283
EEF2K	1789171	1.64802
USP16	2397231	1.64429
LOC100128196	3266666	1.64239
KIAA1191	2376133	1.64021
PPP1CC	1701855	1.63963
IQGAP1	1803819	1.63822
C1orf107	2089656	1.63808
SLC25A28	1790472	1.63746
ESCO1	1682233	1.63429
SIVA1	3300972	1.63308
PDHB	1739274	1.62965
CBX4	1724145	1.62722
GPR56	2352097	1.62641
CCT6A	1722502	1.62336
CYTH3	2160727	1.6231
WDR81	1805863	1.6227
CAB39	1765858	1.61967
NPL	1782070	1.61849
C7orf42	1729130	1.61845
KIAA0258	1697000	1.61518
TSHZ1	1718907	1.61417
FERMT3	2366330	1.61102
C16orf30	1751559	1.61078
ITPRIP	1805192	1.61001
FLOT2	1726222	1.60942
LOC441506	3219764	1.60856
RFC3	1784860	1.60624
LOC100129982	3187479	1.60391
CCNF	1773119	1.60364
	1893850	1.60177
SLC38A6	1696622	1.60154
C14orf145	1806825	1.60143
LOC392221	1740724	1.60024
RBMX2	1678203	1.59974
LOC389223	3279017	1.59946
GRINA	2370872	1.59901
LOC100128476	3256693	1.5956
C7orf30	1739798	1.59424
SNORD12C	3249286	1.59392
NUDT2	1778347	1.59086
COASY	1753498	1.58712
ARRB1	2325168	1.58462
RFNG	1802603	1.58414
RNF114	3247906	1.58319
	1898190	1.58195
FAM18B	1661593	1.58106
B4GALT1	1766221	1.58017
LOC646128	1667100	1.57819
PPP1R3E	1735064	1.5779
LOC401497	1767980	1.57477
CD302	1716797	1.57471
SNORA11D	3242448	1.57264
TINP1	2103295	1.57247
UBA6	1675085	1.56964
RAB28	2410864	1.5696
PTPRA	2411794	1.56918
SMC2	2411190	1.56684
RIT1	1656335	1.56652
OR11H1	2072401	1.56516
ZNF200	2376833	1.56295
ZNFX1	1745148	1.56232
ARHGEF10L	1689770	1.56204
MRPL41	1705464	1.56107
OSBPL3	2328378	1.5606
IL8RBP	1691507	1.55923
RAB14	1735765	1.55842
LOC100132787	3294800	1.5574
PARVB	1787919	1.55678
SIGIRR	1736965	1.55621
NSUN4	1716004	1.55278
KIAA1715	2055760	1.5513
RPS19	1784717	1.55068
LOC646350	1738607	1.55061
RAB34	1810486	1.5492
BCKDHA	1735979	1.54856
C5orf44	1726930	1.54709
NDUFS7	1669966	1.54669
MCCC1	1760174	1.54646
ATP6V1A	1711516	1.54614
C18orf55	2182531	1.54567
DVL1	1657278	1.54534
LOC647949	1777668	1.54531
PON2	1714158	1.54455
HIST3H2A	1779648	1.54429
SNRNP200	1705928	1.54148
PPM1K	2070043	1.53921
RUNDC2C	1690064	1.53835
HDAC2	1767747	1.53807
C13orf34	1761486	1.53801
DDX42	1695983	1.53778
LOC100131787	3199974	1.53463
KIAA0133	1696556	1.53449
LOC388556	3285611	1.53354
RPAIN	2323774	1.53291
LOC652616	1652680	1.53271
VGLL4	1768480	1.53083
RUNX1T1	1710522	1.53034
USP9X	2400583	1.52941
VPS26	1781039	1.52716
EIF2B2	1713380	1.52563
SSBP1	1809478	1.52529
LOC163233	1773236	1.52385
CCDC97	1801600	1.52105
WBP11	1766435	1.52101
ZNF69	3251506	1.52058
NDUFB6	1763147	1.5186
PFDN5	1755536	1.51778
ING4	1809141	1.51525
	1886493	1.51427
LOC730324	3238048	1.51421
FUBP3	2353033	1.51154
	1872408	1.51058
FBXO11	1733164	1.51051
ANKRD22	1799848	1.51024
CNOT1	1682501	1.51005
COPS7B	1784785	1.50924
	1846072	1.50834
	1835466	1.50584
CCDC16	2154603	1.50285
BEND5	3237448	1.49992
PPIE	2326737	1.49701
RET	1706301	1.49694
	1825186	1.49654
	1890756	1.49543
TAF9L	1784880	1.49517
COASY	2352326	1.49504
HTRA2	1747204	1.49347
LGTN	1712487	1.49171
GLTP	1764380	1.49061
WFS1	1759023	1.48982
L3MBTL2	3307786	1.48907
XPR1	1798030	1.48861
RBBP5	1696532	1.48664
SAP130	1700044	1.48503
PKIA	2337974	1.48493
CNPY4	2252408	1.4848
C19orf28	1813374	1.48372
LAT2	2326953	1.48312
LOC653720	1662312	1.48285
LOC100131205	3214532	1.48278
C12orf49	2161556	1.47973
ZNF692	1800750	1.47817
LOC729200	3301451	1.47815
SELS	1784534	1.47659
MKKS	2274180	1.47594
KLB	1731688	1.47557
RELA	1705266	1.47261
C4orf48	3239531	1.47233
LOC642031	1655694	1.47212
	1913480	1.47205
CALML4	1815707	1.47154
NCK2	1724718	1.47118
LAPTM4B	2101832	1.46958
ZMAT5	2337955	1.46956
DFFA	2385220	1.46622
LOC400389	3205364	1.46513
ADIPOR2	2224833	1.46446
RIN3	1731736	1.46353
ZNF766	1793673	1.46323
LOC441155	1767514	1.46235
C20orf11	1755909	1.4617
LOC647361	1652230	1.4587
LANCL1	2081988	1.45759
PCGF6	1656574	1.45507
LOC645737	1670932	1.45315
	1839190	1.45257
CTSC	2242463	1.45128
NLRX1	1698752	1.45111
PCDHGB6	1701644	1.44917
LOC440396	2191759	1.44704
SLA2	2409720	1.44681
SERP1	1706817	1.44664
SFRS5	2378868	1.44549
RNF14	1714461	1.4445
CREBBP	2293692	1.44294
CALU	1727194	1.44248
OAT	2068747	1.44062
ZNF175	1675788	1.43926
TLN1	1696643	1.43705
ALDH3A2	1794825	1.43666
RAP1A	1766176	1.43636
SGCE	1674620	1.43636
IFNAR1	1752923	1.43601
	1891857	1.43429
ATP6V0E1	1715635	1.43356
	1879488	1.43248
TMEM207	1704022	1.43121
CLUAP1	1750596	1.43042
WDR74	1809866	1.42921
CCND2	1667081	1.42805
	1863939	1.42727
RANBP1	2109156	1.42345
SDC3	1680480	1.42291
ARF3	1682938	1.42286
IFITM2	1673352	1.42235
MT1F	1718766	1.41877
CASP6	1694877	1.41849
FBXO46	2350266	1.41814
ELF2	1691559	1.41593
PHC3	1792353	1.41343
LOC100134172	3244405	1.41326
PITPNM1	1653220	1.41143
LOC100130492	3188190	1.41138
ZNF624	1670122	1.41131
TIMM22	1706959	1.41107
LOC100133080	3235358	1.41075
LOC100132106	3241607	1.41045
MYO1B	1797585	1.41013
TBC1D10C	1710434	1.40986
SLC10A7	1732489	1.40963
KAT5	2414366	1.40841
ATP6V1C1	1659801	1.40684
COL6A3	1706643	1.40325
TMSB4X	1683271	1.40299
ACYP1	2319825	1.4012
TMEM168	1758679	1.39945
TNPO1	1837935	1.39853
PSMB2	1764794	1.39691
TROVE2	1738909	1.39688
LOC647389	1784554	1.3968
CALR	1736256	1.39668
ZNF266	2288740	1.39648
SNORA28	3235096	1.3961
CSNK2A1	2386354	1.39605
E2F2	1777233	1.39577
	1901934	1.39519
SNRNP70	2380839	1.39428
RNF185	1691293	1.39268
MPDU1	2070815	1.39181
NARFL	1813833	1.39092
LOC100133888	3249006	1.39042
MED13	1671067	1.38996
SNX3	1740180	1.38948
TRAT1	2124833	1.3887
SLC25A14	1743770	1.38635
LOC442232	3201365	1.38468
EIF5	2318430	1.38435
TMEM185A	2140389	1.38216
NHP2	3231390	1.38033
WIBG	1751431	1.37979
CCBL2	2244484	1.37701
HNRNPC	2334587	1.37611
GALT	1706005	1.37513
CKS2	2072296	1.37416
SLMO2	3240893	1.37386
LOC644063	1701753	1.37075
CCDC56	2064898	1.37005
UBE2N	1793651	1.36966
PRDX2	1767766	1.36849
WRNIP1	1703036	1.36663
PSMD12	1691428	1.36573
C16orf13	2369826	1.36428
TMEM115	1712035	1.36015
LOC645899	1746485	1.35895
CS	2396410	1.35813
TCEA2	1665526	1.35749
PCGF6	2401701	1.35579
ATP1A1	1731783	1.35499
	1858507	1.35497
SH2D1A	1705892	1.35434
UBE2D2	1677756	1.35388
KATNB1	1735735	1.3535
CNNM3	1662328	1.35264
MRPL43	2258774	1.35246
AVL9	1722292	1.35093
PSMD7	1776173	1.35004
THYN1	2357361	1.3473
LOC644907	3241051	1.34514
PRPSAP2	1812445	1.34496
TRIM5	1737599	1.34486
ARMCX6	2414533	1.34375
PSAP	1749109	1.34362
MSL3L1	1713156	1.34312
EIF3F	1694398	1.34182
RHBDD2	1809437	1.34042
PGAM1	2112417	1.33948
LOC642468	1712405	1.33911
DR1	1759983	1.3391
SFRS17A	2117716	1.33578
AGFG1	3260345	1.33514
KTI12	1703226	1.33114
MEMO1	1741599	1.32976
LOC100133185	3283015	1.32973
SPAST	2373556	1.32952
LOC647041	1782350	1.32823
ARMC1	1722066	1.32784
AMMECR1	1779374	1.3275
RFXANK	1780987	1.32686
ZNF763	1727183	1.32649
ASAP1	1690963	1.326
CYB5R3	1740441	1.3259
UBR4	1699226	1.3252
H2AFX	2200331	1.32483
LOC730994	1680774	1.32472
RGS12	1722834	1.32405
C19orf60	3188110	1.32355
LOC731777	1703102	1.3224
ABLIM1	1785424	1.32221
TMEM199	1748481	1.32194
NME6	2229032	1.32192
SLC25A25	1791728	1.32146
	1842582	1.32021
HNRNPH3	3270641	1.31898
LOC441455	3278170	1.31884
C9orf66	1717248	1.31837
LOC728877	3244395	1.31626
C21orf128	1663893	1.31603
MGC12760	1780496	1.31299
PEX6	1683279	1.31245
PTTG1IP	1802251	1.31074
DFNA5	1670145	1.3102
RFWD2	1661002	1.31014
C19orf24	1678052	1.30964
ARHGAP1	1732060	1.30953
	1843403	1.30934
ACAD8	2225595	1.3088
PIP5K2B	1812105	1.30804
KILLIN	3238213	1.30638
FMO6P	1672564	1.30509
BAT3	2390416	1.3045
FAM173B	1691946	1.30403
FBLN5	2223941	1.30191
PPP2CB	1712659	1.29846
C5orf25	1763326	1.29752
RPH3A	1663356	1.29494
NUP88	1734826	1.29472
SON	1703427	1.29435
UQCRB	2128489	1.29387
LOC440509	1684407	1.2938
TOP1MT	1796508	1.29145
IP6K2	3262348	1.29123
NOP14	1750052	1.29038
FCGR2B	2382403	1.29025
AK3	1778173	1.28907
MPND	2193214	1.28718
LOC728139	3212833	1.28718
SEPT6	2399264	1.28654
FGD3	1772686	1.28649
PLSCR3	1703433	1.28274
SUSD3	1785570	1.28219
SLC35C1	1680104	1.28176
SLCO3A1	1678928	1.28168
PTPRC	1653652	1.2812
ANKMY2	1784292	1.27951
CEACAM1	2371724	1.27939
SLC35A1	1741440	1.27886
DHX40	2248589	1.27869
DNAJB2	2390974	1.27852
AMY1B	1726327	1.27734
SMAP2	1781468	1.27613
SLC35B4	1697959	1.27583
TXNL4B	1748488	1.27559
SYNCRIP	1727740	1.27557
ATG4D	1801905	1.2753
IFFO2	3236367	1.27482
	1817973	1.27429
LST1	1688373	1.27127
UBE2L3	1677877	1.27123
BANP	1663631	1.27026
C4orf23	1798129	1.2695
LOC728782	3225634	1.26826
LOC441066	1714808	1.26813
CCL4L2	1716276	1.26369
	1836766	1.26309
PTCD1	2225709	1.26264
ITGAX	2254635	1.2626
LOC645979	3285153	1.26187
LOC644250	1654320	1.26174
FOXP1	1738179	1.26058
TRIM44	1796063	1.25993
PAXIP1	1680193	1.25907
SPRY1	1691860	1.25858
PPP3CA	1670970	1.25849
MRPL9	1773716	1.25823
NEDD8	2058070	1.25737
ABCB1	1812070	1.25728
DPAGT1	1692760	1.25702
C20orf55	1782095	1.25693
LILRA5	2266595	1.25599
RFX3	1756102	1.25481
ANKRD39	1710979	1.25466
AKR7A2	1677043	1.25464
GPBP1L1	2076250	1.25307
BHLHB2	1768534	1.25266
LIPA	1718063	1.25205
SNX19	1788211	1.25202
	1838313	1.25146
PPARD	1674282	1.25058
C20orf177	1718712	1.25054
ADAT3	1806275	1.24904
SRPR	1785660	1.24757
KIAA1949	1732967	1.24666
TRPC4AP	2402806	1.24473
CYCS	1730416	1.24448
TNFSF4	1746175	1.24427
LOC727759	1805187	1.24209
IWS1	1747241	1.24202
	1856480	1.24121
MRPS7	1813389	1.23914
ZNF557	2346137	1.239
ALX1	3236443	1.23886
LOC390354	1676765	1.23883
SLC39A11	1742705	1.23856
LOC100134785	3240094	1.23763
FAM108B1	1785661	1.23577
SP3	1756942	1.23474
LOC391578	3286067	1.23297
HERC4	2370160	1.2329
LOC100128202	3263393	1.23242
SLC4A2	2078389	1.23064
GLUL	1765208	1.22993
PPP1R8	1781526	1.22878
ILVBL	1759419	1.22802
SCYL3	1743427	1.22546
TFPT	1709451	1.22511
STX12	1773901	1.22283
WARS	2337655	1.22099
DUSP12	1767892	1.21954
ICAM3	2212763	1.21856
FN3KRP	1652333	1.21762
LOC389895	1803308	1.21571
	1882354	1.21433
ZSWIM7	3298167	1.21396
DDX19B	2381841	1.21379
SRRM2	1734602	1.21097
ATF4	1672128	1.21086
PPP1R14B	1659888	1.2094
ZNF775	1691702	1.20903
ST3GAL1	1683313	1.20898
CTGLF7	3236344	1.20886
BZW2	1676548	1.20815
SCYL1BP1	2121316	1.20708
EIF2B5	1688534	1.20702
IMPA2	2094061	1.2069
ASB13	1654385	1.20631
FASTKD3	1750160	1.20578
MS4A3	1695530	1.20446
HMGN2	2058141	1.20371
LOC653450	1750178	1.2032
FBXW2	3251567	1.20267
API5	1815051	1.20264
DCAF6	1698985	1.20241
IFT20	3235216	1.2024
ASB3	2358784	1.20197
SDHAP3	2148679	1.20145
ZNF583	3248301	1.20117
ARMCX3	2334760	1.20086
PSMG4	3224204	1.19846
C15orf29	1739854	1.19775
[truncated: 13,136 more rows]
