# Supplementary material for: Transcriptomic Context of RUNX3 Expression in Monocytes: A Cross-Sectional Analysis
Source: Biomedicines. 2023 Jun 13;11(6):1698. doi: 10.3390/biomedicines11061698 (PMC10296263; doi:10.3390/biomedicines11061698)
Supplement: Supplementary file 1 [file biomedicines-11-01698-s001.zip › Supplementary Table S3 RUNX3 monocyte DRAIMI top MesaCedarIntersect immune-ratios-mediators.xlsx]

## Sheet: runx3-top-bottom-MesaCedarInter
gene	intermediary.ratio.avg	n.interactions.mesa	all.interactions.ppi.for.this.gene	intermediary.ratio.mesa	n.interactions.cedar	all.interactions.ppi.for.this.gene	intermediary.ratio.cedar
NGF	0.233871	15	124	0.241935	14	124	0.225806
CBL	0.196154	35	260	0.269231	16	260	0.123077
RAP1B	0.188679	22	159	0.27673	8	159	0.100629
VLDLR	0.171429	5	35	0.285714	1	35	0.0571429
MET	0.139785	8	93	0.172043	5	93	0.107527
FRS2	0.134328	5	67	0.149254	4	67	0.119403
RAP1A	0.123153	17	203	0.167488	8	203	0.0788177
HLA-E	0.119205	4	151	0.0529801	14	151	0.18543
PTPN11	0.118644	17	236	0.144068	11	236	0.0932203
PSMD1	0.11032	24	281	0.170819	7	281	0.0498221
VAMP8	0.10559	27	322	0.167702	7	322	0.0434783
RHOA	0.1025	13	400	0.065	28	400	0.14
LCK	0.0985222	12	203	0.118227	8	203	0.0788177
FYN	0.095057	14	263	0.106464	11	263	0.0836502
GAB1	0.0940171	8	117	0.136752	3	117	0.0512821
PSMB8	0.093617	7	235	0.0595745	15	235	0.12766
ACTG1	0.0925926	1	54	0.037037	4	54	0.148148
BRAF	0.0865385	7	104	0.134615	2	104	0.0384615
KPNB1	0.0854701	7	117	0.119658	3	117	0.0512821
YES1	0.084507	8	142	0.112676	4	142	0.056338
HGF	0.0844156	8	154	0.103896	5	154	0.0649351
CTSD	0.0761905	4	105	0.0761905	4	105	0.0761905
HLA-C	0.075188	3	133	0.0451128	7	133	0.105263
HLA-B	0.0740741	3	135	0.0444444	7	135	0.103704
PDGFRB	0.0731707	5	82	0.121951	1	82	0.0243902
CEACAM8	0.0718954	10	153	0.130719	1	153	0.0130719
PTPN6	0.0717949	12	195	0.123077	2	195	0.0205128
STOM	0.0714286	10	154	0.12987	1	154	0.012987
GAB2	0.0714286	4	84	0.0952381	2	84	0.047619
TRAF3	0.0679612	5	103	0.0970874	2	103	0.038835
UBE2D1	0.0672854	22	431	0.102088	7	431	0.0324826
PTEN	0.0657895	2	152	0.0263158	8	152	0.105263
IL10	0.0655738	2	61	0.0655738	2	61	0.0655738
HLA-F	0.0645161	3	124	0.0483871	5	124	0.0806452
CRK	0.0634921	5	126	0.0793651	3	126	0.047619
HLA-G	0.0615385	3	130	0.0461538	5	130	0.0769231
TOM1	0.0610687	7	131	0.10687	1	131	0.0152672
YWHAB	0.0609756	8	164	0.097561	2	164	0.0243902
LYZ	0.0573248	6	157	0.0764331	3	157	0.0382166
CRKL	0.0549451	3	91	0.0659341	2	91	0.043956
NTRK1	0.0526316	2	76	0.0526316	2	76	0.0526316
TOLLIP	0.0526316	4	152	0.0526316	4	152	0.0526316
PTGES2	0.0520833	4	96	0.0833333	1	96	0.0208333
GGH	0.0505618	6	178	0.0674157	3	178	0.0337079
CTSZ	0.05	6	140	0.0857143	1	140	0.0142857
HLA-A	0.05	3	160	0.0375	5	160	0.0625
SRC	0.0473373	11	338	0.0650888	5	338	0.0295858
SKP1	0.046729	14	428	0.0654206	6	428	0.0280374
CDH1	0.0461538	3	130	0.0461538	3	130	0.0461538
HSP90AB1	0.045977	3	87	0.0689655	1	87	0.0229885
CUL1	0.0449173	13	423	0.0614657	6	423	0.0283688
BPI	0.0447761	4	134	0.0597015	2	134	0.0298507
FRK	0.0447761	4	134	0.0597015	2	134	0.0298507
TNF	0.0446927	6	179	0.0670391	2	179	0.0223464
UBR4	0.0444444	15	360	0.0833333	1	360	0.00555556
CLEC5A	0.0442478	4	113	0.0707965	1	113	0.0176991
RETN	0.0437956	4	137	0.0583942	2	137	0.0291971
SKP2	0.0434783	10	368	0.0543478	6	368	0.0326087
ELANE	0.0431655	4	139	0.057554	2	139	0.028777
RAB37	0.0425532	7	188	0.0744681	1	188	0.0106383
RAB44	0.0425532	7	188	0.0744681	1	188	0.0106383
ARG1	0.0416667	4	144	0.0555556	2	144	0.0277778
CD3G	0.0416667	2	216	0.0185185	7	216	0.0648148
ORM2	0.0414508	6	193	0.0621762	2	193	0.0207254
FCER1G	0.0409836	1	122	0.0163934	4	122	0.0655738
PDGFB	0.0392157	5	153	0.0653595	1	153	0.0130719
SP100	0.0392157	1	102	0.0196078	3	102	0.0588235
AURKB	0.0389105	7	257	0.0544747	3	257	0.0233463
ITGB2	0.0388889	6	180	0.0666667	1	180	0.0111111
CKAP4	0.0382979	7	235	0.0595745	2	235	0.0170213
FPR2	0.0378619	7	449	0.0311804	10	449	0.0445434
STAT3	0.0375	4	240	0.0333333	5	240	0.0416667
CD59	0.0373444	7	241	0.0580913	2	241	0.0165975
TRAF2	0.0368098	4	163	0.0490798	2	163	0.0245399
CYFIP1	0.0367647	2	136	0.0294118	3	136	0.0441176
UBE2E1	0.0361446	6	332	0.0361446	6	332	0.0361446
RBX1	0.0349515	12	515	0.0466019	6	515	0.023301
FZR1	0.0337423	6	326	0.0368098	5	326	0.0306748
UBB	0.0336058	25	1101	0.0454133	12	1101	0.0217984
UBC	0.0334842	25	1105	0.0452489	12	1105	0.0217195
ACTR2	0.0333333	4	240	0.0333333	4	240	0.0333333
TMED10	0.0331492	1	181	0.0110497	5	181	0.0552486
ANAPC11	0.0329341	6	334	0.0359281	5	334	0.0299401
ANAPC2	0.0328358	6	335	0.0358209	5	335	0.0298507
CDC26	0.0328358	6	335	0.0358209	5	335	0.0298507
ANAPC1	0.0327381	6	336	0.0357143	5	336	0.0297619
ANAPC10	0.0327381	6	336	0.0357143	5	336	0.0297619
ANAPC4	0.0327381	6	336	0.0357143	5	336	0.0297619
ANAPC5	0.0327381	6	336	0.0357143	5	336	0.0297619
HLA-DPA1	0.0326087	3	184	0.0326087	3	184	0.0326087
HLA-DPB1	0.0326087	3	184	0.0326087	3	184	0.0326087
HLA-DQA1	0.0326087	3	184	0.0326087	3	184	0.0326087
HLA-DQA2	0.0326087	3	184	0.0326087	3	184	0.0326087
HLA-DQB1	0.0326087	3	184	0.0326087	3	184	0.0326087
HLA-DQB2	0.0326087	3	184	0.0326087	3	184	0.0326087
HLA-DRB5	0.0326087	3	184	0.0326087	3	184	0.0326087
ANAPC7	0.0325444	6	338	0.035503	5	338	0.0295858
CDC16	0.0324484	6	339	0.0353982	5	339	0.0294985
CDC23	0.0323529	6	340	0.0352941	5	340	0.0294118
CDC27	0.0323529	6	340	0.0352941	5	340	0.0294118
BTRC	0.0317848	8	409	0.0391198	5	409	0.0244499
IL7R	0.030303	2	132	0.030303	2	132	0.030303
NFKB1	0.0300752	7	266	0.0526316	1	266	0.0075188
FBXL7	0.03003	5	333	0.03003	5	333	0.03003
UBE2C	0.0298913	6	368	0.0326087	5	368	0.0271739
CUL2	0.0289855	5	345	0.0289855	5	345	0.0289855
HLA-DRA	0.0289855	3	207	0.0289855	3	207	0.0289855
VHL	0.0288184	5	347	0.0288184	5	347	0.0288184
HLA-DRB1	0.0287081	3	209	0.0287081	3	209	0.0287081
PTK2	0.0287081	4	209	0.0382775	2	209	0.0191388
EHHADH	0.0285714	2	105	0.0380952	1	105	0.0190476
CUL3	0.0283286	5	353	0.0283286	5	353	0.0283286
FBXW11	0.0283019	5	318	0.0314465	4	318	0.0251572
UBA52	0.0282875	25	1308	0.0382263	12	1308	0.0183486
ADAM10	0.0282258	5	248	0.0403226	2	248	0.016129
RPS27A	0.0281583	25	1314	0.0380518	12	1314	0.0182648
AGT	0.0277078	2	397	0.0100756	9	397	0.0453401
TRAPPC1	0.0272109	2	147	0.0272109	2	147	0.0272109
CXCL8	0.0271186	5	295	0.0338983	3	295	0.020339
BCAR1	0.0263158	2	114	0.0350877	1	114	0.0175439
RAB5C	0.0262172	2	267	0.0149813	5	267	0.0374532
CTSC	0.0261438	2	153	0.0261438	2	153	0.0261438
QSOX1	0.026087	4	230	0.0347826	2	230	0.0173913
CD36	0.025641	3	156	0.0384615	1	156	0.0128205
APP	0.0253623	3	552	0.0108696	11	552	0.0398551
SORT1	0.0253165	1	79	0.0253165	1	79	0.0253165
MAPK1	0.0251889	5	397	0.0251889	5	397	0.0251889
RHOQ	0.0251572	2	159	0.0251572	2	159	0.0251572
WWP1	0.025	3	320	0.01875	5	320	0.03125
CDK1	0.0248963	9	482	0.0373444	3	482	0.0124481
ELOB	0.0243902	5	410	0.0243902	5	410	0.0243902
JAK2	0.0243902	2	205	0.0195122	3	205	0.0292683
ELOC	0.0243309	5	411	0.0243309	5	411	0.0243309
PML	0.0240964	1	166	0.0120482	3	166	0.0361446
EIF4E	0.0236967	2	211	0.0189573	3	211	0.028436
ACOX1	0.0235294	1	85	0.0235294	1	85	0.0235294
SMURF2	0.0235294	3	340	0.0176471	5	340	0.0294118
C3AR1	0.0231214	7	346	0.0404624	1	346	0.00578035
LPAR3	0.0226629	2	353	0.0113314	6	353	0.0339943
SAA1	0.0224719	2	356	0.011236	6	356	0.0337079
LPAR1	0.0223464	2	358	0.0111732	6	358	0.0335196
MDM2	0.0222222	1	135	0.0148148	2	135	0.0296296
EGFR	0.021978	2	273	0.014652	4	273	0.029304
JAK1	0.0217391	1	184	0.0108696	3	184	0.0326087
UBE2V1	0.020979	5	286	0.034965	1	286	0.00699301
CDC20	0.0208768	4	479	0.0167015	6	479	0.0250522
PTAFR	0.0204082	1	294	0.00680272	5	294	0.0340136
LPAR2	0.0196629	2	356	0.011236	5	356	0.0280899
IRF7	0.0193548	1	155	0.0129032	2	155	0.0258065
CST3	0.0191083	1	157	0.0127389	2	157	0.0254777
IRF3	0.0191083	1	157	0.0127389	2	157	0.0254777
APOA2	0.0184049	1	163	0.0122699	2	163	0.0245399
APOB	0.0174825	2	286	0.013986	3	286	0.020979
APOA1	0.0167598	1	179	0.0111732	2	179	0.0223464
HSP90AA1	0.0163934	4	305	0.0262295	1	305	0.00655738
UBE2N	0.0160858	5	373	0.0268097	1	373	0.00536193
RELA	0.016	2	250	0.016	2	250	0.016
AGTR1	0.0159744	2	313	0.0127796	3	313	0.0191693
TACR1	0.0149254	2	268	0.0149254	2	268	0.0149254
CCNB1	0.0135135	3	296	0.0202703	1	296	0.00675676
C3	0.0115741	2	432	0.00925926	3	432	0.0138889
PIK3R1	0.0110619	2	452	0.00884956	3	452	0.0132743
AVP	0.0110497	2	362	0.0110497	2	362	0.0110497
KLHL9	0.0103093	2	291	0.0137457	1	291	0.00687285
SERPINA1	0.00930233	1	215	0.00930233	1	215	0.00930233
ACTR10	0.00925926	1	216	0.00925926	1	216	0.00925926
F5	0.00904977	1	221	0.00904977	1	221	0.00904977
SOCS3	0.00859599	2	349	0.0114613	1	349	0.00573066
PIK3CA	0.00666667	2	450	0.00888889	1	450	0.00444444
MAPK3	0.00638978	1	313	0.00638978	1	313	0.00638978
DYNC1H1	0.00488998	1	409	0.00488998	1	409	0.00488998
CDC5L	0.00367647	1	544	0.00367647	1	544	0.00367647
